# Supplementary material for: Extracellular Vesicles in Diffuse Large B Cell Lymphoma: Characterization and Diagnostic Potential
Source: Int J Mol Sci. 2022 Nov 1;23(21):13327. doi: 10.3390/ijms232113327 (PMC9654702; doi:10.3390/ijms232113327)
Supplement: Supplementary file 1 [file ijms-23-13327-s001.zip]

Archive with 3 entries (3 files):
- TableS1_IdentifiedProteins.xls
- TableS2_limmaRes_DLBCLVsHD_V3.xls
- TableS3_limmaRes_NonGCBVsGCBV3.xls
