# Supplementary material for: Extracellular Vesicles in Diffuse Large B Cell Lymphoma: Characterization and Diagnostic Potential
Source: Int J Mol Sci. 2022 Nov 1;23(21):13327. doi: 10.3390/ijms232113327 (PMC9654702; doi:10.3390/ijms232113327)
Supplement: Supplementary file 1 [file ijms-23-13327-s001.zip › TableS1_IdentifiedProteins.xls]

## Sheet: Identified
HD all	DLBCL all	HD Unique	DLBCL Unique
IGLC7	IGLC7	SERPINA7	ZNF815P
POTEF	POTEF	SERPINA6	SMIM1
IGHV4OR15-8	IGHV4OR15-8	ABHD12B	PLTP
SIGLEC16	IGHV1OR21-1	CCDC83	CD81
IGLL5	SIGLEC16	NAP1L2	LRP1
MASP2	ZNF815P	LSM4	CAMSAP2
MATN2	GNAT3	44M2.3	IFT88
FCN1	SMIM1	EPYC	GDAP1
APOL1	IGLL5	VPS4A	PDCD6IP
SYNM	MASP2	LOC81691	ARL5B
CEP290	MATN2	I3L4J1	UPF3A
CD5L	SDCBP	ITGB5	UNC79
FCN3	FCN1	LOR	TRAJ56
PPP1R15A	APOL1	S100A7	FLOT1
ATRN	PSMA7	PTPRJ	APBB3
KRT33A	CD5L	NPRL2	ANXA7
KRT34	DPM1	SERPINB12	PSMB9
APOM	HIST1H2BK	FETUB	SRI
PARN	ERN1	KDM6A	FLOT2
KRT75	FCN3	ASS1	FCHSD1
PAH	ATRN	SERPINA2	GGT3P
CP	PHF14	CPS1	TUBAL3
F13A1	APOM	FAM171B	RP1BL
F2	PARN	CANX	LGALS9
C1R	KRT75	RAB34	CLIC1
HP	PAH	TRIT1	CIT
HPR	CP	SORD	ARPC2
PLG	F13A1	ADCY9	ARPC3
F12	F2	LCN1	DHX15
CFB	C1R	KRT76	ACTN4
SERPINC1	HP	LCN1P1	WDR1
SERPINA1	HPR	KRT84	PDCD6
SERPINA3	PLG	COL7A1	H2AFY
AGT	CFB	DBI	FLNB
A2M	SERPINC1	EEF1G	LDHA
C3	SERPINA1	RPS19	SOD1
C5	SERPINA3	RPS5	PGK1
KNG1	AGT	LGALS7	CA2
JCHAIN	A2M	SBSN	HLA-B
KV101	C3	TXN	HLA-A
KV102	C5	TTBK2	HLA-H
KV104	KNG1	MAT1A	HLA-DRA
KV105	JCHAIN	GNMT	HLA-DQA2
KV106	KV101	ARG1	HLA-DRB1
KV107	KV102	TFAP2D	SPTA1
IGKV1D-16	KV104	S100A14	GYPA
IGKV1-5	KV105		ALDOA
KV112	KV106		ANXA1
KV113	KV107		ITGB2
KV116	KV108		MPO
KV119	IGKV1D-16		ITGB1
KV120	IGKV1-5		S100A6
KV121	KV111		LDHB
KV201	KV112		GP1BA
KV202	KV113		CAPN1
KV203	KV116		PFN1
KV204	KV117		APRT
KV301	KV118		LDHC
KV302	KV119		ANXA6
KV303	KV120		PFKM
KV304	KV121		CTSG
KV305	KV201		CLTA
KV306	KV202		ALDOC
KV402	KV203		SLC2A3
LV101	KV204		EPB41
LV102	KV301		RALA
LV103	KV302		TOP1
LV104	KV303		MTHFD1
LV105	KV304		COL6A3
LV202	KV305		ACTN1
LV203	KV306		XRCC6
LV204	KV402		XRCC5
LV205	LV101		IFITM1
LV206	LV102		EEF2
LV301	LV103		HLA-E
LV401	LV104		HLA-DRB4
LV403	LV105		ENO3
LV601	LV203		CD99
HV101	LV204		MYL6B
HV102	LV205		GP9
HV106	LV206		HNRNPL
HV302	LV301		RAC2
IGHV3-23	LV401		EZR
HV304	LV402		SPN
HV305	LV403		EPB42
HV306	LV601		GNB3
HV309	HV101		PFKL
HV310	HV102		PSMC3
HV311	HV106		TCP1
HV312	HV302		RHCE
HV313	IGHV3-23		GGT1
HV315	HV304		RAB6A
HV316	HV305		BGN
HV317	HV306		ITGA6
HV318	HV309		CFL1
HV319	HV310		PTX3
HV320	HV311		VARS
HV321	HV312		CD82
HV201	HV313		CAD
HV202	HV314		TKT
HV204	HV315		PRDX6
HV206	HV316		FCER1G
HV207	HV317		SERPINB1
PIGR	HV318		CORO1A
IGKC	HV319		RDX
IGHG1	HV320		MYH9
IGHG2	HV321		ACTN2
IGHG3	HV201		BSG
IGHG4	HV202		PSMC2
IGHM	HV204		GGT2
IGHA1	HV206		CCT6A
IGHA2	HV207		PSMB10
IGHD	PIGR		SLC1A4
HBD	IGKC		CAPZB
KRT14	IGHE		FASN
KRT6A	IGHG1		CAMP
APOA1	IGHG2		RAB13
APOE	IGHG3		ARHGDIB
APOA2	IGHG4		ACLY
APOC3	IGHM		RAB15
FGA	IGHA1		DEFA1
FGB	IGHA2		DEFA3
FGG	HBD		ARPC4
CRP	KRT14		MYL6
APCS	KRT6A		RAC3
C1QA	APOA1		CDC42
C1QB	APOE		RAB8A
C1QC	APOA2		RAB10
C9	APOC3		ACTR3
APOH	FGA		ACTR2
LRG1	FGB		ARF3
FN1	FGG		RAP1B
AMBP	SLC4A1		RAP2B
ORM1	APCS		B2M
AHSG	C1QA		RAB1A
TTR	C1QB		RAN
ALB	C1QC		RAP1A
GC	C9		GNB1
TFRC	APOH		GNB2
TF	FN1		RAC1
LTF	AMBP		GNG5
HPX	ORM1		GNB2L1
FTL	AHSG		TUBA4A
FTH1	TTR		HIST1H3A
F11	ALB		CCT2
KLKB1	GC		HLA-DRB3
C4BPA	PF4		ARF1
VTN	TFRC		H3F3A
CAT	TF		CLTC
HRG	LTF		CAP1
KV307	HPX		IFITM3
KV308	FTL		IFITM2
LV106	F11		PFKP
LV211	KLKB1		RHAG
LV001	C4BPA		RHD
A1BG	VTN		EEF1A2
MUCB	CAT		ACTN3
KRT6B	APOB		CD47
KRT1	HRG		PSMD2
VWF	KV307		TUBA3C
SHBG	KV308		APOF
KV122	LV106		BLMH
KV309	LV211		FLNC
KV310	LV001		MVP
HV208	A1BG		RAB39A
APOD	MUCB		RAB35
S100A8	KRT6B		HIST3H3
SERPINA5	KRT1		HLA-DRB5
SERPING1	VWF		LGALS9B
CFI	KV122		CROCC
F13B	KV309		LGALS9C
SERPINA7	KV310		HIST2H2BC
SERPIND1	HV208		HIST2H2BD
BCHE	GNAI2		H3F3C
KV205	HIST1H2AB		TUBA3E
KV206	ATP1B1		FIGNL1
KV311	APOD		LDHAL6A
IGKV4-1	S100A8		HIST2H3A
KV403	SERPING1		SND1
KV404	CFI		MYH14
LV107	F13B		KATNAL2
LV603	SERPIND1		ALDH16A1
HV107	KRT8		TSPAN14
HV209	BCHE		SLC2A14
GSN	KV205		RAB1C
C2	KV206		RAB8B
S100A9	KV311		CMTM5
APOA4	IGKV4-1		PSMD1
LV109	KV403		GGACT
LV405	LV107		RAB33B
PROS1	LV603		RAB1B
C8A	LV604		GLIPR2
C8B	LV605		TUBA4B
C8G	HV107		GNB4
PRSS1	HV209		RAB6B
PRSS2	GSN		TUBA8
HSP90AA1	C2		H2AFY2
THBS1	APOA4		ACTR3B
SERPINA6	LV109		PEF1
HSP90AB1	LV405		DNPEP
CFH	HIST1H2BJ		PSMD13
FCGR3A	PROS1		RUVBL2
SERPINF2	C8A		RUVBL1
KRT19	C8B		CFL2
KRT16	C8G		DERA
C1S	TUBB		TLN1
C4A	PRSS1		ARPC4-TTLL3
C4B	PRSS2		HLA-DQA1
IGLC6	THBS1		A0A0J9YXB3
IGLC1	MMP2		B4DEV8
IGLC2	CFH		CALM2
IGLC3	SERPINF2		F5H423
POTEI	KRT19		H3F3B
POTEJ	KRT7		M0QYT0
UBB	GNAI3		M0R076
UBC	KRT16		GPErik
C7	DBH		HIST2H3PS2
CLU	GNAO1		SDPR
MBL2	C1S		SLC3A2
KRT3	C4A		AQP1
COL6A1	C4B		KIR2DL1
KRT10	H2AFZ		SLC7A5
KRT13	HIST1H2AG		KIR2DS1
KRT5	IGLC6		SLC1A5
C6	IGLC1		CPAMD8
ALAD	IGLC2		ATP6V0A1
CPN1	IGLC3		TMBIM1
DSP	POTEI		UBE2O
KV312	POTEJ		K7N7A8
KV313	UBB		MYZAP
KRT15	UBC		LGALS3
ORM2	HSPA1A		TRIM8
ITIH2	HSPA1B		U2SURP
ITIH1	C7		GCOM1
PZP	PF4V1		FTCD
C4BPB	CLU		ALPL
GPX3	HSPA5		EPS8
SPRR1B	HSPA8		PPP1R21
CPN2	SLC2A1		ANKRD30B
HV103	MBL2		BAIAP2
TNC	SPTB		NBPF15
AZGP1	GNAT1		NID1
PSMA4	COL6A1		LIMS1
MSN	COL6A2		MMRN1
PON1	KRT10		ILK
CFP	KRT13		VNN3
TPP2	KRT5		EMILIN1
SERPINA4	ALAD		LIMS3L
PRDX2	GFAP		GGTLC3
GK	ANPEP		SELL
CTNNA1	CPN1		GGTLC2
SPRR1A	IGLL1		XPNPEP2
THBS4	DSP		PRH1
KRT9	H2AFX		NT5E
SAA4	CD36		PUS10
IGFALS	HSPA6		A0A087WZY1
KRT20	PRKACA		ADAM10
KRT2	KV312		HBE1
SERPINF1	KV313		HOXC13
CFHR2	LBP		SLC8A2
AFM	KRT15		HBA2
KRT6C	KRT4		CRYAB
MASP1	GNAT2		GYPC
CCT3	ORM2		TGM2
COMP	ITIH2		BLVRB
SLC16A1	ITIH1		CCT5
MLLT4	PSMB1		NCAN
ACTB	HIST1H2AD		APEH
PSMA6	PZP		CCT8
LYZ	C4BPB		CCT4
ACTA2	CD9		TTC41P
RPS27A	GPX3		ASPM
UBA52	SPRR1B		MCUR1
ACTG1	CPN2		CCT7
ACTG2	HV103		ANKRD26
ACTC1	CA6		IGKV1-9
ACTA1	HIST1H2BO		MYCT1
HBB	TNC		UTS2
HBA1	PSMA1		GP2
RELN	PSMA2		AOC3
MAP1A	PSMA3		TXNDC11
GPLD1	PSMA4		OLFM4
HV322	STOM		TTC25
LV302	PON1		XAB2
KV405	PSMA5		TGIF2
FABP5	PSMB4		LV209
DST	PSMB6		LMNA
CFHR1	PSMB5		RPLP2
KRT17	TPP2		LMNB1
ITIH3	SERPINA4		MAN1A1
LGALS3BP	SLC6A1		GALC
DSC1	GK		LMNB2
FGL1	HIST1H2BB		SELENBP1
TRAP1	HSPA1L		GOLGA4
SPP2	CTNNA1		PKP1
TP53BP2	SPRR1A		KRT32
GK3P	THBS4		VSIG8
KRT33B	KRT9		DSG4
ITIH4	SAA4		LRRC15
KRT72	KRT20		KRT35
PON3	KRT2		CNPY3
KRT31	GNAL		KRT82
FCN2	AFM		ERC2
ADIPOQ	KRT6C		TMF1
SSX1	MASP1		LTBP1
ECM1	HSPA7		ERC1
KRT71	PSMB3		TTYH3
ACTBL2	COMP		SMC3
DDX26B	SEPP1		MYL12B
XP32	PAPOLA		ARPC1B
TMEM198	HSPA2		ARPC5
C18orf63	PLTP		PPBP
KRT40	VCP		TPM3
CCSAP	MARS		P4HB
POTEE	H2BFS		TPM2
DEF8	HIST1H2BD		TPM1
ADAMTS13	CD81		PYGB
GDPD3	ACTB		ATP2A2
KRT74	PSMA6		MYL12A
ABHD12B	ACTA2		PDIA3
KRT77	HIST1H4A		ACTR1B
N4BP2	HIST1H2BC		PSMC4
KRT73	RPS27A		CAPZA2
HRNR	UBA52		ALDH9A1
CCDC83	GNAS		CAPZA1
KRT222	GNAI1		ACTR1A
KRT78	ACTG1		TPM4
SLC44A5	ACTG2		GSTO1
PRSS3P2	ACTC1		DCTN2
CHD6	ACTA1		SVEP1
OIT3	TUBB4B		PRG4
PIBF1	HBB		ATP2A3
RABGGTA	HBA1		PARVB
CNDP1	KV125		IL1RAP
LYZL4	HV322		LIMS3
PGLYRP2	LV302		DKFZp686J1372
VPS13A	DCD		EFEMP1
ZBTB18	KV405		ZMYM4
SMO	FABP5		STRADB
COLEC11	DST		RPIA
C1QTNF3	GNA12		SAA2
CFHR5	KRT17		TALDO1
POTEKP	HGFAC		SPAG17
KRT23	LRP1		FBLN5
CCDC68	DHX9		IGKV1OR2-108
EFCC1	LGALS3BP		SEMG1
C1RL	DSC1		CELA2A
CALML5	CAMSAP2		CELA2B
ACSL5	FCHO2		FAF1
ODF2L	IFT88		DMBT1
NAP1L2	MYO7A		PAICS
SLC7A11	TUBB3		KIAA1024L
ST3GAL6	TP53BP2		CTSB
LSM4	TUBB2A		LAP3
SAMM50	GNA13		EMILIN2
FCGBP	GK3P		NAGK
COLEC10	ITIH4		SPOCD1
IGKV3-7	GANAB		FBP1
IGLV4-69	KRT72		HLA-DQB1
IGLV8-61	PON3		MMP9
IGLV6-57	FCN2		TPI1
IGLV1-51	ADIPOQ		KRTAP2-3
IGLV1-50	SSX1		KRTAP2-4
IGLV5-48	HIST2H2AC		KRTAP2-2
IGLV1-47	HIST2H2BE		KRTAP2-1
IGLV7-46	KRT71
IGLV1-40	GON4L
IGLV2-33	ARID4B
IGLV3-27	ACTBL2
IGLV3-25	MURC
IGLV2-23	FLG2
IGLV3-21	HIST2H2BF
IGLV3-19	KPRP
IGLV2-18	XP32
IGLV3-16	RNF123
IGLV2-14	STEAP3
IGLV2-11	TMEM198
IGLV3-10	C18orf63
IGLV3-9	HIST2H2AA3
IGLV3-1	CCSAP
IGKV2D-28	KRT80
IGHV3-64	POTEE
IGKV2D-40	DEF8
IGHV4-4	H2AFV
IGKV2D-24	GDPD3
IGKV2D-29	HIST3H2A
IGKV2-30	KRT74
IGKV1-27	N4BP2
IGKV2D-30	KRT73
IGHV3OR16-12	HRNR
IGHV3OR15-7	HIST2H2AB
IGHV3OR16-13	KRT222
IGHV3OR16-10	HIST3H2BB
IGLV5-45	SLC44A5
IGHV1-2	PRSS3P2
IGHV3-53	PSMA8
IGHV4-31	SUN3
IGKV3D-15	STOML3
IGHV3-49	GDAP1
IGKV3D-11	PDCD6IP
LOC642131	OIT3
IGKV2-40	PIBF1
IGHV3-72	RABGGTA
IGKV1-8	HIST1H2AC
IGKV1D-33	HIST1H2BH
IGKV3-11	HIST1H2BA
IGLV2-8	ARL5B
SAA2-SAA4	HIST1H2AH
IGKV2D-26	ATP6V1G3
IGLV5-52	PGLYRP2
IGHV2-5	HIST1H2AA
IGHV3-13	ZBTB18
IGHV4-34	SMO
IGHV4-39	HIST1H2BN
IGHV1-45	HIST1H2AJ
IGKV6D-21	HIST1H2BM
IGKV1-16	HIST1H2BL
IGKJ1	H2AFJ
IGKJ3	TUBB2B
IGKJ5	COLEC11
IGKV3-15	C1QTNF3
IGLV1-44	POTEKP
IGLV7-43	UPF3A
IGLV1-36	CARD9
IGHV6-1	CCDC68
IGHV3-7	EFCC1
IGHV3-11	FZD3
IGHV3-15	C1RL
IGHV3-21	UNC79
IGHV2-26	VPREB3
IGHV3-33	ODF2L
IGHV1-46	TFR2
IGHV1-69	SLC7A11
IGHV3-73	ST3GAL6
IGHV3-74	TMEM5
IGHV3-43	MYO5A
IGLV9-49	SAMM50
IGKV1-17	FCGBP
IGKV3-20	COLEC10
IGKV1-39	IGKV3-7
IGHV3OR16-9	IGLV4-69
IGHV3-30	IGLV8-61
IGHV1-69-2	IGLV6-57
IGHV2-70	IGLV1-51
IGKV6-21	IGLV5-48
IGKV3D-20	IGLV1-47
IGKV6D-41	IGLV7-46
IGHV1-3	IGLV1-40
IGHV1-18	IGLV3-27
IGHV3-20	IGLV3-25
IGHV1-24	IGLV2-23
IGHV4-28	IGLV3-21
IGHV3-35	IGLV3-19
IGHV3-38	IGLV2-18
IGHV3-48	IGLV3-16
IGHV5-51	IGLV2-14
IGHV1-58	IGLV3-12
IGHV4-59	IGLV2-11
IGHV4-61	IGLV3-10
IGHV3-66	IGLV3-9
A0A0C4DH43	IGLV3-1
IGKV3D-7	IGKV2D-28
IGKV2-24	IGHV3-64
IGKV1-6	IGKV2D-40
IGKV3OR2-268	IGHV4-4
C4B_2	IGKV2D-24
A0A0G2JN58	IGKV2D-29
A0A0G2JNA6	IGKV2-30
A0A0G2JRQ6	IGKV1-27
A0A0G2JS06	TRAJ56
A0A0J9YVY3	IGHV3OR16-12
A0A0J9YWU9	IGHV1OR15-1
A0A0J9YX35	IGHV3OR15-7
A0A0J9YXX1	IGHV3OR16-13
A0A0J9YY99	IGHV3OR16-10
B4E1Z4	IGLV5-45
E7ETN3	IGHV1-2
C1QTNF3-AMACR	IGHV3-53
H0YJW9	IGHV4-31
UBR1	IGKV3D-15
UBBP4	IGKV1D-8
MAGED2	IGHV3-49
TRY8	IGKV3D-11
KRT87P	LOC642131
IGHV1OR21-1	IGKV2-40
KRT86	IGHV3-72
FCGR3B	IGKV1-8
PHF14	IGKV1D-33
KV111	IGKV3-11
KV117	IGLV2-8
LV501	SAA2-SAA4
SLC4A1	IGKV2D-26
GAPDH	IGHV2-5
DBH	IGHV3-13
HSPA1A	IGHV4-34
HSPA1B	IGHV4-39
HSPA5	IGHV1-45
HSPA8	IGKV6D-21
F5	IGKJ4
ANPEP	IGKV1-16
HSPA6	IGKJ1
LBP	IGKJ3
FBLN1	IGKJ5
PSMA2	IGKV3-15
MST1	IGLV1-44
STOM	IGLV7-43
PSMB4	IGLV1-36
PSMB6	IGHV6-1
HSPA1L	IGHV3-7
HSPA7	IGHV3-11
HSPA2	IGHV3-15
VCP	IGHV3-21
MARS	IGHV2-26
HBG1	IGHV3-33
HBG2	IGHV1-46
KRT83	IGHV1-69
KRT85	IGHV3-73
DCD	IGHV3-74
SFSWAP	IGHV3-43
MAP7	IGLV9-49
KRT81	IGKV1-17
MST1L	IGKV3-20
MAP7D1	IGHV3OR16-9
MURC	IGHV2OR16-5
LYRM7	IGHV3-30
GGN	IGHV1OR15-9
MAP7D3	IGKV1D-13
ANGPTL6	IGHV1-69-2
STOML3	IGHV2-70
HSPH1	IGKV6-21
44M2.3	IGKV3D-20
EPYC	IGKV6D-41
FZD3	IGHV1-3
CRTAC1	IGHV1-18
UVRAG	IGHV3-20
VPS4A	IGHV1-24
TFR2	IGHV4-28
IGLV3-12	IGHV3-35
IGLV4-3	IGHV3-38
IGKJ4	IGHV3-48
IGHV1OR15-9	IGHV5-51
IGKV1D-13	IGHV1-58
LOC81691	IGHV4-59
I3L4J1	IGHV4-61
HV308	IGHV3-66
ITGB3	A0A0C4DH43
IL4	IGKV3D-7
MME	IGKV2-24
ITGA2B	IGKV1-6
SLC2A1	IGKV3OR2-268
CKMT1A	C4B_2
GP1BB	A0A0G2JLT2
CKMT2	A0A0G2JN58
ITGB5	A0A0G2JNA6
ITGB6	A0A0G2JPY9
CSNK2A2	A0A0G2JRQ6
CD9	A0A0G2JS06
LOR	A0A0J9YVY3
S100A7	A0A0J9YWU9
CASP14	A0A0J9YX35
P2RX1	A0A0J9YXX1
CSNK2A1	A0A0J9YY99
RBM6	PPM1F
DSG1	HIST1H2BE
HGFAC	B4E1Z4
PTPRJ	E7ETN3
HABP2	C1QTNF3-AMACR
FLG2	C12orf76
KPRP	PRKCH
PCDH20	H0YJW9
CSNK2A3	PMM2
NPRL2	UBBP4
CPB2	MAGED2
SERPINB12	TRY8
CARD9	FLOT1
GPRC5C	AP2A2
FETUB	APBB3
IGKV1D-12	AP2A1
IGKV1-12	CRP
H3BM21	FTH1
TBB8L	ITGB3
KDM6A	KV404
DPM1	S100A9
F8	HSP90AA1
CA1	HSP90AB1
ASS1	LPA
IGHE	CD63
PF4	KRT3
APOB	CD59
TUBB4A	RPL7
HIST1H2AB	ANXA7
TUBB	MRC1
H2AFZ	CFP
HIST1H2AG	PSMB9
PF4V1	SRI
JUP	CFHR2
IGLL1	LYZ
H2AFX	CALM1
HIST1H2AD	RELN
SERPINA2	MAP1A
CA6	CFHR1
YWHAQ	ITIH3
CPS1	TRAP1
YWHAB	FLOT2
SFN	ECM1
YWHAG	CCDC62
YWHAE	CATIP
HIST1H4A	FCHSD1
YWHAZ	NFATC2IP
TUBA1B	PHF10
TUBB4B	SGSM3
YWHAH	VPS13A
DHX9	PSMB7
FAP	HELZ2
TUBB3	UPF2
TUBB2A	IGLV10-54
CTTN	H3BM21
TGFBI	UBR1
HIST2H2AC	CALM3
ZNF718	GGT3P
TUBB8	TUBAL3
HIST2H2AA3	RP1BL
FAM171B	ANXA2P2
TUBA1A	TBB8L
H2AFV	LGALS9
HIST3H2A	CLIC1
CCDC84	CIT
HIST2H2AB	SYNM
SUN3	CEP290
NANP	ARPC2
HIST1H2AC	ARPC3
HIST1H2AH	DHX15
HIST1H2AA	SULT1B1
HIST1H2AJ	ACTN4
AKAP9	MYO1B
TUBA1C	WDR1
H2AFJ	PDCD6
TUBB6	H2AFY
TUBB2B	FLNB
TUBB1	LDHA
BAZ1B	SOD1
IGHV1OR15-1	F8
IGKV1D-8	PGK1
IGHV2OR16-5	CA1
A0A0G2JLT2	CA2
A0A0G2JPY9	IGHD
RINT1	HLA-B
TUBB8P12	HLA-A
SDCBP	HLA-H
PSMA7	HLA-DRA
ERN1	HLA-DQA2
KV108	HLA-DRB1
KV118	SPTA1
LPA	GYPA
PYGM	ALDOA
LCP1	ANXA1
PLS3	HLA-C
PKM	TUBB4A
PSMB1	GAPDH
PSMA1	HSPB1
PSMA3	ALDOB
CANX	ITGB2
PSMB5	IL4
PKLR	SERPINA5
PSMB3	MPO
KV125	ITGB1
FCHO2	S100A6
PLS1	ENO1
FERMT3	LDHB
SPERT	ANXA2
PSMA8	GP1BA
FAM151A	CAPN1
RAB34	PFN1
IGLV10-54	APRT
PPM1F	LDHC
MYO1B	ANXA6
KRT36	PFKM
KRT37	CTSG
KRT38	MME
AP2A2	ITGA2B
AP2A1	CLTA
LV402	ALDOC
HV314	SAA1
KRT8	SLC2A3
MMP2	EPB41
KRT7	PYGM
GFAP	RALA
CD36	TOP1
RPL7	MTHFD1
KRT4	COL6A3
MRC1	F5
PSMA5	CKMT1A
SEPP1	ACTN1
PAPOLA	XRCC6
MYO7A	XRCC5
GANAB	IFITM1
UGP2	GP1BB
ARID4B	EEF2
KRT80	C6
CCDC62	HLA-E
CATIP	HLA-DRB4
SFTPA2	LCP1
SFTPA1	PLS3
VPS52	ENO3
NFATC2IP	CD99
SGSM3	PKM
ATP6V1G3	MYL6B
TRIT1	GP9
VPREB3	HNRNPL
TMEM5	JUP
MYO5A	RAC2
IGHV3-16	EZR
C12orf76	SPN
H0YIQ3	ANK1
PMM2	EPB42
KCNAB2	GNB3
GNAT3	CKMT2
TSPAN2	PFKL
HLA-C	PSMC3
GNAI2	TCP1
GNAI3	VCL
CD63	ITGB6
GNAO1	RHCE
SPTB	CD53
GNAT1	GGT1
CETP	CSNK2A2
CD59	RAB6A
GNAT2	FLNA
CD53	BGN
SLC6A1	ITGA6
GNAL	AHCY
PSMB2	CFL1
CALM1	PTX3
GNAS	MSN
GNAI1	VARS
SORD	MST1
GNA12	YWHAQ
GNA13	DPP4
GON4L	CD82
PSMB7	CAD
HELZ2	PSMB8
UPF2	TKT
CALM3	PRDX6
ADCY9	FCER1G
HIST1H2BK	PKLR
LV701	SERPINB1
LV604	CORO1A
LV605	CASP14
HIST1H2BJ	YWHAB
SAA1	SFN
PRKACA	PRDX2
HIST1H2BO	RDX
LCN1	MYH9
HIST1H2BB	ACTN2
CD151	BSG
H2BFS	PSMC2
HIST1H2BD	GGT2
HIST1H2BC	CCT6A
KRT76	PSMB10
HIST2H2BE	SLC1A4
HIST2H2BF	CAPZB
LCN1P1	FASN
HIST3H2BB	CCT3
PHF10	PSMB2
ITLN1	CAMP
FOXJ1	RAB13
HIST1H2BH	ARHGDIB
HIST1H2BA	ACLY
HIST1H2BN	MLLT4
HIST1H2BM	RAB15
HIST1H2BL	DEFA1
KRT84	DEFA3
IGLV5-37	ARPC4
HIST1H2BE	MYL6
SULT1B1	RAC3
VNN1	CDC42
VCL	RAB8A
COL7A1	RAB10
CACTIN	ACTR3
PRKCH	ACTR2
ATP1B1	ARF3
DBI	RAP1B
EEF1G	RAP2B
DPP4	B2M
PSMB8	YWHAG
RPS19	YWHAE
RPS5	RAB1A
LGALS7	RAN
PPIA	RAP1A
AMMECR1L	GNB1
SBSN	GNB2
HMCN2	PPIA
EXTL2	RAC1
A0A0G2JPE1	YWHAZ
PSM8	GNG5
TXN	GNB2L1
COL6A2	EEF1A1
PRDX1	TUBA1B
PM20D1	TUBA4A
A0A0G2JMI3	CSNK2A1
TTBK2	HIST1H3A
FLNA	CCT2
SLC7A1	HLA-DRB3
SLC7A2	GPLD1
STEAP3	ARF1
ALDH1A2	H3F3A
ALDH1A1	CLTC
ALDOB	CAP1
ALDH2	IFITM3
FABP2	IFITM2
AHCY	PFKP
ALDH1B1	RHAG
ALDH1A3	RHD
INHBE	DSG1
MAT1A	YWHAH
PRDX4	EEF1A2
GNMT	PRDX1
ARHGAP35	ACTN3
GRLF1	CD47
ANXA2P2	FGL1
CLCA1	SFSWAP
HSPB1	SPP2
ARG1	PRDX4
ENO1	PSMD2
ANXA2	TUBA3C
ANK1	APOF
HAL	BLMH
EEF1A1	MAP7
EEF1A1P5	CTTN
TFAP2D	FLNC
S100A14	HABP2
RNF123	PLS1
	MVP
	RAB39A
	RAB35
	TGFBI
	HIST3H3
	UGP2
	MST1L
	HLA-DRB5
	LGALS9B
	MAP7D1
	TUBB8
	DDX26B
	CROCC
	LYRM7
	EEF1A1P5
	LGALS9C
	HIST2H2BC
	HIST2H2BD
	H3F3C
	TUBA3E
	FIGNL1
	LDHAL6A
	HIST2H3A
	TUBA1A
	ADAMTS13
	SND1
	MYH14
	CCDC84
	FERMT3
	MAP7D3
	SFTPA2
	SFTPA1
	KATNAL2
	ALDH16A1
	KRT78
	CSNK2A3
	TSPAN14
	ANGPTL6
	SLC2A14
	HSPH1
	RAB1C
	RAB8B
	CMTM5
	PSMD1
	TUBA1C
	TUBB6
	GGACT
	CFHR5
	RAB33B
	RAB1B
	TUBB1
	GLIPR2
	TUBA4B
	GNB4
	GPRC5C
	RAB6B
	TUBA8
	H2AFY2
	ACTR3B
	PEF1
	BAZ1B
	DNPEP
	ACSL5
	PSMD13
	RUVBL2
	RUVBL1
	CFL2
	DERA
	TLN1
	IGLV4-3
	ARPC4-TTLL3
	A0A0G2JMI3
	HLA-DQA1
	A0A0J9YXB3
	B4DEV8
	CALM2
	F5H423
	H0YIQ3
	TUBB8P12
	H3F3B
	M0QYT0
	M0R076
	GPErik
	HIST2H3PS2
	PSM8
	SDPR
	SLC3A2
	FABP2
	FBLN1
	AZGP1
	AQP1
	SLC7A1
	HAL
	KIR2DL1
	SLC7A2
	RBM6
	SLC7A5
	KIR2DS1
	SLC1A5
	PM20D1
	KRT77
	CPAMD8
	ATP6V0A1
	TMBIM1
	KRT23
	UBE2O
	CALML5
	UVRAG
	EXTL2
	K7N7A8
	VNN1
	LV202
	MYZAP
	LGALS3
	INHBE
	HBG1
	HBG2
	CHD6
	TRIM8
	U2SURP
	GCOM1
	KCNAB2
	FTCD
	LV501
	LV701
	ALPL
	EPS8
	PPP1R21
	ITLN1
	ANKRD30B
	BAIAP2
	IGHV3-16
	CETP
	NBPF15
	NANP
	IGLV2-33
	F12
	HV308
	NID1
	IGFALS
	SERPINF1
	LIMS1
	MMRN1
	ILK
	HMCN2
	VNN3
	EMILIN1
	LIMS3L
	GGTLC3
	SELL
	GGTLC2
	FOXJ1
	CNDP1
	FAM151A
	IGKV1-39
	IGKV1D-12
	IGKV1-12
	RINT1
	XPNPEP2
	PRH1
	NT5E
	SLC16A1
	PUS10
	AKAP9
	A0A087WZY1
	IGLV5-52
	ADAM10
	HBE1
	HOXC13
	CD151
	AMMECR1L
	SLC8A2
	HBA2
	CRYAB
	GYPC
	TGM2
	BLVRB
	CCT5
	NCAN
	APEH
	CCT8
	CCT4
	ZNF718
	TTC41P
	ASPM
	SPERT
	MCUR1
	CCT7
	ARHGAP35
	ANKRD26
	IGLV1-50
	IGKV1-9
	A0A0G2JPE1
	GRLF1
	KRT36
	KRT37
	KRT38
	KRT40
	MYCT1
	PCDH20
	LYZL4
	UTS2
	GP2
	AOC3
	TXNDC11
	OLFM4
	TTC25
	XAB2
	CRTAC1
	IGKV2D-30
	TGIF2
	KRT87P
	KRT86
	KRT33A
	KRT34
	LV209
	LMNA
	RPLP2
	LMNB1
	MAN1A1
	GALC
	KRT83
	KRT85
	LMNB2
	SELENBP1
	GOLGA4
	PKP1
	KRT33B
	KRT32
	KRT81
	KRT31
	VSIG8
	DSG4
	LRRC15
	KRT35
	CNPY3
	KRT82
	ERC2
	TSPAN2
	ALDH1A2
	ALDH1A1
	ALDH2
	ALDH1B1
	ALDH1A3
	TMF1
	LTBP1
	GGN
	ERC1
	TTYH3
	SMC3
	MYL12B
	ARPC1B
	ARPC5
	PPBP
	SHBG
	TPM3
	P4HB
	TPM2
	TPM1
	PYGB
	ATP2A2
	MYL12A
	PDIA3
	ACTR1B
	PSMC4
	CAPZA2
	ALDH9A1
	CAPZA1
	ACTR1A
	TPM4
	GSTO1
	FAP
	DCTN2
	SVEP1
	CACTIN
	PRG4
	ATP2A3
	PARVB
	IL1RAP
	LIMS3
	DKFZp686J1372
	LRG1
	EFEMP1
	ZMYM4
	STRADB
	RPIA
	P2RX1
	IGLV5-37
	SAA2
	TALDO1
	SPAG17
	FBLN5
	IGKV1OR2-108
	SEMG1
	CELA2A
	CELA2B
	FAF1
	DMBT1
	CLCA1
	PAICS
	KIAA1024L
	FCGR3B
	CTSB
	FCGR3A
	LAP3
	CPB2
	EMILIN2
	NAGK
	SPOCD1
	VPS52
	FBP1
	PPP1R15A
	HLA-DQB1
	MMP9
	TPI1
	KRTAP2-3
	KRTAP2-4
	KRTAP2-2
	KRTAP2-1
