# Supplementary material for: Extracellular Vesicles in Diffuse Large B Cell Lymphoma: Characterization and Diagnostic Potential
Source: Int J Mol Sci. 2022 Nov 1;23(21):13327. doi: 10.3390/ijms232113327 (PMC9654702; doi:10.3390/ijms232113327)
Supplement: Supplementary file 1 [file ijms-23-13327-s001.zip › TableS2_limmaRes_DLBCLVsHD_V3.xls]

## Sheet: a) ExN
pro	logFC	AveExpr	t	P.Value	adj.P.Val	B	# rep con	# rep DLBCL	c11_1	c12_1	c13_1	c14_1	c15_1	Crtl_10_1	Crtl_1_1	Crtl_2_1	Crtl_3_1	Crtl_4-1	Crtl_5_1	Crtl_6_1	Crtl_7_1	Crtl_8_1	Crtl_9_1	LPS_33_1b	LPS_34_1	LPS_35_1	LPS_36_1	LPS_37_1	LPS_38_1	LPS_39_1	LPS_40_1	LPS_41_1	LPS_42_1	LPS_43_1	LPS_44_1	LPS_45_1	Sample_12_1_20200111162049	Sample_13_1_20200111191435	Sample_14_1_20200111220816	Sample_15_1_20200112010157	Sample_17_1_20200112064922	Sample_18_1_20200112094304	Sample_19_1_20200112123646	Sample_20_1_20200112153026	Sample_21_1_20200112182406	Sample_23_1_20200113001126	Sample_24_1_20200113084834	Sample_25_1_20200113114225	Sample_26_1_20200113143611
IGKV3-20	5.26605	25.6891	11.3573	7.23056e-15	5.20288e-12	23.4232	15	32	22.3425	22.741	21.8571	21.7645	21.7086	26.8283	20.8448	23.8133	19.8333	20.0224	21.5032	20.0676	22.4269	23.0449	23.0637	29.5896	31.1192	25.5026	27.1275	27.1275	28.8925	27.9346	27.2664	25.7583	26.9555	27.6247	25.3868	26.4643	29.6234	28.6923	27.2572	27.6405	27.4782	26.3452	26.5103	27.7336	26.9631	27.3969	27.2903	27.5847	27.5437
sp|P18136|KV313_HUMAN Ig kappa chain V-III region HIC OS=Homo sapiens PE=1 SV=2	5.19818	25.7231	11.2989	8.60692e-15	5.20288e-12	23.2589	15	32	22.6267	22.741	21.9924	21.7645	21.7086	26.8283	20.8448	23.9542	19.9481	20.353	21.6309	20.1412	22.4269	23.0449	23.0637	29.5896	31.1192	25.5136	27.1275	27.1275	28.9312	27.9664	27.2903	25.7871	26.9707	27.6561	25.3967	26.4643	29.6717	28.6923	27.2572	27.6405	27.4982	26.3452	26.5103	27.7537	26.9631	27.3969	27.3103	27.6058	27.5847
sp|P01620|KV302_HUMAN Ig kappa chain V-III region SIE OS=Homo sapiens PE=1 SV=1	2.94248	27.1028	8.00998	3.10898e-10	1.25292e-07	13.2511	15	32	24.5151	25.0715	25.191	25.6642	23.8329	28.4398	24.7627	25.7583	24.5576	24.5151	24.9252	24.7513	24.1036	24.8927	25.0068	29.73	31.4558	25.7256	27.4083	27.4254	29.076	28.0527	27.4782	26.634	27.248	27.8097	26.2157	27.3427	29.8766	29.5045	28.1528	28.0527	27.9866	26.7769	27.8879	28.7144	27.9866	27.707	28.5134	28.5948	28.6336
sp|P18135|KV312_HUMAN Ig kappa chain V-III region HAH OS=Homo sapiens PE=2 SV=1	2.92914	26.6085	7.72047	8.2746e-10	2.501e-07	12.3097	15	32	25.3539	24.3606	25.2404	23.8976	24.6239	27.2108	24.802	24.9735	23.7673	23.5732	24.4261	23.0412	24.9364	24.5498	24.4676	29.7689	31.2913	25.5796	27.2289	27.193	29.0294	28.0243	27.4575	25.8563	27.0166	27.7783	25.7256	26.5588	29.7689	28.7908	27.4083	27.8313	27.8593	26.5772	26.5772	27.9866	27.3589	27.6058	27.707	27.7537	27.707
SERPINF1	-2.32543	22.3744	-7.35603	2.8615e-09	3.68977e-07	11.1155	15	32	24.5705	22.9186	23.1784	22.2776	23.1023	22.7821	26.4717	23.3828	24.5151	24.7131	26.9194	24.2079	26.0398	24.2313	22.9786	21.6816	23.4081	21.3409	21.2953	22.0753	24.2221	22.6705	22.4315	23.2807	21.6309	21.8497	21.284	20.2953	20.2426	21.398	20.8583	21.4847	20.7863	21.1375	21.984	21.7526	20.7548	20.9893	21.3496	22.0694	21.2392
GNA12	10.8826	14.8556	7.26043	3.96749e-09	3.68977e-07	10.8008	11	32	7.29915	11.9501	8.41441	0	8.33536	17.1394	8.24179	5.84244	8.15591	0	0	5.84244	16.7885	0	18.0514	18.6666	19.541	22.9317	21.5349	19.8592	19.4222	19.3342	21.724	21.4558	19.3952	18.092	8.5948	21.4108	5.22948	17.5111	18.5329	16.2552	18.9467	19.6408	19.3449	19.1864	18.9331	16.223	17.2489	19.4694	19.496
GNA13	10.8826	14.8556	7.26043	3.96749e-09	3.68977e-07	10.8008	11	32	7.29915	11.9501	8.41441	0	8.33536	17.1394	8.24179	5.84244	8.15591	0	0	5.84244	16.7885	0	18.0514	18.6666	19.541	22.9317	21.5349	19.8592	19.4222	19.3342	21.724	21.4558	19.3952	18.092	8.5948	21.4108	5.22948	17.5111	18.5329	16.2552	18.9467	19.6408	19.3449	19.1864	18.9331	16.223	17.2489	19.4694	19.496
GNAL	10.8826	14.8556	7.26043	3.96749e-09	3.68977e-07	10.8008	11	32	7.29915	11.9501	8.41441	0	8.33536	17.1394	8.24179	5.84244	8.15591	0	0	5.84244	16.7885	0	18.0514	18.6666	19.541	22.9317	21.5349	19.8592	19.4222	19.3342	21.724	21.4558	19.3952	18.092	8.5948	21.4108	5.22948	17.5111	18.5329	16.2552	18.9467	19.6408	19.3449	19.1864	18.9331	16.223	17.2489	19.4694	19.496
GNAO1	10.8826	14.8556	7.26043	3.96749e-09	3.68977e-07	10.8008	11	32	7.29915	11.9501	8.41441	0	8.33536	17.1394	8.24179	5.84244	8.15591	0	0	5.84244	16.7885	0	18.0514	18.6666	19.541	22.9317	21.5349	19.8592	19.4222	19.3342	21.724	21.4558	19.3952	18.092	8.5948	21.4108	5.22948	17.5111	18.5329	16.2552	18.9467	19.6408	19.3449	19.1864	18.9331	16.223	17.2489	19.4694	19.496
GNAS	10.8826	14.8556	7.26043	3.96749e-09	3.68977e-07	10.8008	11	32	7.29915	11.9501	8.41441	0	8.33536	17.1394	8.24179	5.84244	8.15591	0	0	5.84244	16.7885	0	18.0514	18.6666	19.541	22.9317	21.5349	19.8592	19.4222	19.3342	21.724	21.4558	19.3952	18.092	8.5948	21.4108	5.22948	17.5111	18.5329	16.2552	18.9467	19.6408	19.3449	19.1864	18.9331	16.223	17.2489	19.4694	19.496
GNAT1	10.8826	14.8556	7.26043	3.96749e-09	3.68977e-07	10.8008	11	32	7.29915	11.9501	8.41441	0	8.33536	17.1394	8.24179	5.84244	8.15591	0	0	5.84244	16.7885	0	18.0514	18.6666	19.541	22.9317	21.5349	19.8592	19.4222	19.3342	21.724	21.4558	19.3952	18.092	8.5948	21.4108	5.22948	17.5111	18.5329	16.2552	18.9467	19.6408	19.3449	19.1864	18.9331	16.223	17.2489	19.4694	19.496
GNAT2	10.8826	14.8556	7.26043	3.96749e-09	3.68977e-07	10.8008	11	32	7.29915	11.9501	8.41441	0	8.33536	17.1394	8.24179	5.84244	8.15591	0	0	5.84244	16.7885	0	18.0514	18.6666	19.541	22.9317	21.5349	19.8592	19.4222	19.3342	21.724	21.4558	19.3952	18.092	8.5948	21.4108	5.22948	17.5111	18.5329	16.2552	18.9467	19.6408	19.3449	19.1864	18.9331	16.223	17.2489	19.4694	19.496
GNAT3	10.8826	14.8556	7.26043	3.96749e-09	3.68977e-07	10.8008	11	32	7.29915	11.9501	8.41441	0	8.33536	17.1394	8.24179	5.84244	8.15591	0	0	5.84244	16.7885	0	18.0514	18.6666	19.541	22.9317	21.5349	19.8592	19.4222	19.3342	21.724	21.4558	19.3952	18.092	8.5948	21.4108	5.22948	17.5111	18.5329	16.2552	18.9467	19.6408	19.3449	19.1864	18.9331	16.223	17.2489	19.4694	19.496
APOE	-1.25968	25.939	-6.75529	2.2452e-08	1.93889e-06	9.1312	15	32	26.4473	26.8988	27.0166	26.9194	27.0166	26.5024	27.4083	27.4782	27.0455	26.4568	26.9964	26.4473	27.7537	27.0455	26.9707	26.7094	26.6734	26.0398	25.6794	26.6734	27.1528	26.3645	25.9716	25.7443	26.1451	26.4298	25.8019	25.2915	24.5244	24.7131	24.3804	24.4932	25.0715	25.5526	25.3197	25.4653	25.3063	24.5977	25.5654	24.7031	24.9645
sp|P04433|KV309_HUMAN Ig kappa chain V-III region VG (Fragment) OS=Homo sapiens PE=1 SV=1	3.77305	25.9671	6.71448	2.58354e-08	2.08233e-06	8.99598	15	32	25.6642	23.33	22.6097	23.9803	18.012	28.4022	21.6889	23.3697	22.6267	22.963	22.8227	23.3064	24.079	27.5316	22.5209	28.8576	27.5751	26.8364	22.3361	27.0999	24.2407	27.6561	29.3979	29.0294	28.5427	29.1589	28.0527	27.6561	26.7769	27.3003	27.9866	27.4083	26.9401	25.8149	26.8364	27.9346	26.1526	27.032	26.8037	26.3645	26.2569
GNAI1	10.3525	15.2166	6.60616	3.75031e-08	2.58378e-06	8.63695	11	32	7.29915	11.9501	8.41441	0	8.33536	17.1394	8.24179	18.2447	8.15591	0	0	5.84244	16.7885	0	18.0514	19.9326	19.541	23.3407	22.0284	20.3328	19.7112	19.6004	21.724	21.9492	19.5787	18.092	8.5948	21.7962	5.22948	17.5111	18.5329	16.2552	19.2521	19.6408	19.3449	19.1864	18.9331	16.223	17.2489	19.4694	19.496
GNAI3	10.3525	15.2166	6.60616	3.75031e-08	2.58378e-06	8.63695	11	32	7.29915	11.9501	8.41441	0	8.33536	17.1394	8.24179	18.2447	8.15591	0	0	5.84244	16.7885	0	18.0514	19.9326	19.541	23.3407	22.0284	20.3328	19.7112	19.6004	21.724	21.9492	19.5787	18.092	8.5948	21.7962	5.22948	17.5111	18.5329	16.2552	19.2521	19.6408	19.3449	19.1864	18.9331	16.223	17.2489	19.4694	19.496
VNN1	-2.2469	25.5006	-6.59878	3.84681e-08	2.58378e-06	8.61247	15	32	27.2108	27.6823	26.4568	27.2108	27.8593	26.9401	27.062	26.2157	27.2289	26.9964	26.5961	27.2108	27.7783	26.4568	27.2289	24.8118	25.3197	24.6487	26.5024	24.0666	23.9463	27.7537	26.5024	25.2564	23.4606	22.8514	24.9963	25.6517	25.3868	27.1373	25.3409	26.0968	23.6074	24.0666	24.0375	25.0577	25.7723	24.0831	23.059	25.2313	23.5661
IGKV3D-11	3.80654	25.9036	6.57002	4.24706e-08	2.70247e-06	8.51712	15	32	25.6348	23.33	22.5928	23.9707	18.012	28.3666	21.5159	23.1593	22.3714	22.6946	22.7897	22.7897	24.079	27.5316	22.5209	28.7908	27.5751	26.8202	21.8571	27.0821	23.9244	27.6247	29.3392	28.971	28.5134	29.1145	28.0243	27.6247	26.7607	27.3003	27.9664	27.3854	26.9194	25.8019	26.8202	27.9104	26.1526	27.0166	26.7905	26.3387	26.2422
RAB1B	8.83198	13.7844	6.44771	6.47029e-08	3.65672e-06	8.11157	10	31	7.29915	11.9501	8.41441	18.8926	8.33536	0	8.24179	5.84244	8.15591	18.5824	0	5.84244	0	0	0	13.977	5.84244	18.0209	17.7816	15.0886	16.3464	8.24179	17.0581	15.5137	17.3752	0	18.3748	16.9813	18.5934	18.6358	17.8821	19.1819	19.3397	19.9023	17.9464	19.7647	18.7728	19.3286	18.9261	19.5733	20.0984
IGKV3D-7	3.54534	24.4519	6.43957	6.65408e-08	3.65672e-06	8.08459	15	32	22.9415	23.3503	21.7645	21.3587	18.6817	26.7005	20.9031	21.8534	20.8625	19.103	21.0564	23.2866	25.879	21.6268	26.3744	28.6519	26.2748	25.9329	25.8362	26.4225	26.1039	27.2572	26.7837	27.145	27.1088	27.1275	27.1828	26.3312	25.9044	26.3164	22.4081	22.5882	22.6914	22.0133	25.4968	25.6276	24.9436	23.3859	23.4495	26.7529	25.102
IGKV3OR2-268	3.54534	24.4519	6.43957	6.65408e-08	3.65672e-06	8.08459	15	32	22.9415	23.3503	21.7645	21.3587	18.6817	26.7005	20.9031	21.8534	20.8625	19.103	21.0564	23.2866	25.879	21.6268	26.3744	28.6519	26.2748	25.9329	25.8362	26.4225	26.1039	27.2572	26.7837	27.145	27.1088	27.1275	27.1828	26.3312	25.9044	26.3164	22.4081	22.5882	22.6914	22.0133	25.4968	25.6276	24.9436	23.3859	23.4495	26.7529	25.102
IGLV1-40	9.54064	19.68	6.4134	7.28126e-08	3.82741e-06	7.99783	13	32	21.1697	11.9501	18.1618	18.199	8.33536	23.0941	8.24179	5.84244	8.15591	0	0	5.84244	21.3093	21.1697	22.2626	23.4446	22.0327	20.2592	20.5663	22.7022	22.3197	22.8771	23.3462	22.2409	23.4926	23.9707	24.1648	22.1353	24.1766	23.2642	22.4315	23.6074	23.7673	21.2101	21.5096	24.4261	22.9367	23.1593	22.9367	23.6074	22.8033
sp|P01623|KV305_HUMAN Ig kappa chain V-III region WOL OS=Homo sapiens PE=1 SV=1	2.32066	27.3371	6.3878	7.9521e-08	4.00587e-06	7.91295	15	32	25.7583	25.7256	26.111	25.9716	25.0577	28.5948	25.6058	25.9716	24.9735	25.0068	25.5654	24.5576	25.5898	25.4257	25.5136	29.8766	31.5755	25.7723	27.4575	27.4575	29.1589	28.1173	27.6058	26.1601	27.193	27.9346	25.9845	27.3854	29.9598	29.555	28.2201	28.0838	28.1528	26.8988	27.9104	28.7528	28.0243	27.9104	28.5948	28.7144	28.7528
sp|P01621|KV303_HUMAN Ig kappa chain V-III region NG9 (Fragment) OS=Homo sapiens PE=2 SV=1	4.04528	24.2043	6.08042	2.28894e-07	1.10693e-05	6.8949	15	32	22.7821	22.8549	21.9674	21.121	18.1426	26.7302	20.9419	21.0175	18.526	19.3397	19.4758	19.9748	25.8563	21.5967	26.4071	28.7144	26.2222	25.8636	25.7256	26.4933	26.2626	27.3003	26.7094	27.1177	27.1626	27.1724	26.9836	26.3515	26.9401	26.2683	21.8722	22.0165	22.0629	20.1961	25.3868	26.1805	24.9125	23.316	23.4355	26.7905	25.1642
TRIT1	8.43905	23.5609	5.85013	5.04474e-07	2.3458e-05	6.13442	14	32	20.5595	11.9501	19.5956	18.36	8.33536	26.8651	17.7182	20.2688	20.386	21.0738	18.36	19.4897	0	19.6717	28.2201	26.2569	28.8576	21.398	27.7336	28.0243	27.4982	28.6336	27.3427	28.2201	27.707	21.247	21.2184	29.2808	28.7908	20.7364	25.8871	20.9587	21.2101	25.4257	28.6336	27.2289	26.745	26.5024	28.1173	29.3392	25.7583
CD9	2.24094	21.9742	5.80318	5.92489e-07	2.65303e-05	5.97974	15	32	20.1519	18.7728	20.5595	16.0089	20.4324	21.8139	18.36	22.8227	22.5928	21.7782	21.2562	22.202	21.7603	21.541	22.3479	22.6806	22.463	24.6923	24.7513	23.7267	22.7635	23.1512	24.1327	23.8329	23.4717	23.6264	25.5898	23.1417	22.1543	21.7831	21.6227	20.7275	24.0375	24.0455	22.6267	21.121	21.5967	22.5053	21.1857	21.0896	20.8915
JUP	-1.51835	22.7293	-5.69719	8.51388e-07	3.67617e-05	5.63113	15	32	23.6579	23.6878	24.4576	24.6107	24.0831	22.8033	23.8037	23.4544	23.3993	23.1937	24.372	24.1448	23.6777	25.0068	23.1023	21.5032	22.7096	22.516	23.7452	22.9367	22.5258	23.1115	22.6806	22.7533	22.3479	21.9	21.58	24.0006	21.7927	22.1078	21.8139	23.1679	22.8227	20.321	21.4381	21.3587	20.9974	23.6958	21.6737	22.0242	21.3903
sp|P04207|KV308_HUMAN Ig kappa chain V-III region CLL OS=Homo sapiens PE=4 SV=2	3.10504	24.4763	5.61965	1.1094e-06	4.62505e-05	5.37669	15	32	23.3351	22.8549	22.4222	21.3808	20.1615	26.745	21.3034	22.5053	20.7548	21.1532	21.6379	22.8421	25.9128	21.564	26.4071	28.7528	26.2222	25.8636	25.7723	26.4933	26.2626	27.3003	26.7302	27.248	27.1626	27.2108	26.9836	26.3645	25.8708	26.3515	22.1543	22.1626	22.2493	19.9146	25.3409	25.5526	24.9735	23.2719	23.4926	26.8819	25.1759
IGKV3-7	2.59324	25.3751	5.59265	1.21643e-06	4.74408e-05	5.28818	15	32	24.592	24.0504	24.4991	23.4121	23.2443	27.0065	21.3125	21.9882	21.724	20.4228	24.1824	24.1601	26.0669	23.4401	26.8119	29.0953	26.3744	26.1526	26.3164	26.8565	26.7529	27.4679	27.1275	27.3003	27.3266	27.4415	27.145	26.4933	26.0353	26.8565	25.0016	24.8377	25.735	21.9574	25.6718	26.0497	25.689	26.1896	24.7081	26.9478	26.0353
sp|P04434|KV310_HUMAN Ig kappa chain V-III region VH (Fragment) OS=Homo sapiens PE=4 SV=1	2.59324	25.3751	5.59265	1.21643e-06	4.74408e-05	5.28818	15	32	24.592	24.0504	24.4991	23.4121	23.2443	27.0065	21.3125	21.9882	21.724	20.4228	24.1824	24.1601	26.0669	23.4401	26.8119	29.0953	26.3744	26.1526	26.3164	26.8565	26.7529	27.4679	27.1275	27.3003	27.3266	27.4415	27.145	26.4933	26.0353	26.8565	25.0016	24.8377	25.735	21.9574	25.6718	26.0497	25.689	26.1896	24.7081	26.9478	26.0353
AFM	-1.41442	24.7171	-5.50202	1.65622e-06	6.09672e-05	4.99169	15	32	26.5183	26.2569	27.1373	25.6986	25.6205	24.3804	26.8988	24.5386	24.6107	25.1642	27.0999	25.191	27.248	24.505	24.3933	23.9707	24.5498	24.2928	24.9735	24.3804	24.1982	24.1881	24.9031	25.4534	24.0553	24.0255	24.1554	25.3409	23.9171	23.8256	24.5977	24.5498	23.9803	24.0553	24.5576	24.3318	22.7274	23.9171	23.7593	23.9244	23.9707
C1QB	2.04491	26.5199	5.49234	1.71164e-06	6.09672e-05	4.96008	15	32	25.3967	26.111	24.6613	24.6923	23.0412	27.5195	25.5526	20.8988	24.83	24.8118	22.7454	25.9251	25.7871	25.5796	27.248	27.4254	27.5437	26.0308	26.2157	26.3645	25.9128	25.8019	25.1219	26.3645	27.5195	26.9194	26.4298	26.634	27.5195	27.7336	28.1887	28.3666	27.2664	27.9664	27.2108	27.707	27.3854	27.9664	27.2108	27.6823	27.6058
IGKV3-15	4.35232	24.5605	5.49184	1.71454e-06	6.09672e-05	4.95845	15	32	23.8883	22.8988	22.6168	21.3587	8.33536	26.7905	21.0676	20.6108	21.5539	21.2263	21.8642	22.2867	26.0308	22.7533	26.4298	28.5948	26.2422	25.8149	25.6986	26.4568	26.2422	27.3427	26.745	27.2108	27.2289	27.193	27.032	26.3091	26.1601	27.0166	24.5386	23.9244	24.9031	21.1445	25.526	26.0308	25.7256	24.113	24.2759	27.062	26.1316
PFKM	-1.79625	22.8475	-5.35172	2.7586e-06	9.52899e-05	4.50188	15	32	23.525	24.2928	24.1448	26.0308	24.4465	23.3993	25.3671	25.3539	24.2221	24.9364	25.1219	23.7938	23.9901	23.9707	23.7755	24.2313	24.4052	22.8302	24.3409	24.1036	24.5977	23.4809	23.6421	23.2028	24.113	23.2719	23.5732	24.0121	20.7785	21.3243	20.1071	22.0431	20.2688	21.7283	20.9252	19.9281	20.9502	19.3099	20.8494	21.0738	21.1947
HLA-A	-2.15273	23.2006	-5.33201	2.94889e-06	9.90334e-05	4.43788	15	32	27.4782	26.7905	22.7365	26.5588	24.9252	23.6673	24.8213	25.6986	23.6673	24.2221	25.4909	23.5732	24.3606	24.2759	24.0553	24.8696	24.2524	23.6958	22.4041	22.7533	23.9707	23.7938	24.6613	21.975	23.3543	24.1227	23.8976	22.0327	21.4847	20.2592	21.1283	20.6735	21.2022	21.6671	22.4476	22.6372	23.3462	21.3587	21.5967	23.2719	22.3808
SPERT	9.82155	16.5299	5.2069	4.49961e-06	0.000147028	4.0326	12	31	7.29915	11.9501	8.41441	0	8.33536	20.2426	8.24179	5.84244	8.15591	0	0	5.84244	19.3501	19.7748	18.3748	17.7601	21.9443	15.5553	19.3286	18.8926	16.5242	8.24179	19.4368	20.8988	17.8079	17.8455	8.5948	19.7146	24.7131	21.3157	22.9462	22.3013	21.5032	22.8227	23.841	22.8227	22.4476	22.2776	23.651	23.1937	24.0375
APOA4	-1.11733	24.6998	-4.97681	9.73637e-06	0.00030977	3.29328	15	32	26.4568	25.7153	26.8478	26.1451	25.6517	24.4052	25.3197	25.9845	25.6058	25.3967	24.5244	24.505	24.9125	25.1487	24.9735	24.8213	23.9707	23.936	24.5863	24.7245	23.936	25.2404	24.1227	24.7627	24.0831	25.0836	24.8118	24.8213	23.5979	24.4932	24.4172	25.2313	25.0305	23.1846	24.3409	24.4052	23.1512	24.4172	24.6107	23.9901	23.4926
KRT222	-1.36455	23.6398	-4.95267	1.0553e-05	0.000327142	3.21623	15	32	23.9629	23.6673	23.5454	23.708	23.7224	23.5732	26.2496	26.3091	24.6388	26.3645	26.0398	24.1766	24.7031	27.3427	24.372	23.1784	24.2407	22.2558	24.1982	23.8607	23.3828	24.5576	23.9066	23.5828	23.1937	24.5705	24.7131	24.9031	22.3479	22.4476	23.0055	23.0941	22.5258	22.8988	22.463	21.6128	21.6047	23.651	23.3064	22.1942	22.9695
CD81	5.15228	23.2953	4.94326	1.08892e-05	0.000329127	3.18622	15	32	19.2717	20.1961	18.9533	17.1118	8.33536	26.8988	17.8455	19.3774	19.1979	20.0292	20.119	19.7255	21.06	23.1784	25.7723	21.3587	26.6916	27.6823	19.4016	20.6263	20.7932	19.6274	26.9194	27.9104	25.3671	25.5796	20.5405	27.5437	27.0166	25.1642	25.2692	24.6487	24.2524	28.3666	28.2867	26.0968	25.0203	23.6579	25.4909	26.111	25.9845
C1QC	0.992292	28.4989	4.91496	1.19657e-05	0.000352843	3.09605	15	32	28.5134	29.076	27.9664	26.7769	28.2867	29.076	26.9194	27.2664	27.1177	27.3103	27.032	27.3854	26.4568	27.3589	28.7528	27.9346	27.7336	28.476	28.6336	28.476	27.9866	28.1887	28.3279	29.2188	28.0527	28.2201	28.4398	29.3979	29.555	29.2188	29.3979	29.555	28.9312	29.2188	28.5948	29.076	28.6336	29.5045	29.1145	29.2808	29.0294
APOA2	-1.54152	24.4239	-4.90654	1.23054e-05	0.00035422	3.06928	15	32	25.191	26.1805	27.1724	26.6734	26.0134	24.2313	25.7256	26.0742	24.4932	24.8213	25.0305	24.372	23.9707	27.8593	24.8832	25.44	24.3804	22.6097	24.3804	24.1648	23.9171	24.7513	25.0938	24.1327	25.2564	24.1982	24.5244	24.1448	22.0327	23.4809	23.8502	23.5018	24.5498	22.6883	23.0144	24.2629	24.1448	24.1227	24.6725	23.5979	23.2127
IGHG1	2.36812	29.2695	4.85626	1.45432e-05	0.000408902	2.90954	15	32	28.1173	28.6336	27.9346	28.3279	27.6247	30.592	26.5772	24.4052	24.0831	25.6642	25.6058	26.9555	27.4575	28.67	30.0869	29.9598	29.2808	29.7689	25.0715	24.2407	29.73	29.9598	29.5045	30.0869	30.0869	30.3613	29.73	30.8185	30.3613	30.9587	30.889	31.4558	29.6234	29.7689	31.2913	30.592	30.7266	31.4558	31.4558	30.592	30.7266
MME	-3.07042	24.5802	-4.84073	1.53122e-05	0.000420738	2.8603	15	32	29.6234	29.1145	28.7528	28.9312	28.971	25.0715	21.1283	28.67	20.2426	24.7794	29.5045	27.4575	27.4782	21.5867	25.1219	22.2409	24.83	22.4726	24.9125	22.9186	24.0666	22.3361	21.9443	24.5244	23.7516	22.7096	24.0455	25.6986	24.8927	25.4257	26.0595	24.3318	24.1648	23.4926	23.1937	23.7452	23.0055	23.4161	23.2642	24.2524	23.5903
sp|P01624|KV306_HUMAN Ig kappa chain V-III region POM OS=Homo sapiens PE=1 SV=1	2.2893	24.8792	4.80009	1.75188e-05	0.000470671	2.73168	15	32	24.1554	23.1512	23.4606	22.0694	22.1834	26.8037	21.975	23.708	22.5435	22.9186	23.1115	23.6172	25.9576	22.7635	26.6916	28.971	26.3235	25.9716	25.8871	26.5772	26.3843	27.3589	26.8651	27.2289	27.1373	27.2664	27.0999	26.3843	25.8871	26.4717	22.6168	22.9986	22.1942	20.343	25.4534	25.5796	24.9963	23.7593	23.5149	26.8037	25.2024
KRT10	-1.04565	29.0015	-4.77087	1.92957e-05	0.000497981	2.63941	15	32	28.8576	28.3666	30.592	29.73	29.6234	30.2209	29.6717	29.73	29.9598	29.8766	31.2913	29.6234	29.8766	30.9587	31.0731	30.0869	28.5134	29.6717	30.1578	30.1578	28.7908	29.8766	29.6234	29.6717	29.1589	28.7528	29.3392	30.2915	27.5847	27.9346	28.4022	28.1887	27.6823	27.5437	28.2201	27.062	26.9194	28.1528	27.7783	27.9346	27.8879
KRT2	-1.09257	27.9175	-4.76377	1.97532e-05	0.000497981	2.61703	15	32	27.7783	27.8879	28.67	30.1578	28.5134	29.0294	28.476	28.7528	28.7144	28.3279	30.0869	29.076	29.555	28.3666	29.8185	28.2201	27.707	28.8576	29.2808	28.8576	27.5195	28.2529	28.2201	28.6336	28.2867	27.5195	28.476	29.5045	26.8037	27.1528	27.4254	26.8988	26.5183	26.5588	27.0821	26.2683	26.3515	26.7905	26.4568	27.0821	27.4982
IGHA1	2.91022	28.4824	4.7635	1.9771e-05	0.000497981	2.61617	15	32	23.7848	30.3613	23.8703	23.6673	24.3804	30.459	25.3539	25.1642	28.8576	29.2808	24.6923	25.3671	26.9555	25.0421	29.076	30.8185	29.1145	27.9866	30.2915	24.0455	29.2188	29.5045	29.2188	29.555	25.4126	28.8925	28.4022	29.3392	30.8185	29.6717	29.9598	30.889	30.1578	27.6247	29.2188	29.3979	30.0869	30.7266	31.1639	29.4459	28.2529
sp|P01605|KV113_HUMAN Ig kappa chain V-I region Lay OS=Homo sapiens PE=1 SV=1	2.43881	24.7379	4.67348	2.65951e-05	0.00064307	2.33319	15	32	23.8607	23.3064	22.8882	21.9275	21.7526	26.7769	23.0762	23.2924	22.7022	21.564	21.8403	23.7516	26.1601	22.2867	26.7769	28.9312	26.3387	25.9128	25.8708	26.7302	26.3387	27.4083	26.9555	27.4575	27.2108	27.2289	27.062	26.4298	25.9251	26.3387	22.2409	21.975	21.9607	20.0474	25.44	25.6058	24.9252	23.2807	23.4161	26.8478	25.1487
F11	1.15528	24.9769	4.66281	2.75437e-05	0.000652948	2.29976	15	32	25.2024	24.3318	24.1648	23.2642	23.2238	24.5151	24.113	23.316	24.1766	24.3933	24.802	23.7452	24.5705	25.4126	24.3606	24.9125	25.5654	25.3539	25.0938	24.802	25.5898	25.537	24.7031	24.9508	25.8417	25.3967	27.6058	25.8959	25.537	25.8959	25.9845	25.5526	26.3387	24.3014	26.1601	24.8213	24.6239	24.1327	25.1362	25.9576	25.0203
APOA1	2.66112	25.6642	4.63445	3.02296e-05	0.000702838	2.21103	15	32	22.1353	23.0235	23.1221	23.8703	21.9095	28.67	23.4606	22.3127	20.8915	22.7739	23.2642	24.3933	21.7526	24.5386	28.67	28.4022	25.6794	24.5498	25.8019	25.2802	26.1451	24.3524	20.9587	24.2079	26.8819	26.4151	25.2915	25.2692	27.3854	27.3427	27.8097	27.9346	28.476	27.1177	26.5369	29.4459	27.8097	27.1724	28.1528	27.1528	27.2289
EEF1A1	-3.45225	21.5596	-4.61492	3.22264e-05	0.000721513	2.15005	15	32	22.5609	27.3969	23.2519	29.4755	29.1369	19.7444	29.4755	21.2516	18.5008	20.7968	21.6638	20.9625	20.3328	28.0683	22.9415	19.9609	19.6674	24.5198	19.496	21.0135	19.9326	20.4571	20.5456	20.6145	21.9963	20.2391	21.426	17.7948	21.2062	19.5248	20.9117	22.5711	18.826	21.3688	19.6481	20.2557	20.036	19.729	20.2391	19.6183	20.4298
EEF1A1P5	-3.45225	21.5596	-4.61492	3.22264e-05	0.000721513	2.15005	15	32	22.5609	27.3969	23.2519	29.4755	29.1369	19.7444	29.4755	21.2516	18.5008	20.7968	21.6638	20.9625	20.3328	28.0683	22.9415	19.9609	19.6674	24.5198	19.496	21.0135	19.9326	20.4571	20.5456	20.6145	21.9963	20.2391	21.426	17.7948	21.2062	19.5248	20.9117	22.5711	18.826	21.3688	19.6481	20.2557	20.036	19.729	20.2391	19.6183	20.4298
HBB	2.29486	28.2532	4.56138	3.83899e-05	0.00084388	1.98329	15	32	26.6916	26.0742	24.789	27.1177	29.9598	28.3279	23.2559	24.9364	26.1601	25.7871	25.3671	29.0294	26.4473	27.707	27.7537	28.2867	29.3392	29.5045	27.5437	27.8097	26.7769	28.8576	27.8879	28.4398	29.8766	28.8576	29.8185	31.7235	29.3392	28.971	29.0294	29.6234	30.8185	25.526	28.5427	28.476	28.003	28.4398	27.3427	30.5224	29.2808
sp|P01814|HV201_HUMAN Ig heavy chain V-II region OU OS=Homo sapiens PE=1 SV=1	5.30132	21.4893	4.5315	4.23165e-05	0.000913582	1.89054	15	32	7.29915	11.9501	8.41441	19.7079	19.1979	24.6239	19.4758	18.4044	19.3774	18.0619	18.7361	20.0292	19.6052	17.4261	24.655	21.0267	21.6492	19.0816	19.7325	20.7364	15.0162	21.2759	18.4044	20.585	26.2157	23.9066	21.5032	25.1759	24.2079	25.9128	25.7583	24.9963	25.2564	24.6923	21.121	26.7905	25.5654	24.2524	25.1487	24.4172	25.689
sp|P80419|HV322_HUMAN Ig heavy chain V-III region GAR OS=Homo sapiens PE=1 SV=1	-1.25932	23.1966	-4.51178	4.51213e-05	0.000957046	1.82944	15	32	24.6487	24.0375	24.1227	23.316	23.9463	23.7267	24.5244	26.9194	24.5386	23.0412	23.4717	24.113	23.936	23.9171	23.9463	24.5576	22.4222	22.2699	22.2205	23.0412	23.059	22.4872	23.651	23.2408	23.2238	23.936	23.1023	23.6878	22.4397	23.2924	21.9924	22.3882	22.99	20.8742	21.5032	22.1942	22.7184	22.5343	24.5576	23.5573	22.6806
CKMT1A	5.91045	17.7024	4.46555	5.24274e-05	0.00102233	1.68662	13	32	19.3583	20.3931	17.9856	19.1979	19.9662	18.0793	8.24179	5.84244	8.15591	0	0	5.84244	16.1736	18.5075	19.2812	14.2255	19.9662	21.0359	19.8826	21.2759	21.564	20.0676	21.4442	19.6367	18.199	19.1979	17.7182	21.1116	21.8403	19.3583	19.5248	20.0676	19.6514	20.7275	20.8494	20.6108	20.7932	19.1478	18.9853	19.7146	20.6928
CKMT2	5.91045	17.7024	4.46555	5.24274e-05	0.00102233	1.68662	13	32	19.3583	20.3931	17.9856	19.1979	19.9662	18.0793	8.24179	5.84244	8.15591	0	0	5.84244	16.1736	18.5075	19.2812	14.2255	19.9662	21.0359	19.8826	21.2759	21.564	20.0676	21.4442	19.6367	18.199	19.1979	17.7182	21.1116	21.8403	19.3583	19.5248	20.0676	19.6514	20.7275	20.8494	20.6108	20.7932	19.1478	18.9853	19.7146	20.6928
CSNK2A1	5.91045	17.7024	4.46555	5.24274e-05	0.00102233	1.68662	13	32	19.3583	20.3931	17.9856	19.1979	19.9662	18.0793	8.24179	5.84244	8.15591	0	0	5.84244	16.1736	18.5075	19.2812	14.2255	19.9662	21.0359	19.8826	21.2759	21.564	20.0676	21.4442	19.6367	18.199	19.1979	17.7182	21.1116	21.8403	19.3583	19.5248	20.0676	19.6514	20.7275	20.8494	20.6108	20.7932	19.1478	18.9853	19.7146	20.6928
CSNK2A2	5.91045	17.7024	4.46555	5.24274e-05	0.00102233	1.68662	13	32	19.3583	20.3931	17.9856	19.1979	19.9662	18.0793	8.24179	5.84244	8.15591	0	0	5.84244	16.1736	18.5075	19.2812	14.2255	19.9662	21.0359	19.8826	21.2759	21.564	20.0676	21.4442	19.6367	18.199	19.1979	17.7182	21.1116	21.8403	19.3583	19.5248	20.0676	19.6514	20.7275	20.8494	20.6108	20.7932	19.1478	18.9853	19.7146	20.6928
CSNK2A3	5.91045	17.7024	4.46555	5.24274e-05	0.00102233	1.68662	13	32	19.3583	20.3931	17.9856	19.1979	19.9662	18.0793	8.24179	5.84244	8.15591	0	0	5.84244	16.1736	18.5075	19.2812	14.2255	19.9662	21.0359	19.8826	21.2759	21.564	20.0676	21.4442	19.6367	18.199	19.1979	17.7182	21.1116	21.8403	19.3583	19.5248	20.0676	19.6514	20.7275	20.8494	20.6108	20.7932	19.1478	18.9853	19.7146	20.6928
ACTN4	-1.06377	25.2182	-4.44373	5.62677e-05	0.0010798	1.61938	15	32	24.802	24.4052	24.8118	24.6388	27.5655	25.5026	28.2201	26.0398	25.5796	26.1805	26.2569	26.9194	26.8651	26.5961	26.8651	25.5796	25.0203	24.9364	23.8133	25.0421	24.4676	25.3197	24.9871	25.0421	25.7443	25.6205	26.0595	25.5136	24.8454	24.5244	24.6923	25.0836	24.3524	25.5654	24.505	23.9707	23.9066	25.2313	24.6487	24.1036	24.075
STOML3	5.49757	20.0316	4.34226	7.80494e-05	0.0014744	1.30841	14	32	17.7182	21.0529	8.41441	21.3034	8.33536	0	8.24179	21.5967	19.7854	21.3651	20.7729	21.398	21.4686	19.3642	16.0422	19.855	21.6889	23.525	22.4476	21.3328	20.7011	20.8742	23.8778	21.2759	22.7096	21.8139	22.2867	24.8578	23.4081	20.5663	19.6514	18.3286	22.4397	21.7782	22.4951	21.4847	21.0738	20.976	21.2184	22.202	20.8402
COL6A3	8.71994	15.8702	4.32705	8.19565e-05	0.00151099	1.26203	10	30	7.29915	11.9501	19.855	19.4016	8.33536	20.321	8.24179	5.84244	17.8275	0	0	21.9607	0	0	0	18.2992	18.7209	21.7927	21.3157	19.1478	17.5197	21.121	18.7728	22.7096	0	17.1515	18.3158	17.5938	17.8821	19.3888	21.4847	19.9916	22.2314	21.3243	21.3093	20.7932	22.1353	0	20.4858	21.6605	22.7454
sp|P01608|KV116_HUMAN Ig kappa chain V-I region Roy OS=Homo sapiens PE=1 SV=1	-2.04549	24.6645	-4.31618	8.48653e-05	0.00151099	1.22892	15	32	26.2569	26.5183	26.6916	25.7443	25.8563	24.1766	28.1528	26.8651	25.537	27.9346	27.5847	27.5847	28.3666	26.8819	24.3014	25.1219	26.5183	26.9555	27.3589	27.062	26.9194	27.4982	24.8578	23.8037	24.9963	26.8988	26.5369	24.3524	22.6462	23.8976	22.0242	21.7343	23.3351	23.4544	21.7196	23.2478	23.4446	21.0359	23.7267	21.954	22.4802
IGLV2-11	2.56281	23.8063	4.31584	8.49578e-05	0.00151099	1.22788	15	32	23.0941	26.2422	18.7728	18.9603	21.9362	25.3197	21.2022	21.8642	22.0753	19.7325	16.883	22.4315	23.6958	25.537	26.2287	25.8871	26.0398	23.3888	24.0831	26.0595	26.7905	25.8306	26.2422	25.1101	25.6986	25.6058	24.802	23.708	24.2313	24.0553	24.1881	25.8563	26.3843	23.4717	21.8231	24.0255	23.6353	25.1219	24.6239	23.8329	22.6608
IGKV2D-28	1.69901	23.2378	4.31573	8.49856e-05	0.00151099	1.22757	15	32	21.3093	23.2366	20.9587	21.7996	22.2592	23.086	21.4558	21.8771	20.1028	20.8873	21.7806	19.9519	22.2493	22.7365	22.8227	21.0814	24.6042	21.6227	22.5928	23.0762	23.2028	22.202	20.9934	20.9075	24.0987	23.3407	23.059	21.4558	25.5796	24.8578	25.0203	26.3645	25.1487	22.7022	23.7354	25.7583	23.8778	26.2683	25.9716	24.1448	26.0595
U2SURP	-8.66682	11.79	-4.30348	8.83882e-05	0.00154871	1.19031	15	16	22.0903	11.9501	21.3587	20.3693	21.4071	17.2873	22.4476	21.6492	8.15591	22.2314	21.807	19.937	22.4121	19.5024	19.9662	20.4401	5.84244	16.6289	21.2322	19.9826	20.3138	18.8371	19.4016	20.4324	17.8455	17.0581	20.9664	0	5.22948	0	0	22.1353	0	0	0	0	0	0	0	0	0
sp|P01615|KV202_HUMAN Ig kappa chain V-II region FR OS=Homo sapiens PE=1 SV=1	-1.20988	24.516	-4.29506	9.08063e-05	0.00156835	1.1647	15	32	25.2802	25.3063	26.3991	24.5863	24.7513	25.4534	26.9707	26.1805	24.6807	25.3539	25.8149	25.0421	25.8149	24.3804	24.1982	25.1642	23.9244	21.7996	23.8883	23.9542	24.4932	24.9963	24.3204	24.1036	24.1227	24.9364	23.6353	24.372	24.075	24.3204	24.3606	23.708	24.7245	21.9275	23.1679	24.4576	23.6958	23.9463	25.3409	24.3104	23.1593
PTX3	-3.03776	22.0236	-4.27152	9.79054e-05	0.00166715	1.09328	15	32	22.4951	24.9125	22.3962	25.7256	24.8832	21.3034	26.3991	25.2182	26.8202	24.7031	24.4465	26.4568	24.1766	24.1227	23.5454	26.2683	23.4355	20.4858	19.7146	21.6889	18.6358	19.7647	24.6487	24.9031	24.7513	24.4576	21.9095	24.2629	21.6227	19.855	15.4289	18.7361	22.4041	21.4381	17.6413	17.4009	21.0359	15.9637	22.6946	19.0816	19.9748
GC	-1.05066	24.9332	-4.2178	0.000116193	0.00194883	0.930911	15	32	26.5772	26.1987	27.5655	26.8819	25.9407	24.0553	23.9066	25.5898	25.3295	25.5026	25.8306	24.3409	25.8306	25.3409	24.6807	23.4926	25.5796	25.2024	24.8454	24.5151	24.9645	25.2313	25.2313	24.5498	24.5705	24.4261	24.0666	24.0666	23.5903	24.6107	24.372	24.7031	25.0203	26.1805	24.3318	23.8778	24.6107	24.8578	25.1642	24.3318	25.1219
TGFBI	-1.11159	21.9283	-4.21383	0.000117671	0.00194883	0.918933	15	32	24.1982	23.6777	22.9695	22.9986	22.9079	22.3197	23.6264	21.1697	23.1115	23.0055	22.2699	22.8679	21.0442	22.2558	22.0903	21.6671	22.3545	21.0094	22.1626	21.975	20.9587	21.9186	22.6008	21.2655	21.4516	21.8403	22.9367	22.4476	20.3292	21.3093	22.4222	22.1078	19.855	20.6047	20.6928	21.8403	20.6501	21.3808	20.593	21.9275	21.8819
EEF1A2	-3.42273	21.056	-4.17989	0.000131061	0.00213227	0.816838	15	32	21.0814	27.3589	22.1722	29.3979	29.076	19.3186	29.3979	20.6405	16.8499	19.3186	21.3496	19.7854	20.2592	27.9664	22.9186	17.5938	18.9853	23.7354	18.8926	19.9662	19.0202	20.4184	19.7473	20.4858	21.9186	19.1722	21.1532	17.2576	21.1783	19.5248	20.8915	22.4041	18.826	20.8071	19.5733	20.1519	20.036	19.6986	18.3408	19.6183	20.4113
KRT14	-1.03194	27.1818	-4.17698	0.000132275	0.00213227	0.808107	15	32	27.9664	26.9555	27.8593	27.4982	27.9346	26.4473	28.3666	28.2867	27.8313	28.1173	28.2529	27.2664	28.476	30.8185	28.0243	26.7905	26.7094	27.2903	28.003	27.5437	27.2289	27.5195	27.4982	27.1724	26.5369	26.5961	27.5195	27.7336	26.9964	26.1451	26.634	26.8478	26.5772	25.7583	26.0968	26.3235	26.2287	26.0308	26.111	26.3235	27.4083
IGHV3OR15-7	-1.07206	24.9709	-4.10794	0.00016453	0.00261732	0.601584	15	32	26.2925	25.5654	26.8037	23.2028	24.4052	24.7031	24.5576	27.3854	25.8019	25.8871	26.5024	26.2925	26.634	27.2903	25.8149	25.4818	24.372	24.0006	25.1362	24.5386	26.0398	24.9735	24.1648	25.8149	24.8578	24.6487	24.5977	24.8696	24.7375	23.4355	24.0666	24.5244	25.7723	24.4052	24.3014	24.3524	24.3804	23.9803	25.2802	24.2079	23.8976
FGG	-1.04729	32.5274	-4.09487	0.000171443	0.00267165	0.56266	15	32	32.7581	33.0413	33.3295	32.5405	33.0413	33.3295	32.7581	33.7876	33.0413	33.7876	33.3295	33.0413	33.7876	33.0413	33.0413	30.592	30.8185	33.3295	32.0892	31.7235	31.5755	31.2913	32.5405	32.3535	31.2913	32.0892	31.7235	32.3535	33.3295	32.5405	32.7581	32.0892	33.0413	33.0413	32.5405	32.7581	32.5405	31.2913	32.5405	32.7581	33.3295
LSM4	-10.2548	7.6529	-4.08873	0.000174788	0.00267165	0.544384	11	10	22.4476	22.5835	22.7533	21.8403	23.0144	0	18.4941	19.4169	18.1046	0	18.6358	18.3408	0	19.1722	0	0	17.8455	0	16.3004	0	18.0793	19.0202	17.4261	0	0	17.1751	8.5948	0	5.22948	0	0	0	0	0	0	0	0	0	0	0	0
YWHAG	0.986926	22.4498	4.08512	0.000176784	0.00267165	0.533649	15	32	20.2915	22.2493	20.4513	21.8909	21.4338	21.6777	21.1532	22.0284	22.7821	22.4911	22.1078	22.8227	21.6007	22.714	21.0313	21.9275	23.9901	23.4294	22.6372	21.7603	21.2707	22.4397	23.2282	22.5663	22.1543	22.7969	21.9795	23.3888	22.7533	22.9079	23.893	23.9629	22.8679	23.2408	22.2558	22.9843	22.3425	22.4041	22.6539	22.8121	23.2994
YWHAQ	0.986926	22.4498	4.08512	0.000176784	0.00267165	0.533649	15	32	20.2915	22.2493	20.4513	21.8909	21.4338	21.6777	21.1532	22.0284	22.7821	22.4911	22.1078	22.8227	21.6007	22.714	21.0313	21.9275	23.9901	23.4294	22.6372	21.7603	21.2707	22.4397	23.2282	22.5663	22.1543	22.7969	21.9795	23.3888	22.7533	22.9079	23.893	23.9629	22.8679	23.2408	22.2558	22.9843	22.3425	22.4041	22.6539	22.8121	23.2994
AHSG	-1.34303	23.466	-4.07337	0.000183436	0.00273796	0.498732	15	32	24.7375	24.6923	26.5024	25.6517	24.3524	24.6107	25.2802	23.3064	24.0455	23.5828	24.2928	25.0305	22.963	23.4809	23.3351	24.9735	23.6172	20.8583	23.059	24.0375	23.6074	24.4261	23.7673	22.9367	23.9066	24.1648	21.3903	23.316	23.0235	21.7996	22.8584	21.5867	23.3697	22.3425	23.3064	24.0831	21.9362	22.9367	24.4261	21.6737	23.7673
PTPRJ	-1.58422	24.0261	-4.06554	0.000188003	0.00277044	0.475492	15	32	24.3204	25.4257	24.5576	27.062	28.0838	23.1417	28.5134	23.7182	23.3064	24.5498	26.0595	23.6673	23.841	23.5573	24.2629	23.4355	20.8583	20.9159	24.2221	23.9629	24.2759	23.8976	24.1448	23.2238	23.6074	22.3545	23.6421	22.6008	23.6074	24.0375	23.7452	24.0937	25.2313	22.7274	22.6168	22.8514	24.789	25.3868	23.9066	24.505	23.936
RELN	-2.23675	26.4347	-4.06184	0.000190196	0.00277044	0.464531	15	32	27.7537	28.67	29.2808	29.6717	29.2808	23.9244	28.2529	28.1887	29.4459	28.7528	27.9866	28.67	28.5948	26.5024	23.8037	24.7245	24.8832	26.6916	28.3279	28.2529	27.3427	26.9194	23.7182	23.9803	24.6807	25.3539	28.67	23.6958	26.7094	24.0831	26.7094	29.1145	26.8819	26.7607	25.9407	24.4791	25.2564	24.4052	27.7537	26.1451	24.8454
DSP	-1.18035	27.3537	-4.05464	0.000194543	0.00280004	0.443173	15	32	27.7336	27.4782	29.8185	29.1145	28.3279	25.2915	28.2867	30.0158	27.4782	29.9598	28.0838	27.8097	28.1173	27.4782	27.8097	26.8478	27.2289	26.7302	27.7783	26.6483	28.4022	27.7336	27.4254	28.0243	26.3991	26.745	27.1177	26.8202	26.4842	27.3589	26.3387	26.6734	25.9251	27.707	27.8097	27.3589	26.7302	26.7607	26.3091	27.3103	26.1601
UBBP4	-6.81705	13.8938	-4.03044	0.000209859	0.00293494	0.371585	15	17	20.7364	19.5842	20.9419	18.5934	20.8071	21.4295	20.9587	23.2478	21.7927	21.7603	22.6372	21.9443	21.5287	20.8494	21.2759	21.7131	22.5053	24.1448	22.6168	22.7454	23.1784	22.4121	22.99	23.9171	22.4872	22.7454	22.6946	23.0144	5.22948	0	0	0	17.3166	0	0	0	0	0	0	0	0
ORM1	1.62857	24.4653	4.02593	0.000212842	0.00293494	0.358257	15	32	24.1327	25.2564	24.2524	23.8883	24.4791	24.3409	18.526	21.9	21.398	20.8583	23.7354	22.9536	22.516	23.5149	24.6239	25.4909	24.3104	24.1648	24.3933	24.5576	24.9125	24.2759	23.7267	24.3409	24.505	23.7755	24.7627	23.2478	25.8019	23.3543	25.7256	24.3014	25.0068	25.2802	28.476	27.4575	26.0398	25.2802	24.8118	24.1766	25.4909
PSMA5	1.29412	23.4351	4.02189	0.000215551	0.00293494	0.346312	15	32	21.4442	23.5454	22.3197	21.564	20.9325	23.5149	23.059	21.2022	24.4261	22.2409	22.1353	23.4544	22.8988	21.984	22.3601	22.1626	22.8882	25.3671	22.516	23.708	23.1512	23.1417	23.0487	23.2924	23.8502	22.4315	23.8256	23.4809	24.3933	24.1448	24.2221	24.6923	24.0937	26.4473	24.9871	23.5573	24.5498	23.0304	23.6958	24.8213	23.5454
KRT13	-1.08602	25.1147	-4.02114	0.000216055	0.00293494	0.34411	15	32	26.4298	25.4653	26.6734	25.1487	25.7153	24.8213	26.5588	26.5183	25.6348	26.8651	26.6483	25.1759	25.4818	27.4575	24.9364	23.9066	25.8417	24.6613	25.7443	25.0305	25.0836	25.4126	25.1362	25.4653	24.6239	25.4653	25.8149	25.8306	24.0666	24.9125	24.9031	26.111	23.6579	24.0937	24.0937	24.802	24.2221	24.7627	23.8778	23.708	24.0937
GNAI2	1.57843	22.1788	3.96337	0.000258688	0.00345305	0.174154	15	32	19.191	21.58	20.7785	21.4071	19.855	21.4686	21.06	23.0304	21.121	20.119	20.4782	21.1947	21.3725	21.5287	21.2322	21.4516	21.9095	24.3409	23.3462	22.1353	21.8909	21.564	22.4041	23.086	21.0359	21.4686	20.666	22.9536	23.3462	21.7131	24.7131	21.7041	22.4872	21.3903	22.3601	22.7454	22.2493	23.1339	21.1532	22.5555	21.564
RAP1A	4.8428	17.3991	3.96186	0.000259907	0.00345305	0.169722	14	32	7.29915	18.2633	8.41441	20.1226	17.4724	17.8621	18.7059	5.84244	19.2717	17.8275	17.7816	5.84244	19.2367	0	16.9351	18.4366	18.4818	20.816	19.4275	17.8275	16.4636	17.7601	19.1478	19.4016	19.0069	18.2146	20.5733	19.5614	19.1652	19.9085	19.2312	19.0418	20.589	21.0313	19.663	18.9196	19.4564	20.4228	17.5563	19.663	16.7559
UTS2	-1.68601	19.8178	-3.95055	0.000269197	0.0035376	0.136603	15	32	22.3127	23.6264	23.3993	22.1543	22.8121	18.36	20.3622	19.7146	18.3748	18.3892	18.3892	19.2257	19.8333	20.0773	19.4169	12.9727	20.7863	18.2702	18.8371	18.0619	18.9131	19.5733	19.0202	16.1736	17.8621	15.4289	18.7361	18.0209	20.0574	19.4275	20.8494	20.4782	18.9959	21.9095	20.4782	18.4531	22.6168	20.9075	19.9987	20.8494	20.5222
IGKV3D-15	1.95447	22.5636	3.93972	0.000278398	0.00361918	0.104917	15	32	24.0831	21.4599	21.7996	17.3166	19.0592	22.99	18.6736	19.6827	21.2322	21.5096	21.3651	20.6182	22.6097	22.6946	21.9607	22.8771	21.9275	20.0984	22.3545	22.4554	23.5018	22.6946	22.9367	22.6608	23.9171	22.8121	23.2719	22.5663	25.2313	25.5796	24.4676	23.2478	24.7131	20.6928	22.7454	24.4676	24.1554	23.6074	24.2079	24.6725	25.44
IGLV8-61	2.25179	25.45	3.88999	0.000324699	0.00417618	-0.040032	15	32	26.5024	26.3991	20.8666	21.6972	21.1697	26.5369	21.494	20.816	21.0738	22.3361	25.1101	27.193	27.5195	23.8976	26.8478	26.745	25.8563	24.2407	25.7583	25.5654	26.6916	26.1805	27.3589	25.2692	27.7537	26.0968	27.0821	25.0577	27.0821	25.2182	26.0398	27.1724	27.5437	23.6074	23.0487	26.5961	26.3843	26.9555	27.4083	27.2664	26.1805
TF	-0.787907	29.5221	-3.87939	0.000335484	0.00426947	-0.0707968	15	32	31.1639	30.592	30.9587	30.459	30.7266	29.5045	29.6234	29.1589	28.971	29.4459	30.2209	29.6717	29.73	30.0158	29.9598	28.8925	28.7144	28.5427	29.8766	29.2188	29.3979	28.971	30.459	30.2209	29.2808	29.5045	29.6234	29.1145	28.7144	29.076	29.8185	30.5224	28.7908	28.7144	29.5045	29.0294	28.1528	29.8766	29.3392	29.076	28.7908
ADAMTS13	-1.47707	22.3287	-3.84285	0.000375403	0.00472773	-0.176596	15	32	23.9244	22.4121	23.6878	22.4121	23.5149	24.0831	25.0577	22.3882	23.1784	23.5979	25.0421	23.2478	23.9629	24.5151	22.7184	20.3365	22.6539	24.0553	24.5151	23.3351	22.4222	23.6264	21.494	22.8771	23.4544	22.3127	22.3808	22.6946	20.816	18.8371	19.8026	21.7442	20.765	19.2812	19.9281	19.7547	20.6735	23.5979	21.7442	21.1116	20.0574
ANXA2	-1.34673	21.9771	-3.83865	0.000380277	0.00473925	-0.188728	15	32	23.2238	20.1337	25.0938	22.9786	23.2028	22.6539	24.3762	24.372	23.2182	22.0203	21.2431	22.7969	23.3543	23.8883	22.7022	19.8333	22.307	20.7232	23.2807	22.2132	21.8497	23.7633	23.019	22.1499	23.0539	22.8827	20.5181	20.9974	21.4146	21.6852	19.7547	20.9502	21.2953	21.6492	21.494	20.3365	19.6674	21.2562	22.3962	20.9117	21.4381
LGALS3	8.95998	14.5737	3.83501	0.000384543	0.00473925	-0.199222	10	28	7.29915	11.9501	8.41441	16.7674	8.33536	0	8.24179	17.4261	8.15591	0	0	16.6649	17.2873	0	0	21.9924	5.84244	13.0884	0	19.937	0	17.8821	23.1937	20.1781	23.8256	23.7673	22.7635	22.1626	23.1417	21.121	18.8371	0	0	19.8421	20.4184	19.855	17.5438	23.8329	20.8327	20.1615	21.121
SLC2A14	-2.66565	24.6125	-3.81458	0.000409398	0.00490062	-0.258111	15	32	27.091	28.2699	27.4415	26.358	21.093	26.605	25.5198	25.3769	28.5281	27.0388	27.2784	27.9506	26.3452	25.9491	26.2626	23.7484	22.2259	21.7164	21.7564	26.7837	25.849	25.3918	21.2062	27.4882	24.9189	21.5127	24.1178	22.6845	25.0363	22.3229	23.1378	21.9048	21.1247	28.1352	24.9308	23.2866	22.8827	22.0578	21.5474	23.4401	24.1931
SLC2A3	-2.66565	24.6125	-3.81458	0.000409398	0.00490062	-0.258111	15	32	27.091	28.2699	27.4415	26.358	21.093	26.605	25.5198	25.3769	28.5281	27.0388	27.2784	27.9506	26.3452	25.9491	26.2626	23.7484	22.2259	21.7164	21.7564	26.7837	25.849	25.3918	21.2062	27.4882	24.9189	21.5127	24.1178	22.6845	25.0363	22.3229	23.1378	21.9048	21.1247	28.1352	24.9308	23.2866	22.8827	22.0578	21.5474	23.4401	24.1931
UGP2	-1.72113	23.3461	-3.79055	0.000440605	0.00522246	-0.327146	15	32	23.8778	23.1023	24.83	27.5195	29.3979	24.0937	25.4909	22.4315	21.9362	23.9542	23.8133	20.8494	24.5977	24.8118	24.075	24.802	22.2132	22.7635	23.9629	23.8883	22.3361	23.7182	22.082	20.1337	21.7283	22.1179	21.9607	20.585	22.5258	24.5977	25.1219	23.1115	22.3197	23.0144	22.6946	22.6806	24.2629	22.7533	21.984	22.9079	22.3882
SEPP1	1.2823	21.9261	3.75912	0.000484889	0.00569156	-0.417088	15	32	20.585	20.5663	22.9079	20.2045	17.5938	21.9674	21.1947	20.9502	20.8402	21.2392	21.1283	20.4629	21.7343	21.494	21.4516	21.6605	21.6671	20.4273	24.0375	20.7863	20.1519	21.9443	21.5096	22.2776	23.2719	21.984	20.119	22.0753	23.1679	22.8421	23.1115	23.0683	23.1593	21.2759	22.9186	22.4397	22.963	23.7516	23.1784	22.7365	23.1784
sp|P01720|LV701_HUMAN Ig lambda chain V-VII region MOT OS=Homo sapiens PE=1 SV=1	-1.26516	22.4461	-3.74425	0.000507326	0.00589767	-0.459546	15	32	22.3714	22.99	23.0762	22.5435	21.1947	21.1283	24.6239	24.6923	22.9786	23.8037	24.9508	24.5705	25.8417	21.7996	22.6168	22.1078	21.1857	21.9674	23.3249	21.5287	22.0242	21.6972	21.9924	20.8666	20.9252	20.2045	21.8139	21.0814	21.984	22.6168	21.9275	21.7603	22.4951	21.4599	22.5435	22.4041	22.9536	22.1543	22.2132	23.1417	23.4081
GALC	2.54492	23.1725	3.72738	0.000533967	0.00611225	-0.507563	15	32	23.0235	17.9464	21.5539	19.7325	17.1935	22.6705	18.6897	20.0292	23.9066	23.841	23.1512	26.0968	23.7848	23.5018	22.1942	22.3361	26.9555	26.2814	23.6958	24.7375	23.086	25.4534	23.9244	23.3613	25.4534	24.7031	26.8364	26.7607	18.3158	24.0455	22.516	21.3243	19.1819	19.5842	23.9542	21.9607	22.5258	20.9587	22.4397	25.7256	25.191
FHAD1	-8.19896	5.7659	-3.72619	0.000535896	0.00611225	-0.510947	11	10	7.29915	11.9501	17.5438	24.9963	26.9555	0	19.6367	5.84244	8.15591	16.0866	0	5.84244	0	0	16.0866	0	5.84244	0	0	0	16.6958	8.24179	0	0	0	0	8.5948	0	5.22948	0	0	0	0	0	0	14.9843	19.0341	16.7674	0	0	0
GAPDH	2.41624	24.5633	3.72143	0.000543689	0.00614317	-0.524488	15	32	24.7131	21.9275	25.6986	21.247	22.7897	25.0068	21.4847	19.9481	21.6379	21.8316	19.5471	27.062	20.5405	22.8121	24.1648	22.1353	26.4568	22.5835	25.9128	19.5614	25.4818	25.9251	25.3197	26.3991	24.5576	25.2404	24.3606	25.7153	23.1339	27.1724	26.3091	26.1451	26.745	27.5847	22.6372	26.2925	27.6058	26.4717	27.193	27.4982	20.8988
ITGB3	1.90289	26.1467	3.71656	0.000551754	0.00617658	-0.538298	15	32	23.2719	24.5863	24.4368	27.0166	24.5498	25.3868	24.2524	24.4261	26.0968	24.802	23.6353	26.5961	24.2759	22.0694	24.7513	26.0398	28.0838	24.5576	26.7094	25.4653	25.3295	25.8563	27.9866	25.3409	25.0715	24.075	24.9364	29.0294	28.4022	28.4022	28.003	28.5948	28.5427	30.2915	27.7783	27.6561	28.4022	28.5948	27.6823	29.5045	25.9128
VCP	-1.46768	26.0815	-3.69932	0.000581292	0.00644754	-0.587192	15	32	26.745	28.5948	29.8766	27.5655	24.6807	24.9252	25.3967	26.4151	29.6234	28.8925	27.193	28.4398	26.3645	25.0305	25.2692	24.3104	25.44	26.7094	24.4676	25.1759	25.5026	25.0305	25.5898	26.2683	24.7627	26.2814	26.0742	25.3197	25.5526	25.6642	24.7513	24.6388	25.3295	26.5183	26.6139	25.1219	25.0938	26.2287	25.2404	27.7783	24.8578
FGB	1.41182	28.6701	3.68426	0.00060834	0.00668621	-0.629815	15	32	27.2289	28.2201	27.4982	27.4254	27.4782	29.9598	24.4576	25.2802	28.5948	26.9707	26.634	28.1887	26.6139	27.2289	29.6234	28.0838	28.2529	28.1173	27.8593	27.8879	27.193	27.062	27.5437	28.5134	28.4022	28.3279	26.3645	29.8185	30.5224	29.4459	30.592	29.8766	29.7689	31.1639	30.6602	29.555	30.2915	29.3392	30.2209	30.9587	30.9587
NBPF15	-8.46918	14.1008	-3.6634	0.000647808	0.00705585	-0.688697	15	22	20.8666	11.9501	19.158	21.6737	23.2559	19.6827	21.5032	18.9853	17.7816	20.7115	17.5688	19.2913	19.5348	21.1445	16.3768	18.5824	17.1118	0	14.2255	0	16.0089	8.24179	0	0	16.7443	0	8.5948	17.1273	16.0422	18.4941	18.6736	0	20.666	0	0	21.3328	21.3034	19.5117	16.6958	20.2045	0
IGHV4-34	1.38249	26.0105	3.65021	0.000674015	0.00727575	-0.72583	15	32	25.8362	25.0016	24.0504	25.2248	25.8417	27.6561	23.874	23.578	23.731	24.061	24.2313	25.4594	25.1487	24.079	27.0821	26.5369	30.2209	24.8118	25.0254	25.116	27.0455	26.6412	25.8084	24.6865	26.7529	26.5103	25.5026	25.7797	27.2664	26.4568	26.5024	26.2925	27.8879	26.0398	27.5195	27.032	27.5195	24.9963	27.5546	26.1805	27.1275
SERPINB12	-8.2352	13.0524	-3.63665	0.000702013	0.007455	-0.763924	14	20	7.29915	23.9171	23.2807	21.541	26.3387	0	21.984	24.0937	22.1543	19.7854	23.9244	25.1362	22.5663	21.7686	19.5614	0	17.9856	23.708	22.8302	18.7841	22.7022	18.5075	18.4674	19.5024	17.2873	17.4862	8.5948	18.8805	5.22948	0	8.30972	0	0	0	0	14.0772	0	0	15.6086	12.031	0
tr|H3BM21|H3BM21_HUMAN Integrin beta (Fragment) OS=Homo sapiens PE=3 SV=1	1.99802	25.9731	3.62111	0.000735481	0.007455	-0.807497	15	32	23.0144	24.5386	24.3409	26.9964	24.5151	25.1487	23.3888	24.1327	26.0595	24.6239	23.0412	26.5772	24.0255	21.3808	24.6107	25.9845	28.0527	24.3318	26.6139	25.3197	25.2313	25.8149	27.9346	25.1642	25.0305	23.8329	24.4465	28.971	28.3666	28.3666	27.9104	28.5134	28.5134	30.2209	27.6823	27.6058	28.3666	28.5134	27.6561	29.3979	25.8306
CROCC	-7.46123	10.8593	-3.62055	0.000736722	0.007455	-0.809074	14	16	20.088	20.3622	20.1694	20.2522	20.4273	16.7241	17.9175	19.6986	18.0031	0	19.2478	16.3004	18.2146	17.3538	17.1935	16.0422	18.1426	20.585	17.2221	19.1358	18.1426	18.0793	18.2807	0	18.8805	18.3286	8.5948	18.4818	5.22948	0	0	0	0	0	18.0793	0	0	0	0	0	0
TUBB	2.2088	23.1398	3.61699	0.000744603	0.007455	-0.819026	15	32	21.3034	19.7748	22.5555	20.1412	19.937	18.3969	23.0941	23.2642	21.1532	23.1784	21.7996	21.7806	20.6108	23.8778	20.7689	26.8651	20.3988	26.3091	23.1937	21.3093	21.4442	22.3425	20.4362	22.1722	22.3229	25.6642	22.4726	20.666	25.1219	24.1766	21.8642	21.807	25.6517	24.7375	26.0134	21.5539	25.44	26.6916	26.7769	24.9735	22.8584
IGHV4-39	1.35624	25.9578	3.61447	0.000750247	0.007455	-0.826089	15	32	25.8362	25.0016	24.0504	25.2248	25.8019	27.5847	23.874	23.578	23.731	24.061	24.0006	25.4594	25.0938	24.079	27.032	26.4842	30.0158	24.7794	25.0254	25.116	26.9707	26.6412	25.8084	24.6865	26.7529	26.5103	25.4653	25.7797	27.1724	26.4151	26.4568	26.2569	27.7783	26.0009	27.4254	26.9555	27.4575	24.9125	27.5546	25.8708	27.1275
IGHV4-59	1.35624	25.9578	3.61447	0.000750247	0.007455	-0.826089	15	32	25.8362	25.0016	24.0504	25.2248	25.8019	27.5847	23.874	23.578	23.731	24.061	24.0006	25.4594	25.0938	24.079	27.032	26.4842	30.0158	24.7794	25.0254	25.116	26.9707	26.6412	25.8084	24.6865	26.7529	26.5103	25.4653	25.7797	27.1724	26.4151	26.4568	26.2569	27.7783	26.0009	27.4254	26.9555	27.4575	24.9125	27.5546	25.8708	27.1275
IGHV4-61	1.35624	25.9578	3.61447	0.000750247	0.007455	-0.826089	15	32	25.8362	25.0016	24.0504	25.2248	25.8019	27.5847	23.874	23.578	23.731	24.061	24.0006	25.4594	25.0938	24.079	27.032	26.4842	30.0158	24.7794	25.0254	25.116	26.9707	26.6412	25.8084	24.6865	26.7529	26.5103	25.4653	25.7797	27.1724	26.4151	26.4568	26.2569	27.7783	26.0009	27.4254	26.9555	27.4575	24.9125	27.5546	25.8708	27.1275
tr|A0A0G2JN58|A0A0G2JN58_HUMAN Uncharacterized protein OS=Homo sapiens PE=4 SV=1	1.35624	25.9578	3.61447	0.000750247	0.007455	-0.826089	15	32	25.8362	25.0016	24.0504	25.2248	25.8019	27.5847	23.874	23.578	23.731	24.061	24.0006	25.4594	25.0938	24.079	27.032	26.4842	30.0158	24.7794	25.0254	25.116	26.9707	26.6412	25.8084	24.6865	26.7529	26.5103	25.4653	25.7797	27.1724	26.4151	26.4568	26.2569	27.7783	26.0009	27.4254	26.9555	27.4575	24.9125	27.5546	25.8708	27.1275
tr|A0A0G2JNA6|A0A0G2JNA6_HUMAN Uncharacterized protein OS=Homo sapiens PE=1 SV=1	1.35624	25.9578	3.61447	0.000750247	0.007455	-0.826089	15	32	25.8362	25.0016	24.0504	25.2248	25.8019	27.5847	23.874	23.578	23.731	24.061	24.0006	25.4594	25.0938	24.079	27.032	26.4842	30.0158	24.7794	25.0254	25.116	26.9707	26.6412	25.8084	24.6865	26.7529	26.5103	25.4653	25.7797	27.1724	26.4151	26.4568	26.2569	27.7783	26.0009	27.4254	26.9555	27.4575	24.9125	27.5546	25.8708	27.1275
CPN1	-0.724984	25.0048	-3.61356	0.000752282	0.007455	-0.828622	15	32	26.8037	25.2024	26.4298	25.44	25.4653	25.0836	25.7723	26.1451	25.2024	25.5796	25.1759	25.6517	24.3104	25.5526	25.1362	24.6239	24.9645	24.2759	25.3671	25.1642	25.8306	24.7245	25.8708	24.9963	24.9871	25.7443	24.7375	24.2407	24.3104	24.6725	24.7794	24.2079	24.4932	24.4791	25.3295	24.9508	23.6074	24.6239	24.1227	24.5151	24.2759
XRCC6	6.09291	12.3867	3.60407	0.000773928	0.00760434	-0.855147	9	28	7.29915	11.9501	17.1118	19.855	8.33536	0	8.24179	5.84244	16.3768	0	0	5.84244	0	0	0	15.2503	5.84244	19.0069	0	14.9078	17.1515	16.5242	0	14.3657	20.4113	0	8.5948	0	19.5348	19.6514	18.2702	19.7647	19.4169	20.8327	20.4273	17.5197	18.2992	21.398	13.1636	19.5956	17.1118
tr|B4E1Z4|B4E1Z4_HUMAN Uncharacterized protein OS=Homo sapiens PE=1 SV=1	-0.918983	27.447	-3.60149	0.000779933	0.00760434	-0.862373	15	32	28.9312	28.971	29.73	29.555	28.003	26.9555	27.7336	28.2529	27.4575	27.9866	27.4083	28.0527	26.8819	27.193	27.1373	26.2925	27.2903	27.8593	27.248	27.6058	26.2814	27.193	28.2529	27.707	26.8037	27.032	27.8879	27.4982	26.0742	27.0821	26.9555	27.8593	26.1987	27.0455	27.6561	27.6247	26.2569	28.2201	26.9707	25.6986	26.7094
YWHAB	0.906625	22.7144	3.57854	0.000835179	0.00807785	-0.926334	15	32	20.2915	22.6267	20.585	22.2626	22.4476	21.6777	21.3725	22.0284	23.5573	23.4233	22.7635	23.5828	21.6737	22.8227	21.0442	21.9275	24.113	24.0831	23.4233	22.9079	22.7096	22.7184	23.5454	22.7274	22.2699	22.8227	22.4041	23.525	22.9462	23.2719	23.936	23.9629	22.8679	23.3543	22.4726	23.0144	22.3425	22.4041	22.6539	22.8988	23.2994
HLA-DRB5	4.41017	19.6286	3.55803	0.000887714	0.00851783	-0.983311	14	32	7.29915	17.9856	8.41441	0	21.1617	23.1115	19.5348	18.5075	18.1618	18.5397	18.4146	18.8926	21.1857	20.2045	21.7526	21.5127	21.3243	21.807	18.8805	19.2812	19.4758	18.6099	16.3004	16.3885	21.4809	20.9075	19.8144	22.3197	19.5842	21.4729	21.7996	21.5714	21.7442	19.8672	19.7801	22.2493	22.2663	23.4233	20.1615	19.3055	21.4729
IGKV6-21	-1.39861	23.1218	-3.55471	0.000896523	0.00853462	-0.992531	15	32	24.4791	25.8959	24.6388	23.3613	24.2629	23.5979	25.3409	23.6878	23.6074	22.4726	24.6239	23.0304	23.1417	24.2928	23.7516	23.1679	22.9536	20.4401	22.1179	22.8227	23.0487	23.8883	24.7131	22.2699	22.3714	22.3479	21.7041	22.0431	22.3361	24.9031	23.4233	23.5344	22.6372	18.826	20.816	23.4355	24.0006	22.8421	23.6074	23.3888	23.3888
SFN	0.85425	22.607	3.55009	0.000908884	0.00858125	-1.00531	15	32	20.2915	22.2493	20.4513	21.8909	21.4338	21.7686	22.5435	22.3361	23.2478	22.7365	22.7365	23.4161	21.7996	22.8882	21.3093	21.9275	23.9901	23.5149	23.2924	22.4802	22.0987	22.6008	23.2408	22.5835	22.1543	22.7969	22.0101	23.3888	22.7533	22.9079	23.893	24.1327	22.8679	23.2408	22.2558	22.9843	22.4397	22.5555	22.6539	22.8121	23.2994
sp|P01597|KV105_HUMAN Ig kappa chain V-I region DEE OS=Homo sapiens PE=1 SV=1	-1.63015	21.7363	-3.5476	0.000915618	0.00858125	-1.0122	15	32	26.2683	22.2927	22.7274	20.8742	25.1362	22.1722	21.6737	21.3093	22.3545	23.4081	23.525	22.7635	22.8227	22.0327	21.975	22.1834	18.4941	22.4315	21.6737	21.5159	21.8231	21.1445	17.8275	20.8005	21.984	21.7686	22.3601	20.2356	23.5149	21.8139	21.0738	21.6972	21.2655	18.4941	19.0202	21.1857	20.3931	22.202	21.9186	21.7996	21.6605
DST	2.09671	25.9588	3.54429	0.000924657	0.00859931	-1.02137	15	32	23.5454	26.0595	22.5343	23.8256	25.5796	26.7607	21.4146	24.505	25.0421	22.2493	22.4726	24.2221	26.7094	23.0235	27.707	27.3854	28.2201	23.6172	22.5343	23.0683	27.2664	29.2188	27.8097	22.5928	23.8703	28.6336	26.2683	26.6483	28.476	24.2407	27.3103	27.5847	25.9576	26.9194	28.3666	27.8879	27.9346	27.5847	26.6483	29.2188	25.8871
SORD	-6.81909	10.994	-3.53931	0.000938416	0.00863894	-1.03516	15	18	18.3286	20.2522	8.41441	19.4275	8.33536	19.108	21.7131	20.9159	18.7954	17.3752	20.5405	5.84244	19.7854	18.3158	20.4858	21.1375	5.84244	16.5013	0	16.5013	17.3538	18.4366	19.9146	14.7256	17.7601	19.7647	8.5948	13.5243	5.22948	0	0	0	16.7674	0	0	17.2576	14.5607	0	0	0	0
LYZL4	6.00925	17.0695	3.53759	0.000943209	0.00863894	-1.03991	13	31	21.2022	20.1865	8.41441	17.8455	8.33536	20.1519	8.24179	5.84244	8.15591	0	23.1679	5.84244	18.0409	20.5733	0	19.1478	21.247	19.191	16.0866	18.5824	0	20.8402	18.4366	16.6649	19.1478	18.7841	19.0202	21.1617	21.6492	20.386	20.2045	21.1857	21.9186	18.6036	18.8926	19.7325	18.1172	21.1375	21.3651	22.1626	21.2263
YWHAH	0.840395	22.5838	3.52704	0.000973146	0.00884612	-1.06907	15	32	22.7096	22.3361	20.5222	21.9443	21.4338	21.6777	21.1532	22.0284	22.7821	22.5343	22.1078	22.8227	21.6309	22.8988	21.0963	21.9275	24.0375	23.4809	22.6372	21.7603	21.3587	22.4397	23.2719	22.5663	22.2558	23.0412	22.0694	23.4233	22.7969	22.9267	23.893	24.0006	22.8679	23.3351	22.6883	22.9843	22.3808	22.4315	22.6539	24.2221	23.3351
ANXA2P2	-1.27002	21.9245	-3.51836	0.000998444	0.00900835	-1.093	15	32	23.1417	19.5471	25.0421	22.8679	23.1679	22.6008	24.3762	24.3409	23.2182	22.0203	21.2431	22.7184	23.1023	23.708	22.6883	19.6274	22.307	20.7232	23.2478	22.202	21.7442	23.7633	23.019	22.1499	23.0539	22.8827	20.5181	20.976	21.2953	21.6852	19.7146	20.9252	21.2184	21.5714	21.4686	20.2953	19.6674	21.2184	22.3425	20.9117	21.4146
IGKV2D-26	-0.988654	28.3237	-3.51156	0.00101872	0.00912317	-1.11175	15	32	29.3979	29.6234	28.7908	28.2201	29.6717	29.2188	30.3613	30.2915	28.0527	27.8593	29.1145	28.2529	29.8185	28.4022	28.1528	27.7336	27.9104	26.0742	28.0838	28.5427	29.4459	29.2808	28.4022	27.5655	27.4083	29.73	27.6247	27.9664	27.4575	27.707	27.8313	28.5427	29.1145	26.2569	26.7607	28.003	28.2867	28.2529	28.8925	28.003	27.9104
TMEM198	-1.28905	22.8173	-3.49969	0.00105503	0.00936445	-1.1444	15	32	26.2814	25.6517	26.3091	23.6878	22.3808	24.3014	22.3425	21.9362	22.4726	22.4315	22.8033	22.7096	22.6946	23.7755	23.1937	22.99	22.4554	21.0814	22.3601	22.4951	21.7782	21.0814	22.0242	21.5967	23.0055	22.2867	22.6608	22.9186	22.4121	22.2314	23.5979	24.1227	25.8306	21.4771	22.4872	23.0235	21.3808	23.4926	23.6878	22.5835	22.6267
FAM171B	6.5963	19.7927	3.49772	0.00106115	0.00936445	-1.14979	11	32	17.8821	22.2314	20.4858	25.5026	26.0308	21.1116	8.24179	5.84244	24.2759	20.4513	0	21.3903	0	0	0	23.3828	23.1679	20.1337	19.6052	21.8403	19.7854	19.3888	24.4791	21.5867	19.2257	20.0292	8.5948	24.1554	19.6986	25.6517	25.0836	25.0068	26.2925	25.4126	24.4172	25.0938	25.7583	25.5526	25.3063	19.3501	19.6274
IGKV2D-29	-0.988906	28.4112	-3.48612	0.00109804	0.00961978	-1.18164	15	32	29.4459	29.6717	28.8576	28.476	29.8185	29.2808	30.459	30.3613	28.1173	27.9664	29.1589	28.3666	29.9598	28.4398	28.1887	27.9664	27.9346	26.1805	28.1173	28.67	29.6234	29.4459	28.476	27.6058	27.4575	29.7689	27.7537	28.1173	27.4982	27.8879	28.0527	28.6336	29.1589	26.3645	26.7905	28.0527	28.3279	28.3279	28.971	28.0243	27.9346
ST3GAL6	8.48787	17.0609	3.47242	0.00114317	0.00994312	-1.21916	12	29	7.29915	11.9501	8.41441	17.5438	8.33536	24.6388	8.24179	5.84244	8.15591	0	0	5.84244	0	23.5661	24.6725	25.0577	5.84244	0	0	17.2873	0	23.6777	23.7354	24.4052	24.6923	25.537	8.5948	25.0068	24.113	23.8703	22.9786	23.316	25.5654	21.4071	22.082	22.3545	23.1679	24.1881	24.0006	24.3014	23.3828
sp|P04438|HV208_HUMAN Ig heavy chain V-II region SESS OS=Homo sapiens PE=2 SV=1	3.98814	22.1932	3.46659	0.00116293	0.0100428	-1.23512	15	32	7.29915	20.7364	8.41441	22.5555	23.0487	24.6613	19.9662	18.9533	22.0431	19.855	19.2564	20.1781	19.9023	17.8821	24.655	22.3882	22.6946	19.1358	19.855	21.4146	15.0162	21.807	20.1262	20.6501	26.2422	23.9629	21.7196	25.2802	24.3606	26.0595	25.9128	25.2915	25.3967	24.7842	22.0003	26.8819	25.8708	24.6923	25.3197	24.4368	25.689
TP53BP2	-6.69877	16.0112	-3.45747	0.00119446	0.0102419	-1.26003	15	22	23.8976	21.9924	23.8133	19.9748	20.7189	22.5343	21.8909	22.963	23.086	23.9901	23.7938	23.4233	23.9803	21.3409	21.9362	21.0738	22.9986	21.9362	22.9462	24.1327	22.4802	22.3127	22.6168	23.0235	22.3545	22.0165	23.7516	21.3034	5.22948	17.9856	16.9813	16.883	13.565	0	0	0	0	0	0	0	16.9032
GYPC	-6.84199	10.2783	-3.4501	0.00122053	0.0103917	-1.28012	14	15	18.7209	11.9501	18.9261	17.4261	17.8821	16.955	16.9032	19.6717	18.4366	0	17.8621	18.9533	17.5025	16.9032	20.1781	17.1935	16.0866	14.3657	18.7209	0	18.2328	19.7415	16.0089	0	20.0082	19.8421	19.0069	18.9853	5.22948	0	0	0	16.1736	0	0	0	0	0	0	0	0
ACTN1	-1.40597	26.3313	-3.44686	0.00123216	0.0104174	-1.28895	15	32	25.4818	24.802	28.3279	25.0836	27.6823	25.7871	29.7689	30.592	28.67	26.7094	29.3979	27.032	26.9707	28.003	27.1177	25.9576	25.9251	26.5024	25.4909	25.9845	25.2024	25.6986	25.7256	26.0398	25.8959	26.111	26.8478	27.193	25.6348	24.9871	26.1451	25.526	24.83	28.4398	25.0938	27.6823	24.6923	25.6205	25.0715	24.7375	24.8118
FABP2	-1.47487	26.2096	-3.41593	0.00134869	0.0113234	-1.37299	15	32	28.2201	27.9664	28.476	27.2664	26.0595	26.2569	27.6247	26.5961	27.032	26.8478	28.2201	27.1373	27.0999	26.8364	25.7583	25.0836	27.248	27.6247	20.7463	24.9871	26.0009	25.0068	24.8118	26.6916	26.4298	24.6725	26.6483	27.8097	27.3589	25.5526	25.7723	25.6517	24.9871	27.1373	27.032	25.3063	25.1101	24.9871	25.8019	26.4717	26.7769
HIST1H2BA	2.86245	19.4829	3.40213	0.00140402	0.0116648	-1.41036	15	32	7.29915	19.8333	8.41441	19.0014	18.488	16.2365	20.9159	20.9325	17.5438	19.9023	18.7209	20.119	19.7146	19.6514	18.5075	21.8571	17.4625	21.7283	20.4401	19.7146	17.7278	19.8421	20.7897	18.5075	19.5348	19.463	20.8786	20.3292	20.9461	20.7729	19.8939	23.7267	19.7112	23.6878	21.8316	18.7134	21.5287	19.5842	19.3612	20.8666	17.6208
IL1RAP	5.71047	24.0721	3.39882	0.00141759	0.0116648	-1.4193	14	32	21.5159	24.8696	21.5714	0	18.2807	28.6336	8.24179	18.199	19.0816	23.086	16.4	22.4476	19.0979	26.8202	25.8306	19.7923	23.3613	13.3118	18.7482	18.1618	21.2263	19.5117	25.0577	27.4083	26.6916	26.8478	25.9407	26.2157	28.0527	29.1145	30.0869	28.2201	30.459	28.67	28.8576	28.5134	30.0158	30.1578	29.4459	28.2529	29.3392
KRT16	-1.08491	26.3664	-3.39865	0.0014183	0.0116648	-1.41976	15	32	27.6058	26.4568	27.4083	26.4568	26.6139	25.5654	27.6058	28.0243	25.9251	28.0838	27.5655	26.0308	26.5183	30.889	27.8593	25.8959	26.5369	26.5183	26.9707	26.0968	25.8708	26.7094	26.4151	26.5369	25.3295	26.3515	27.5655	27.4254	26.4298	24.8454	26.1805	25.8959	25.3063	25.1101	25.3671	24.6807	25.9128	25.6348	24.9031	24.6923	26.8651
RHAG	6.8656	14.5621	3.38539	0.001474	0.012041	-1.45554	11	29	7.29915	11.9501	8.41441	0	17.1118	15.8832	8.24179	5.84244	18.0209	0	19.1358	19.7923	18.7617	0	0	16.6649	18.1306	20.3693	18.9131	18.1172	0	18.9131	18.1306	18.2564	18.826	15.2503	18.2702	20.593	17.7601	18.1794	18.6267	0	15.5553	17.6795	17.6961	18.4146	18.9959	0	18.6267	19.1212	18.6161
GNB2	-1.78448	20.5767	-3.37517	0.00151838	0.0123203	-1.48309	15	32	22.3361	22.8679	22.99	21.5714	22.2314	20.4324	22.5835	21.4146	23.9171	21.8909	23.1221	22.326	20.7863	20.8742	20.0574	19.1722	20.2777	23.1846	23.5149	19.0495	22.5435	21.3587	21.5539	21.6737	19.2913	19.6449	20.5506	19.9481	18.9131	20.976	17.7601	19.8377	20.4629	20.3773	20.6182	20.5041	20.4513	14.4316	19.0341	20.0827	21.182
DHX15	-6.54814	13.5904	-3.35555	0.0016071	0.0129255	-1.53579	15	20	19.4758	19.0495	21.2322	16.4334	20.8742	18.4531	23.1512	19.9826	19.8939	18.4674	17.2401	19.663	19.9481	21.4224	20.8327	23.0304	19.6052	19.2913	19.1478	18.9261	22.3882	8.24179	17.9464	19.158	15.4289	19.937	19.3888	20.5663	5.22948	14.8692	0	0	0	0	0	0	0	16.9351	0	0	17.7601
HSPA8	-0.678899	24.9899	-3.3539	0.00161479	0.0129255	-1.54022	15	32	24.9252	24.7375	27.0999	25.7723	24.9364	24.7245	26.0009	26.2569	25.2915	25.8417	26.2422	25.7871	25.5026	25.5898	25.3868	25.4257	24.802	25.4909	26.1316	24.7131	25.3409	25.1362	26.1601	24.8118	25.1642	25.2182	25.8306	25.9407	23.1512	23.841	24.1448	24.0666	24.3933	24.5863	23.8502	24.4465	23.7755	24.4676	24.113	24.4576	24.2221
GSKIP	-1.13895	24.4729	-3.35171	0.00162505	0.0129255	-1.54609	15	32	24.3104	23.7267	25.6642	23.6264	24.1648	25.2802	27.9664	27.3427	25.2564	25.6058	26.3387	23.841	26.4151	25.8563	27.0999	26.2287	24.6613	22.6267	24.6923	23.8037	25.4126	26.2422	25.9407	24.0121	25.1487	25.8019	23.6172	23.3613	22.516	23.9171	23.4544	22.7184	24.6807	22.8882	22.5343	24.5576	23.7452	24.1648	24.0255	23.8256	24.1554
sp|P01719|LV501_HUMAN Ig lambda chain V-V region DEL OS=Homo sapiens PE=1 SV=1	-0.867816	23.0023	-3.32567	0.00175178	0.0138425	-1.61572	15	32	22.4802	23.525	23.3351	22.5663	21.7831	22.6097	24.6613	24.7245	23.316	24.1766	25.0715	24.5863	25.9407	23.1937	23.2408	22.4397	23.651	22.1942	23.7755	22.7897	23.5573	23.0235	22.8227	21.8403	22.6946	22.2493	22.8514	21.7526	22.0753	22.99	22.3601	22.0987	23.1937	21.5287	22.6806	22.463	23.1784	22.3197	22.6008	23.3249	23.525
PSMB2	-1.3796	23.8633	-3.30571	0.00185524	0.0145648	-1.66888	15	32	25.6517	27.4982	26.8988	22.7635	22.3882	22.5757	22.99	25.2404	25.9716	25.3197	26.5772	26.2422	26.5588	23.3613	22.5053	22.4726	23.6421	25.5898	24.2407	23.8703	23.7516	23.708	23.3064	23.5979	23.5661	22.7365	23.8778	23.0487	23.2238	23.4717	22.3808	23.1937	22.7184	25.6205	24.1766	22.8679	23.9244	22.6372	22.7739	21.8403	22.5928
RUVBL1	-5.0169	17.7667	-3.29828	0.00189517	0.0147823	-1.6886	15	29	22.7533	21.4686	23.8256	19.0979	20.1781	20.7115	20.8742	19.7079	19.6449	19.3888	21.1375	20.1262	20.1694	20.2688	21.1445	0	20.585	21.284	15.3645	20.1519	22.1942	20.7275	0	18.6267	20.8915	18.4146	8.5948	0	18.1794	15.7872	19.9023	17.7816	17.5688	18.6161	17.0328	17.3538	19.5248	18.1046	19.158	17.0064	17.5025
PSMA6	0.958855	25.9056	3.29252	0.00192672	0.0149321	-1.70389	15	32	26.8478	22.4554	27.032	23.9066	22.8988	25.3295	25.5026	26.0134	25.6205	25.0836	27.1177	26.4298	24.9252	25.4653	25.9576	25.8306	27.1528	26.1987	27.4254	26.634	25.9716	26.3235	26.3515	26.6139	25.7871	26.1601	26.5961	26.7094	25.7871	25.537	26.5961	26.6139	25.1101	27.2903	25.5136	26.4298	25.4126	25.8959	25.4653	25.3671	25.3868
MURC	1.18732	24.0841	3.2669	0.00207315	0.0159443	-1.77166	15	32	23.6074	24.5705	23.0412	22.326	22.5555	23.0304	20.8915	20.0224	24.7245	24.8696	24.1227	24.1327	24.2079	23.3697	23.3697	23.0235	25.537	23.8256	24.6388	24.7794	23.8883	24.83	24.3409	23.6353	24.2629	23.8976	24.2221	25.8563	24.5386	23.9244	24.2759	24.8696	25.8019	24.4368	24.7375	23.6172	24.1327	25.4653	22.9462	23.3462	24.5498
IGHV1-45	-1.50289	21.1835	-3.26512	0.00208371	0.0159443	-1.77636	15	32	22.4222	21.4224	22.2493	20.7189	21.5159	22.8882	22.8882	22.6372	22.6608	21.6816	22.8771	22.9786	22.5435	22.9186	21.8909	23.7848	16.1736	20.4324	19.2812	18.0793	22.0903	22.3808	22.1722	21.0359	21.1697	22.202	21.1445	20.5733	17.6413	21.2322	20.1262	19.5614	21.3093	19.3286	20.9159	21.5967	18.0793	20.7729	21.1697	22.2493	20.3931
MAT1A	-4.59593	12.1802	-3.25452	0.00214762	0.0163226	-1.8043	14	17	21.2101	11.9501	8.41441	0	8.33536	22.4041	22.5928	21.1617	23.7593	21.6737	24.5498	22.3545	21.8642	21.6379	21.4224	20.8327	24.4368	19.7547	20.4044	18.5075	21.6972	8.24179	18.3408	22.4726	21.2322	22.4951	23.1339	20.3365	5.22948	0	0	0	0	0	0	0	0	0	16.8093	0	0
EMILIN1	3.65505	19.107	3.25248	0.00216015	0.0163226	-1.80967	14	32	7.29915	11.9501	20.2688	18.2328	19.3642	19.5842	18.1172	19.4016	18.7361	20.2356	16.2736	17.4261	18.9533	0	20.343	19.2257	19.2812	17.4261	20.088	18.6161	18.2146	19.2257	20.3365	18.3408	15.7544	19.3642	19.0495	22.0987	21.807	19.7748	21.7526	19.8144	20.9664	23.4081	22.9786	21.3409	21.7343	20.2877	21.5096	22.0629	21.6128
CFB	-0.891623	27.0909	-3.23375	0.00227829	0.0169387	-1.85887	15	32	28.5948	28.7528	29.6717	29.3392	27.9664	26.5183	26.9964	27.5655	27.193	27.5195	26.8037	27.3427	26.6734	26.4473	26.9401	25.6058	27.0166	27.7537	26.9964	27.3589	26.0742	26.745	27.7336	27.3854	26.4473	26.6916	27.7336	26.8651	25.8306	26.8819	26.8037	27.8097	26.0398	26.7302	27.3589	27.3854	25.4653	28.0527	26.3645	25.2915	26.2683
AZGP1	-1.82788	20.6153	-3.23299	0.00228321	0.0169387	-1.86087	15	32	24.0553	22.4222	24.5863	23.1417	21.7283	20.3622	21.2184	19.8421	20.9075	20.3622	22.0165	21.8139	22.6267	22.3361	20.8402	17.0064	21.398	19.3888	23.651	21.2322	20.4782	20.883	18.5934	23.0144	17.8275	22.1626	23.2028	19.4497	19.8234	19.4497	20.1412	20.976	19.2113	20.2522	20.1412	20.036	19.3286	20.2426	14.0772	20.0474	18.7728
sp|P83593|KV405_HUMAN Ig kappa chain V-IV region STH (Fragment) OS=Homo sapiens PE=1 SV=1	-1.17542	26.6817	-3.23292	0.00228371	0.0169387	-1.86107	15	32	27.4083	27.6247	26.7905	26.5183	27.4982	27.3854	28.0527	27.9346	26.8478	26.7905	27.707	26.8819	28.0838	28.9312	27.4982	26.3991	25.8306	23.6353	25.44	25.8417	27.0999	27.1724	26.5588	25.6205	26.6139	27.3427	26.4151	25.5026	26.0009	27.062	27.2289	26.4842	28.4022	24.5977	24.7627	27.8313	26.111	26.7094	26.5024	27.2108	28.003
C8A	-0.804163	27.2609	-3.21219	0.00242193	0.0178543	-1.91532	15	32	28.0527	27.9866	28.0243	27.3589	27.2108	27.8879	27.3854	27.5195	27.6561	27.4083	27.9346	27.4254	28.4022	28.971	28.0527	28.0527	26.8988	26.9964	26.5961	26.9707	26.3991	27.707	26.6916	26.8988	26.0968	27.5437	27.2108	27.0999	26.9707	26.0308	27.4782	26.5588	28.5948	27.2108	27.9664	27.1177	25.3539	25.6986	27.2289	27.5655	28.2867
AGT	-0.902159	24.9766	-3.20665	0.00246019	0.0180265	-1.92978	15	32	26.4842	25.3197	27.8879	25.6205	25.6348	24.7627	25.7443	25.7871	25.8149	25.4909	24.8118	25.8417	25.5654	25.0836	25.9845	26.3235	25.1487	24.5863	24.7375	24.4261	25.6642	25.0836	27.6247	25.4257	25.6348	25.2692	24.83	25.9251	25.2182	23.4233	24.1227	23.0304	23.5661	24.1554	24.3204	24.5151	23.9803	23.3249	24.1327	24.3804	23.5828
ANKRD26	-7.79256	8.82868	-3.19417	0.00254844	0.0185606	-1.9623	13	14	16.8499	11.9501	8.41441	18.4044	18.2146	15.5553	8.24179	18.36	20.593	17.9671	20.6405	18.4146	21.2392	0	0	0	5.84244	16.1736	16.7443	0	20.5595	18.4531	0	0	0	0	17.5025	0	21.5287	14.3657	0	0	12.554	14.4316	0	0	11.9501	0	0	0	0
IGLV1-47	1.52593	24.921	3.18465	0.00261779	0.0189515	-1.98705	15	32	22.1454	23.3828	23.5149	22.5835	23.4495	26.2814	22.4397	23.5454	23.1023	23.5573	24.5386	22.2776	24.3318	24.9364	25.9128	25.8149	24.6807	21.5539	21.7086	23.1679	23.4606	23.7755	25.526	25.9845	27.7783	26.0009	23.9803	24.9125	26.9194	26.8037	25.9716	27.2108	27.4575	24.9963	24.0455	26.8202	26.8819	26.4298	26.3843	25.4126	28.2201
ATP6V1G3	4.69151	16.7831	3.17907	0.00265925	0.0190598	-2.00154	12	32	18.8077	11.9501	18.8077	0	18.6466	20.514	16.6006	17.3752	8.15591	17.1935	0	17.0844	14.3015	0	15.6767	19.8144	18.3286	16.3464	17.1118	16.9351	15.2961	8.24179	17.7816	16.6006	17.7182	16.7443	8.5948	18.6161	20.321	20.585	19.8826	19.6514	20.1262	20.0292	19.6367	20.8494	19.6052	20.0984	20.9664	20.386	21.1116
EZR	-0.910996	21.9802	-3.1784	0.00266428	0.0190598	-2.00328	15	32	22.1179	22.9462	23.4355	23.0055	22.4121	21.6309	23.2807	23.651	22.6372	23.3758	23.0762	21.8497	22.2776	22.9786	22.5663	20.9325	21.5967	24.0455	22.4802	22.9267	22.2776	22.4554	22.0903	22.6806	22.0101	21.6492	22.6372	22.7274	20.5222	21.1617	20.6344	22.2626	20.8742	21.3034	21.0175	21.4146	20.9587	20.2592	23.5454	21.2263	21.975
IGHV2-70	1.77195	23.347	3.17176	0.00271455	0.0193052	-2.02051	15	32	20.5506	21.0896	20.2151	22.5928	23.2807	24.6923	20.4401	21.4442	22.7635	22.6372	20.9587	22.516	21.1116	19.2367	24.7794	22.6946	22.8121	20.4513	21.58	22.2927	20.7364	22.8302	21.2263	21.3903	26.4151	24.3804	22.7454	25.3539	24.372	26.0742	25.9251	25.3197	25.4257	24.7842	22.0694	26.8988	25.8871	24.7031	25.3295	24.4676	25.7153
LGALS9	2.06403	19.9791	3.15333	0.0028587	0.0199778	-2.06816	15	32	18.6595	19.4897	19.9146	19.2478	8.33536	19.7146	19.5614	19.3012	19.6717	19.1979	20.6735	19.3099	18.0031	19.7146	20.2688	18.36	22.326	23.0235	18.3892	20.5733	19.9916	22.8514	19.463	20.5328	22.2205	20.6928	20.6344	20.4044	21.0094	19.8144	20.514	20.4962	22.2699	18.36	21.2759	21.807	21.1283	20.036	18.5698	22.1078	22.1248
LGALS9B	2.06403	19.9791	3.15333	0.0028587	0.0199778	-2.06816	15	32	18.6595	19.4897	19.9146	19.2478	8.33536	19.7146	19.5614	19.3012	19.6717	19.1979	20.6735	19.3099	18.0031	19.7146	20.2688	18.36	22.326	23.0235	18.3892	20.5733	19.9916	22.8514	19.463	20.5328	22.2205	20.6928	20.6344	20.4044	21.0094	19.8144	20.514	20.4962	22.2699	18.36	21.2759	21.807	21.1283	20.036	18.5698	22.1078	22.1248
LGALS9C	2.06403	19.9791	3.15333	0.0028587	0.0199778	-2.06816	15	32	18.6595	19.4897	19.9146	19.2478	8.33536	19.7146	19.5614	19.3012	19.6717	19.1979	20.6735	19.3099	18.0031	19.7146	20.2688	18.36	22.326	23.0235	18.3892	20.5733	19.9916	22.8514	19.463	20.5328	22.2205	20.6928	20.6344	20.4044	21.0094	19.8144	20.514	20.4962	22.2699	18.36	21.2759	21.807	21.1283	20.036	18.5698	22.1078	22.1248
GSN	-1.33563	25.9101	-3.14734	0.00290708	0.0201992	-2.08361	15	32	26.7905	28.4022	28.2529	28.7144	28.9312	24.8696	28.3279	24.8832	28.2529	25.2802	25.0938	24.4368	26.9194	26.3645	24.6388	25.2692	24.2221	28.7908	29.555	25.4126	24.3409	25.3295	25.6517	25.3671	24.0255	24.2928	24.2313	24.505	25.1642	25.526	25.6986	25.5898	25.1219	27.2289	26.111	25.8306	25.4257	25.0577	25.8417	25.3409	25.537
CRYAB	-1.45622	21.4364	-3.13725	0.00299038	0.0206593	-2.10961	15	32	22.463	21.9186	22.7096	23.4606	22.0431	24.3104	21.8819	22.7897	20.6047	23.4446	22.6705	19.191	22.3882	21.8139	20.7463	23.1512	22.0694	17.7601	19.0592	20.353	20.386	20.119	19.6717	15.3645	19.871	21.3157	20.7463	19.6183	21.6737	21.7686	21.6309	21.984	22.9986	19.0341	21.4771	21.2322	22.0694	20.883	23.4233	22.0327	21.8642
SIGLEC16	4.45872	24.2568	3.12894	0.00306061	0.0210243	-2.13097	14	32	19.5956	24.075	20.2271	19.7146	22.1626	28.7908	20.343	19.4897	18.9703	0	20.7115	19.4758	20.1865	26.5369	28.8576	27.3427	27.6058	21.0963	20.036	20.1781	21.5287	19.0592	21.8642	21.121	27.8097	27.8879	17.4009	29.2188	24.1982	27.8313	28.4398	28.3279	28.7144	29.2808	25.2802	27.4982	29.2808	28.0243	27.9866	27.9866	29.1145
ACTBL2	0.949288	24.2956	3.10994	0.0032272	0.0220434	-2.1797	15	32	22.99	23.1593	22.9786	23.5018	22.7022	23.8607	25.1219	23.4717	23.9244	25.0203	23.7516	23.8502	24.7375	23.9629	23.5828	22.8679	24.3318	27.3589	26.0308	24.3318	23.9542	24.7375	25.44	25.0577	24.0455	24.1881	25.6058	25.3295	24.2928	23.7516	23.9629	24.4576	24.5576	27.8879	24.3606	23.6958	24.0553	24.5705	23.3351	24.6807	24.0121
GON4L	-6.94346	14.5315	-3.09911	0.0033259	0.0224631	-2.20738	15	22	17.9175	21.9607	20.321	22.5258	21.2759	20.8494	21.6047	21.541	19.3286	18.3748	21.284	18.1046	20.2877	19.0979	21.2392	24.1227	19.7854	0	15.6086	19.6986	20.4324	21.6128	21.58	17.5025	17.6961	20.088	8.5948	18.5698	5.22948	17.9671	0	0	0	0	16.8499	20.8005	0	0	0	0	16.883
VCL	1.64469	20.8612	3.09844	0.00333208	0.0224631	-2.20909	15	32	18.2564	20.0474	19.4016	20.593	19.0979	24.1982	19.0816	19.6367	18.0409	17.8621	17.9856	17.9031	19.5024	19.5117	22.202	23.3351	19.3099	21.2022	20.7275	20.1262	20.6928	19.7325	20.8494	19.1819	20.3931	20.593	20.9502	20.0474	22.4041	19.4897	23.2238	23.0055	24.6923	21.8819	21.2263	20.343	23.4809	23.7452	24.9125	20.4782	20.8005
CELA2A	6.13699	11.8818	3.09414	0.00337214	0.0224631	-2.22006	9	26	16.6804	11.9501	8.41441	0	8.33536	0	8.24179	5.84244	8.15591	0	0	5.84244	0	0	18.755	16.4486	16.5449	0	0	0	0	8.24179	0	0	19.4564	19.1285	8.5948	18.6666	5.22948	18.4095	20.8364	21.0638	18.382	18.547	18.5761	20.6533	14.8886	21.1657	20.6374	20.2557	20.8625
CELA2B	6.13699	11.8818	3.09414	0.00337214	0.0224631	-2.22006	9	26	16.6804	11.9501	8.41441	0	8.33536	0	8.24179	5.84244	8.15591	0	0	5.84244	0	0	18.755	16.4486	16.5449	0	0	0	0	8.24179	0	0	19.4564	19.1285	8.5948	18.6666	5.22948	18.4095	20.8364	21.0638	18.382	18.547	18.5761	20.6533	14.8886	21.1657	20.6374	20.2557	20.8625
HPX	-0.957449	25.189	-3.09314	0.00338154	0.0224631	-2.22262	15	32	27.4575	26.8037	28.2201	26.8364	26.9401	24.5576	25.8149	24.9508	25.3063	25.9576	25.4257	25.2802	24.8927	24.6388	24.4932	24.1554	25.5898	25.1362	25.8959	25.3295	25.1101	25.1487	25.7583	26.3515	25.1362	24.8578	26.7094	25.2313	23.5344	24.2629	25.4126	25.9128	23.2924	24.1766	24.8213	24.6487	23.4081	24.7513	24.802	24.5498	24.2928
SELL	2.60596	19.8165	3.08913	0.00341938	0.0225903	-2.23284	15	32	18.826	18.526	19.7473	19.2717	20.0676	20.1337	20.1412	20.1781	8.15591	18.0031	18.7617	5.84244	19.9662	20.3292	21.4295	19.7854	20.6501	21.5867	20.8402	20.6564	20.9159	21.1034	21.7782	20.7275	20.7463	20.765	19.663	21.1532	22.0431	21.1697	20.8005	18.9029	20.2777	20.9419	21.3808	21.7131	20.5405	20.2356	21.7996	20.5222	20.4044
IFITM1	4.89771	16.7107	3.08066	0.00350059	0.0227538	-2.25439	13	32	17.8079	18.0793	18.5075	0	8.33536	17.9464	8.24179	5.84244	16.5653	18.3408	17.6961	17.1751	0	20.3033	17.5438	21.8139	5.84244	21.1283	19.6986	18.7617	21.0814	19.0979	18.7361	22.3127	17.3309	16.883	19.191	17.4862	5.22948	16.955	18.8926	18.7059	19.0495	17.3309	19.4169	18.4941	20.2045	17.5025	19.0979	21.7603	19.3012
IFITM2	4.89771	16.7107	3.08066	0.00350059	0.0227538	-2.25439	13	32	17.8079	18.0793	18.5075	0	8.33536	17.9464	8.24179	5.84244	16.5653	18.3408	17.6961	17.1751	0	20.3033	17.5438	21.8139	5.84244	21.1283	19.6986	18.7617	21.0814	19.0979	18.7361	22.3127	17.3309	16.883	19.191	17.4862	5.22948	16.955	18.8926	18.7059	19.0495	17.3309	19.4169	18.4941	20.2045	17.5025	19.0979	21.7603	19.3012
IFITM3	4.89771	16.7107	3.08066	0.00350059	0.0227538	-2.25439	13	32	17.8079	18.0793	18.5075	0	8.33536	17.9464	8.24179	5.84244	16.5653	18.3408	17.6961	17.1751	0	20.3033	17.5438	21.8139	5.84244	21.1283	19.6986	18.7617	21.0814	19.0979	18.7361	22.3127	17.3309	16.883	19.191	17.4862	5.22948	16.955	18.8926	18.7059	19.0495	17.3309	19.4169	18.4941	20.2045	17.5025	19.0979	21.7603	19.3012
IGLV3-25	-0.617377	27.8752	-3.07419	0.00356392	0.0230416	-2.27085	15	32	28.2867	29.0294	27.2289	28.8925	28.7144	28.003	28.4398	28.0838	27.7783	27.8313	28.5948	28.0243	29.076	28.5134	27.8879	27.2289	26.634	27.032	27.2108	27.9346	28.3666	28.5948	28.7528	27.8313	28.476	27.8593	27.2289	27.1724	26.8478	27.8097	28.67	27.3427	27.4254	26.634	27.2903	27.2664	28.2529	27.8097	28.2867	27.9104	27.5195
SLC2A1	0.907551	22.021	3.06951	0.00361039	0.0232179	-2.28273	15	32	20.3138	20.0224	20.5506	20.6344	18.8805	21.7831	22.202	23.3888	22.6946	23.2719	22.7739	24.0937	22.8421	22.1942	21.7782	21.8819	23.1846	24.3933	24.7031	22.9786	22.963	23.0144	23.7516	23.8703	23.7452	21.3496	24.3318	25.0421	22.1078	21.5159	20.7863	19.3099	21.1947	20.1781	21.3903	21.7041	20.816	22.463	21.0175	21.8642	20.1071
IGKV4-1	-1.17274	26.6237	-3.05816	0.00372541	0.0237054	-2.3115	15	32	27.3266	27.5953	26.7529	26.4933	27.3508	27.3508	28.0137	27.8992	26.7837	26.7688	27.6405	26.8565	28.0137	28.8751	27.4679	26.3744	25.8084	23.6353	25.4047	25.8084	27.0721	27.145	26.5276	25.6205	26.5866	27.3003	26.3917	25.4864	25.9781	27.0388	27.2019	26.4643	28.3474	24.5641	24.6865	27.7941	26.0669	26.6609	26.478	27.1828	27.9766
sp|P06313|KV403_HUMAN Ig kappa chain V-IV region JI OS=Homo sapiens PE=4 SV=1	-1.17274	26.6237	-3.05816	0.00372541	0.0237054	-2.3115	15	32	27.3266	27.5953	26.7529	26.4933	27.3508	27.3508	28.0137	27.8992	26.7837	26.7688	27.6405	26.8565	28.0137	28.8751	27.4679	26.3744	25.8084	23.6353	25.4047	25.8084	27.0721	27.145	26.5276	25.6205	26.5866	27.3003	26.3917	25.4864	25.9781	27.0388	27.2019	26.4643	28.3474	24.5641	24.6865	27.7941	26.0669	26.6609	26.478	27.1828	27.9766
tr|E7ETN3|E7ETN3_HUMAN Uncharacterized protein OS=Homo sapiens PE=3 SV=1	-0.806047	27.1228	-3.0429	0.00388546	0.0245944	-2.35006	15	32	28.7144	28.7144	29.5045	29.2188	27.9866	26.4568	27.0166	27.4982	26.9555	27.3427	26.7905	27.3589	26.6916	26.4717	26.8819	25.5654	26.9964	27.6561	26.9555	27.3103	26.0134	26.7302	27.707	27.3427	26.3235	26.634	27.6561	27.1177	25.7583	26.9194	26.7769	27.7783	25.9716	26.8202	27.4982	27.5847	25.9251	27.9866	26.8202	25.4818	26.4151
ANPEP	-1.02293	27.0629	-3.04096	0.0039063	0.0245975	-2.35496	15	32	25.9576	26.0009	29.7689	30.0869	24.9735	26.2422	28.6336	29.1145	27.6247	28.0527	27.8879	27.1724	28.2201	29.555	27.6823	27.5437	26.8819	26.111	26.1987	26.4473	28.0838	26.9401	26.8988	26.4473	25.8306	26.9964	26.4842	26.6916	27.7537	25.2313	25.8563	26.745	26.2683	27.0821	28.5134	27.0166	26.1805	26.4151	26.8364	27.1177	27.0455
CORO1A	5.06867	12.3476	3.0284	0.00404351	0.025199	-2.38659	9	27	7.29915	11.9501	17.3538	15.6086	16.6958	0	8.24179	5.84244	8.15591	0	0	15.9073	0	0	0	0	5.84244	20.3773	14.4316	16.9032	0	8.24179	17.3166	0	0	0	17.8275	14.8692	18.6595	19.2257	18.1794	19.8234	18.1306	22.2409	19.2812	18.7954	20.593	17.9671	13.977	18.2992	17.4862
TRAP1	-7.09295	14.1681	-3.02138	0.00412213	0.0255572	-2.40422	15	21	20.5275	20.1465	20.3033	20.9289	20.7413	20.1694	19.103	19.6274	21.0486	18.1523	21.0707	19.7444	18.94	18.1523	19.0418	17.5197	20.0524	16.9351	0	21.2431	0	19.2423	21.0175	20.2688	20.7932	19.0693	8.5948	21.1902	5.22948	0	8.14116	19.8981	0	20.5181	20.3988	0	14.5203	17.9464	0	0	0
ANK1	1.18776	20.5352	3.01935	0.00414523	0.0255693	-2.40933	15	32	19.7325	19.663	20.7729	19.3583	21.3725	20.8742	20.593	19.108	20.4401	18.0793	17.0064	19.6052	17.4862	21.7603	19.0202	20.2688	20.1694	23.1512	20.1961	19.3099	18.3158	21.954	22.1942	21.7996	20.8251	19.9146	18.8805	23.6673	20.9159	19.663	20.7364	21.6128	21.2263	20.593	20.3292	21.4381	21.3587	21.9186	21.3808	20.6108	20.353
IGKJ3	3.06312	21.7281	3.01277	0.00422068	0.0259025	-2.42584	15	32	23.4161	24.1327	23.7452	21.0267	19.0693	20.7275	8.24179	5.84244	23.4233	19.8144	18.1794	21.3496	14.5607	22.3601	23.1846	22.6462	21.9362	22.7739	22.1248	22.2776	25.1487	21.975	22.3197	22.0987	21.58	21.2392	21.9275	21.2953	23.9244	22.6267	22.4951	24.7513	20.8251	26.8037	24.1036	23.0055	24.075	21.4224	23.6579	22.2867	22.7533
APOF	-7.97915	12.3337	-3.0061	0.00429843	0.0262464	-2.44255	14	19	7.29915	20.4962	22.1454	20.6182	21.9443	16.2095	22.4222	22.0629	19.6183	17.2576	22.7969	18.4941	19.7923	18.5934	0	19.9748	5.84244	18.6897	18.7841	17.8455	18.4531	17.3166	0	16.5242	0	0	8.5948	0	5.22948	0	19.2564	0	19.1979	21.0175	20.7463	18.2992	15.9637	0	19.5842	0	0
PRDX1	-1.26584	21.7273	-2.99462	0.00443548	0.0268356	-2.47125	15	32	22.9786	23.2238	22.7821	24.2407	22.2927	21.0094	22.1722	22.4121	23.4355	23.3462	22.8121	23.7593	24.0455	22.8421	21.2263	20.8251	22.2867	22.9786	24.0553	23.1221	22.2314	21.9095	22.5835	21.398	22.7533	21.4516	23.5903	23.3697	20.2271	20.2877	20.7275	20.6564	19.9826	19.3012	19.5842	19.6274	19.9748	23.5903	18.1618	20.9325	18.7841
IGHG3	0.82818	30.2144	2.9943	0.0044393	0.0268356	-2.47204	15	32	29.1145	30.7266	28.2867	29.8766	28.5948	31.0731	29.8185	28.5948	29.8185	29.7689	28.7908	29.3979	28.971	30.0869	30.7266	30.7266	29.3979	30.459	27.8879	28.4022	30.0158	30.2209	30.2915	30.5224	30.592	31.0731	30.2915	30.889	30.459	31.0731	30.7266	30.7266	29.3392	29.8185	31.7235	31.1639	31.0731	31.1639	30.8185	31.1639	31.0731
sp|P01616|KV203_HUMAN Ig kappa chain V-II region MIL OS=Homo sapiens PE=1 SV=1	-5.79889	15.6269	-2.97654	0.00465958	0.028027	-2.5163	15	23	22.7635	20.8666	21.807	19.8333	22.3714	20.976	20.7729	22.5835	21.1116	20.976	21.0175	20.8583	20.6344	19.4758	20.8742	20.0224	18.2702	19.6514	20.3622	21.5032	23.2924	22.1543	18.6267	20.0292	21.7686	22.2314	21.6309	18.8926	15.7544	0	8.68315	0	15.7544	13.7855	0	0	0	17.0581	0	18.5824	18.6736
PDCD6	-5.93926	12.5279	-2.97389	0.00469323	0.0280896	-2.52287	14	21	18.2702	18.8926	21.0442	17.7373	20.7785	0	21.7041	19.7854	21.5967	21.2759	19.7547	20.5405	16.0422	17.0328	16.6006	16.6958	18.5698	22.2409	18.2807	19.108	17.1751	8.24179	16.883	18.6358	18.4941	18.7059	19.8421	16.0089	5.22948	0	8.37377	17.1751	0	0	0	12.2347	0	0	0	0	14.3015
GP2	-6.95252	8.24829	-2.96697	0.00478238	0.0281326	-2.54006	12	15	19.463	20.4782	19.5024	19.0816	20.7932	16.6958	8.24179	5.84244	8.15591	0	16.0866	5.84244	0	17.1273	0	0	5.84244	0	15.1826	0	0	8.24179	0	15.4289	0	0	8.5948	0	5.22948	17.8455	20.8071	0	0	0	0	15.9073	18.4941	0	15.4289	18.1426	0
RAB13	3.59076	10.2635	2.9608	0.00486328	0.0281326	-2.55538	9	24	7.29915	11.9501	8.41441	18.8926	8.33536	0	8.24179	5.84244	8.15591	0	0	5.84244	0	0	0	12.6927	5.84244	11.5574	0	0	0	8.24179	0	0	0	0	8.5948	0	18.5329	18.6358	17.4793	19.1819	19.3397	19.7801	17.1196	19.6572	18.6313	19.2564	18.7785	19.2641	18.2237
RAB1A	3.59076	10.2635	2.9608	0.00486328	0.0281326	-2.55538	9	24	7.29915	11.9501	8.41441	18.8926	8.33536	0	8.24179	5.84244	8.15591	0	0	5.84244	0	0	0	12.6927	5.84244	11.5574	0	0	0	8.24179	0	0	0	0	8.5948	0	18.5329	18.6358	17.4793	19.1819	19.3397	19.7801	17.1196	19.6572	18.6313	19.2564	18.7785	19.2641	18.2237
RAB1C	3.59076	10.2635	2.9608	0.00486328	0.0281326	-2.55538	9	24	7.29915	11.9501	8.41441	18.8926	8.33536	0	8.24179	5.84244	8.15591	0	0	5.84244	0	0	0	12.6927	5.84244	11.5574	0	0	0	8.24179	0	0	0	0	8.5948	0	18.5329	18.6358	17.4793	19.1819	19.3397	19.7801	17.1196	19.6572	18.6313	19.2564	18.7785	19.2641	18.2237
RAB35	3.59076	10.2635	2.9608	0.00486328	0.0281326	-2.55538	9	24	7.29915	11.9501	8.41441	18.8926	8.33536	0	8.24179	5.84244	8.15591	0	0	5.84244	0	0	0	12.6927	5.84244	11.5574	0	0	0	8.24179	0	0	0	0	8.5948	0	18.5329	18.6358	17.4793	19.1819	19.3397	19.7801	17.1196	19.6572	18.6313	19.2564	18.7785	19.2641	18.2237
RAB8A	3.59076	10.2635	2.9608	0.00486328	0.0281326	-2.55538	9	24	7.29915	11.9501	8.41441	18.8926	8.33536	0	8.24179	5.84244	8.15591	0	0	5.84244	0	0	0	12.6927	5.84244	11.5574	0	0	0	8.24179	0	0	0	0	8.5948	0	18.5329	18.6358	17.4793	19.1819	19.3397	19.7801	17.1196	19.6572	18.6313	19.2564	18.7785	19.2641	18.2237
RAB8B	3.59076	10.2635	2.9608	0.00486328	0.0281326	-2.55538	9	24	7.29915	11.9501	8.41441	18.8926	8.33536	0	8.24179	5.84244	8.15591	0	0	5.84244	0	0	0	12.6927	5.84244	11.5574	0	0	0	8.24179	0	0	0	0	8.5948	0	18.5329	18.6358	17.4793	19.1819	19.3397	19.7801	17.1196	19.6572	18.6313	19.2564	18.7785	19.2641	18.2237
sp|P01771|HV310_HUMAN Ig heavy chain V-III region HIL OS=Homo sapiens PE=1 SV=1	-1.10473	23.1524	-2.9564	0.00492167	0.0283347	-2.56627	15	32	23.6777	23.4926	24.2221	23.5828	23.9542	23.7593	24.8696	23.1417	24.1227	23.4355	23.8502	23.1417	23.7267	23.936	24.4172	24.0375	21.6605	21.8497	22.6705	21.1116	23.3064	22.082	23.8329	18.8516	22.7897	23.9901	22.2314	23.1593	21.7526	22.5053	22.8882	24.7794	22.1834	21.3587	20.7863	22.2927	21.2953	23.3613	23.2807	23.4926	22.9786
KRTAP2-1	-6.80402	6.11913	-2.94466	0.00508064	0.0287032	-2.59528	11	10	7.29915	19.4321	21.5064	20.9544	8.33536	0	8.24179	5.84244	17.1196	0	0	18.8316	16.4168	0	16.7342	0	17.6311	0	0	0	0	17.4944	0	14.8511	14.6009	0	8.5948	0	5.22948	0	0	0	0	0	0	12.6927	0	0	0	0	0
KRTAP2-2	-6.80402	6.11913	-2.94466	0.00508064	0.0287032	-2.59528	11	10	7.29915	19.4321	21.5064	20.9544	8.33536	0	8.24179	5.84244	17.1196	0	0	18.8316	16.4168	0	16.7342	0	17.6311	0	0	0	0	17.4944	0	14.8511	14.6009	0	8.5948	0	5.22948	0	0	0	0	0	0	12.6927	0	0	0	0	0
KRTAP2-3	-6.80402	6.11913	-2.94466	0.00508064	0.0287032	-2.59528	11	10	7.29915	19.4321	21.5064	20.9544	8.33536	0	8.24179	5.84244	17.1196	0	0	18.8316	16.4168	0	16.7342	0	17.6311	0	0	0	0	17.4944	0	14.8511	14.6009	0	8.5948	0	5.22948	0	0	0	0	0	0	12.6927	0	0	0	0	0
KRTAP2-4	-6.80402	6.11913	-2.94466	0.00508064	0.0287032	-2.59528	11	10	7.29915	19.4321	21.5064	20.9544	8.33536	0	8.24179	5.84244	17.1196	0	0	18.8316	16.4168	0	16.7342	0	17.6311	0	0	0	0	17.4944	0	14.8511	14.6009	0	8.5948	0	5.22948	0	0	0	0	0	0	12.6927	0	0	0	0	0
PPM1F	3.58475	18.659	2.94099	0.00513134	0.0288548	-2.60433	14	32	19.4275	19.6052	19.0341	19.6986	17.2873	22.4222	8.24179	16.883	8.15591	0	16.3004	5.84244	18.1618	18.5824	21.3725	21.8403	18.5541	10.2788	17.5938	16.2095	14.7857	18.1426	18.94	19.9748	17.7373	17.9671	17.2401	20.2592	22.9186	22.9367	23.5018	22.6539	20.3622	20.4044	19.8333	22.1722	21.9186	24.6807	22.9695	19.9281	21.6737
TRIM8	5.57322	17.7181	2.9029	0.00568627	0.0316806	-2.6979	14	30	7.29915	11.9501	8.41441	0	8.33536	19.6183	20.0676	5.84244	19.2913	16.5013	17.4862	19.8421	17.7373	18.6897	21.2022	20.6182	19.3186	20.386	21.6379	20.593	21.494	8.24179	0	22.7739	19.191	19.9023	17.5438	19.8333	20.036	21.7283	21.7283	21.8231	20.4858	22.9079	22.9367	20.8988	23.1593	22.0242	20.6823	22.5258	21.7686
MST1L	-1.67384	19.1862	-2.89464	0.00581369	0.032242	-2.71807	15	32	22.3479	21.4516	20.6823	20.3365	21.6309	15.7544	22.5258	22.8584	21.6889	18.9261	18.6466	20.1865	20.5328	17.5438	18.2146	18.0031	18.9603	19.1722	18.7059	19.1212	18.0619	18.0409	19.1819	19.1722	18.0793	18.6595	18.9029	17.9031	16.883	19.8939	18.8672	18.526	15.3357	16.6006	19.0693	18.1426	22.9462	20.321	19.5248	12.9319	19.2113
KRT3	-4.00159	20.058	-2.89066	0.00587605	0.032439	-2.72777	15	30	25.5654	22.4726	24.3318	22.1626	19.663	21.1783	24.1554	24.3804	21.7041	26.0595	24.5705	21.7196	20.9502	30.2209	21.6227	17.5025	20.8251	18.3408	22.4397	19.3642	22.1248	22.9367	23.1221	21.2263	18.4674	20.8583	24.0006	24.0375	18.0619	0	16.0422	17.4009	17.5938	18.2992	19.9916	20.1262	18.0031	17.6413	19.1478	20.1694	20.0676
RABGGTA	-1.14113	25.0449	-2.88753	0.00592565	0.0325641	-2.73542	15	32	25.2915	25.5526	24.8832	24.7375	25.3868	26.0308	27.4575	26.5588	25.6642	25.9251	26.5183	24.9645	26.8364	26.7769	26.1451	26.1987	25.9128	22.1834	24.4932	24.6923	25.8871	25.6348	24.9364	24.0006	24.5386	26.2683	24.0255	23.6074	24.6239	25.4818	24.8832	24.9031	26.1601	23.0055	23.1023	24.9735	24.5151	24.7131	19.9748	26.0595	25.9716
UPF2	-1.11388	23.1472	-2.88488	0.00596783	0.0326475	-2.74187	15	32	25.5898	23.4606	22.9267	25.6348	26.8988	22.1179	24.4172	23.1937	23.2719	23.4544	23.1417	23.1512	23.2408	22.4315	23.316	22.6168	25.2692	22.3601	21.9674	22.8679	21.7686	23.1221	22.9186	22.4554	22.7274	21.2022	22.0527	21.9607	22.5053	24.4261	23.5454	23.1221	24.6487	22.2626	23.2028	23.5661	23.3543	22.2867	20.0676	25.3197	24.6725
INHBE	4.89562	16.1015	2.87796	0.00607934	0.0331078	-2.75871	13	30	7.29915	11.9501	8.41441	0	8.33536	18.3286	18.6595	19.463	17.4526	0	17.0581	20.1961	19.5733	17.4009	20.353	17.9464	16.0422	18.5934	17.6961	20.9419	20.5405	19.8634	18.9131	19.3774	20.321	19.2564	18.9959	17.5688	18.6267	18.2328	18.6897	18.6736	18.2146	18.4366	17.6795	18.1046	19.937	20.0773	0	16.6649	19.1358
C8B	-0.786576	27.1335	-2.87265	0.00616624	0.0333054	-2.77161	15	32	28.4398	28.476	27.7336	27.8879	27.3854	25.9716	28.0838	27.6247	27.8879	27.6561	27.4982	27.7783	27.8097	27.7537	26.9194	26.1316	25.4818	27.0821	27.0166	27.5655	27.7537	27.9866	28.2867	26.745	27.3854	27.062	25.8417	26.2683	25.6986	26.5588	26.7607	26.4473	24.9645	25.9251	27.0999	27.193	27.2289	27.062	27.9664	26.9964	29.3979
CFHR5	-1.227	21.4531	-2.87238	0.00617072	0.0333054	-2.77227	15	32	22.8514	23.9066	23.3888	24.8454	24.7794	21.8403	21.2953	19.7923	23.8502	21.9607	19.0592	22.6097	20.2777	19.2812	20.514	19.5614	20.6182	20.0082	19.4758	20.7275	20.9419	21.7196	22.2776	19.5956	20.7275	19.5842	19.6449	23.3249	24.3204	21.58	21.398	20.6182	20.3033	22.0327	22.7274	21.7196	20.353	20.1337	22.3808	22.1248	21.3409
RPLP2	5.27854	10.1494	2.85994	0.00637883	0.0342756	-2.8024	9	25	7.29915	11.9501	8.41441	0	8.33536	0	8.24179	5.84244	8.15591	0	0	5.84244	0	16.5653	0	0	5.84244	15.5137	0	0	0	8.24179	0	0	15.5137	16.6006	17.9031	17.0328	16.1736	18.8672	16.0866	19.7473	14.3015	17.7182	16.1736	15.3645	17.2873	18.1306	13.565	0	15.0886
KRT23	-1.60506	22.3753	-2.85416	0.00647785	0.0346536	-2.81639	15	32	21.8722	23.5979	22.2867	27.9664	28.6336	21.1697	21.9443	22.7454	22.202	22.9267	21.8571	22.2493	21.2655	26.9194	21.8231	20.5506	23.2559	20.6047	22.4315	22.9695	21.2184	21.7041	21.5867	21.1116	21.4686	22.3361	22.3962	20.8494	20.4044	21.2953	21.6605	25.2564	20.3931	20.4962	20.976	22.2409	20.5506	23.5661	20.7548	22.1722	21.6227
SERPING1	-0.907163	24.6893	-2.84529	0.00663249	0.0353246	-2.83781	15	32	25.9407	25.537	26.1987	25.9845	25.2564	23.0683	25.2404	24.3014	25.9128	27.2289	24.3804	27.0999	24.113	23.525	23.8133	22.1454	24.1227	25.7153	24.2313	24.6613	24.6388	24.1227	23.9463	25.2182	23.5732	22.7739	23.9707	23.6172	24.4465	23.3993	24.3933	24.2313	23.8502	26.2814	25.1487	24.8927	24.505	24.2079	24.5705	23.7848	25.5654
IGLV2-23	-1.16134	24.729	-2.84229	0.00668547	0.0354506	-2.84503	15	32	26.3515	24.9508	25.4909	27.2903	22.8771	24.9031	22.8988	26.111	28.6336	27.1724	25.8871	26.7905	26.4842	21.1532	25.5026	24.5705	23.9463	24.0255	24.4791	25.2564	24.0455	24.4791	24.9252	23.9901	24.3804	23.1512	24.4172	23.3351	24.5705	23.3064	23.4717	24.1448	24.6613	25.9407	24.5151	24.0006	24.4676	25.2915	24.9252	25.1642	24.5244
PPBP	1.34444	23.4074	2.83515	0.00681347	0.0359716	-2.86223	15	32	21.1034	21.6972	21.1617	21.9186	23.4606	21.0738	23.0055	22.3545	20.7011	21.807	23.9629	20.6263	24.5863	21.2953	23.525	21.3808	20.2045	20.5663	22.9695	21.8909	22.6539	24.0455	23.3888	21.9186	23.7673	21.8231	22.463	22.2558	26.0595	25.8708	24.9364	24.0375	24.7375	26.1987	23.5828	26.6916	25.0715	24.3014	24.5151	26.5772	27.3103
IGLV4-69	-1.59248	21.4501	-2.82007	0.00709105	0.0371567	-2.89844	15	32	22.8584	25.3539	21.6816	22.8882	23.6958	21.8571	22.2205	24.1036	22.0527	22.2626	21.58	20.5328	20.8402	24.2524	23.5573	22.0165	22.9462	18.6466	19.7547	21.8571	21.6737	24.372	23.6777	21.1697	22.3882	22.3013	20.1412	20.9893	20.593	20.5222	20.5733	19.6052	22.1543	16.3768	16.5653	22.0987	23.3758	20.514	20.8583	21.9186	22.0527
MPO	0.989958	22.811	2.81963	0.00709943	0.0371567	-2.89951	15	32	22.2867	20.2426	22.1248	20.343	23.6777	22.0431	22.1942	23.1679	22.8227	22.9079	22.9367	23.5661	22.7274	21.8819	21.4442	26.4298	22.8514	26.7607	23.7182	23.3697	23.4446	22.9986	21.9362	23.9542	23.9542	22.7821	22.8227	21.5159	22.9695	22.9786	22.6705	23.3543	22.2132	24.3204	23.8703	23.4926	23.2719	22.0753	21.7927	22.7184	22.2867
CPN2	0.850103	24.5681	2.81592	0.00716936	0.0372725	-2.90839	15	32	26.0595	24.4172	25.8019	24.3804	21.121	23.9542	22.326	23.6777	23.6878	24.3804	23.2325	24.1227	23.5149	23.1593	23.3064	25.191	23.936	24.9735	24.7131	24.1227	23.9629	23.9171	24.3014	24.9252	24.2407	23.0941	24.3104	23.841	24.9871	24.789	25.6058	26.7905	24.505	25.3409	26.1316	25.4126	26.4842	26.9707	24.2524	24.7131	26.2814
PAH	-4.73222	15.3298	-2.81519	0.00718321	0.0372725	-2.91014	15	24	21.1445	11.9501	19.6986	18.1046	19.2717	21.6972	21.4442	21.0676	24.5977	23.7848	19.7079	18.9703	22.2409	21.8316	22.3882	19.5842	21.3496	22.4222	22.1353	24.0006	22.9079	19.6827	18.3748	22.8121	20.2271	20.514	23.6074	20.6405	5.22948	0	11.5295	0	14.7256	14.7857	17.4009	11.7264	0	17.0064	0	11.2991	0
sp|P01781|HV320_HUMAN Ig heavy chain V-III region GAL OS=Homo sapiens PE=1 SV=1	2.02307	26.1363	2.81183	0.00724726	0.0373684	-2.91818	15	32	26.0134	24.4932	25.3868	23.086	20.5405	27.8097	24.8832	23.7593	23.8329	24.0121	23.5979	25.526	26.3091	24.3318	26.6139	26.3091	25.5026	25.8306	26.0398	27.1528	24.4465	24.9125	26.2569	27.7783	26.9964	24.6107	27.4782	26.5183	27.8593	30.0869	29.73	23.525	23.4081	21.4516	25.8149	27.3427	31.4558	24.3933	30.9587	23.7452	30.889
IGKV1-39	5.65513	15.5097	2.80876	0.00730624	0.0373684	-2.92552	10	30	18.7617	11.9501	19.0979	0	17.3538	18.6036	8.24179	5.84244	21.6816	17.2873	0	20.4962	0	0	0	13.3118	17.9175	20.4782	20.1615	19.3888	20.4184	8.24179	17.8079	16.0422	0	0	8.5948	18.3892	23.0304	19.8826	20.4858	20.0082	22.1454	18.3892	20.1262	21.6379	21.0896	20.2777	22.8882	21.0963	22.5555
KIR2DL1	5.45341	17.6158	2.80777	0.00732533	0.0373684	-2.92789	13	30	20.0258	22.0379	8.41441	20.8538	21.0707	21.3286	8.24179	5.84244	8.15591	0	0	5.84244	16.5449	18.4095	20.732	21.4411	20.8116	18.1109	18.5008	17.1843	0	20.6374	19.2963	19.3449	19.2423	19.4433	20.3251	22.4592	22.0052	23.0449	22.0861	0	21.0855	21.4185	20.491	22.4515	22.0945	21.2707	20.9544	22.2362	23.4294
KIR2DS1	5.45341	17.6158	2.80777	0.00732533	0.0373684	-2.92789	13	30	20.0258	22.0379	8.41441	20.8538	21.0707	21.3286	8.24179	5.84244	8.15591	0	0	5.84244	16.5449	18.4095	20.732	21.4411	20.8116	18.1109	18.5008	17.1843	0	20.6374	19.2963	19.3449	19.2423	19.4433	20.3251	22.4592	22.0052	23.0449	22.0861	0	21.0855	21.4185	20.491	22.4515	22.0945	21.2707	20.9544	22.2362	23.4294
IGKV2-24	-0.82016	28.7145	-2.80339	0.00741042	0.0374862	-2.93835	15	32	29.53	29.7496	28.9119	28.2699	29.7496	29.7939	30.5576	30.491	28.0527	27.8992	29.2502	28.3074	30.0518	29.0529	29.4755	28.1709	28.3474	26.0742	28.1709	28.6143	29.53	29.3689	28.9119	28.0683	28.3474	30.2566	27.6947	28.3474	28.3074	28.2045	28.3474	29.3103	29.53	26.8421	27.1275	28.6143	29.0529	29.0005	29.7496	28.3474	28.3474
IGKV2D-24	-0.82016	28.7145	-2.80339	0.00741042	0.0374862	-2.93835	15	32	29.53	29.7496	28.9119	28.2699	29.7496	29.7939	30.5576	30.491	28.0527	27.8992	29.2502	28.3074	30.0518	29.0529	29.4755	28.1709	28.3474	26.0742	28.1709	28.6143	29.53	29.3689	28.9119	28.0683	28.3474	30.2566	27.6947	28.3474	28.3074	28.2045	28.3474	29.3103	29.53	26.8421	27.1275	28.6143	29.0529	29.0005	29.7496	28.3474	28.3474
SLC7A1	6.33311	14.2072	2.79665	0.00754316	0.037841	-2.95442	11	28	7.29915	11.9501	8.41441	0	8.33536	0	8.24179	16.7342	8.15591	0	18.1523	18.5879	17.7072	16.3885	0	18.1109	18.8594	16.7342	19.0754	17.4394	0	8.24179	0	13.8197	18.0309	18.7422	19.5298	0	22.1214	21.1329	22.1981	21.1984	18.6531	0	22.3922	21.4729	20.9712	21.4809	19.2312	17.302	23.7131
SLC7A2	6.33311	14.2072	2.79665	0.00754316	0.037841	-2.95442	11	28	7.29915	11.9501	8.41441	0	8.33536	0	8.24179	16.7342	8.15591	0	18.1523	18.5879	17.7072	16.3885	0	18.1109	18.8594	16.7342	19.0754	17.4394	0	8.24179	0	13.8197	18.0309	18.7422	19.5298	0	22.1214	21.1329	22.1981	21.1984	18.6531	0	22.3922	21.4729	20.9712	21.4809	19.2312	17.302	23.7131
IGHV3-43	-1.05766	23.0708	-2.79474	0.00758116	0.0378745	-2.95897	15	32	25.0577	24.113	24.1766	22.8584	24.8927	23.1339	24.0937	24.1881	24.3933	22.7821	23.3613	23.6579	24.2221	24.6613	23.9901	23.6958	24.3606	21.3725	23.5828	23.4717	23.8256	24.8696	23.0762	23.7267	23.2924	24.9735	22.99	23.7267	22.6883	22.7821	21.8819	21.1532	23.0412	18.7617	21.398	22.4315	22.7739	22.6883	22.3714	22.0903	21.6671
MAGED2	-5.5553	17.6165	-2.79262	0.00762351	0.0379293	-2.96401	15	25	23.708	21.5867	22.8988	23.3543	24.1554	21.9186	23.1846	22.3808	23.1937	22.7969	23.3249	23.2719	22.7897	22.8679	21.6737	20.9159	22.7739	21.3808	22.7096	23.1784	21.4146	22.0753	23.0941	21.8571	23.3613	21.494	22.7365	23.2559	18.6036	16.1736	0	0	18.1172	0	0	18.3748	0	0	17.6413	17.8455	18.526
SAA2	-6.52252	14.3388	-2.77667	0.00794984	0.0392661	-3.00192	15	21	19.4497	20.7463	18.9959	18.4531	19.7923	19.7325	19.4368	19.0341	20.765	20.593	18.6267	21.3587	19.8826	19.855	19.4016	20.6263	19.9916	18.4366	20.4782	18.1794	19.5248	8.24179	20.0082	19.463	19.9023	0	8.5948	18.7209	17.7816	18.0031	0	0	0	15.6767	0	0	22.3127	0	19.5614	0	18.7617
SGSM3	-4.67999	14.8326	-2.77632	0.00795714	0.0392661	-3.00275	15	23	20.6344	11.9501	21.1697	17.3538	18.9261	21.0442	19.8026	21.4599	21.2101	21.6227	21.9275	21.2562	21.398	20.8005	20.2426	20.2151	20.8327	22.2626	23.2028	22.3425	20.9974	20.7463	19.3583	21.7131	21.0267	21.541	22.1626	21.1783	5.22948	0	8.37489	14.9078	15.2961	0	0	0	0	14.8328	12.8133	0	0
TPM4	-1.30412	20.9077	-2.75446	0.00842544	0.041408	-3.05442	15	32	21.8819	22.0003	23.9629	20.7364	21.2562	21.6492	22.4802	22.5555	20.4113	22.7635	22.3197	18.9261	21.9095	22.3197	22.3545	22.1179	21.2392	16.9032	19.9826	22.2314	21.7041	23.1846	22.1179	18.8371	22.0903	22.2205	18.1794	18.4674	19.8333	20.5595	18.3748	18.4941	20.0082	22.8121	19.8234	22.2776	19.7255	20.5663	22.0242	19.0979	20.6047
GPX3	-1.02179	21.8673	-2.75091	0.00850401	0.0416249	-3.0628	15	32	24.1766	22.9079	23.6958	22.1078	23.8256	21.7442	22.6168	21.5096	22.6168	22.7897	22.6462	23.4081	22.6806	22.3962	22.1626	20.7011	20.8915	23.6579	21.6047	23.1937	23.3993	21.8231	22.0987	23.7848	23.0941	21.8909	23.936	23.5573	20.7189	21.7196	19.158	20.4629	20.8988	21.4442	19.6827	21.7782	21.0175	19.3186	19.2913	19.9916	20.6501
sp|P01604|KV112_HUMAN Ig kappa chain V-I region Kue OS=Homo sapiens PE=1 SV=1	-1.26098	22.7718	-2.74371	0.00866501	0.0422419	-3.07973	15	32	23.1221	23.5344	23.1679	24.4172	23.5661	25.1759	24.4261	24.5705	22.0987	22.2558	24.4172	21.807	22.7454	23.5979	23.8778	23.9629	18.94	20.1262	18.4674	23.6353	24.4261	23.6878	18.7954	22.2205	23.1784	22.7635	21.7283	22.8033	21.7343	23.9803	23.3064	22.6267	23.525	21.6128	23.1512	20.6823	25.0577	23.5828	23.7755	22.6168	22.5757
TLN1	-0.688376	25.0444	-2.73895	0.00877321	0.0425977	-3.09093	15	32	26.1987	25.0421	25.9128	25.0715	25.5654	24.789	25.9716	25.6794	25.7871	25.8019	26.7769	25.6058	26.5024	23.6421	25.5526	25.1487	23.5828	26.2925	26.4298	25.5026	25.5136	25.0421	24.789	25.2404	24.2079	24.2629	25.8959	25.1487	24.9252	24.2928	24.6725	24.0831	24.3804	26.6916	23.8976	24.6923	24.3204	25.0068	24.4676	24.1327	23.8883
KNG1	-1.55824	25.0562	-2.73596	0.00884182	0.042759	-3.09795	15	32	26.0308	25.3671	27.5195	24.83	30.0869	23.9803	24.5977	23.0941	29.3392	23.9629	23.0487	23.8329	28.2867	27.9346	28.1173	23.2325	24.9252	24.0121	24.3524	27.9104	24.6923	23.4717	24.113	24.2221	23.9707	23.7354	23.7755	24.1982	23.8133	23.6074	24.0006	23.6172	23.2028	24.2629	25.2564	27.1528	24.0666	23.8976	23.9707	27.9664	24.4465
ARID4B	-1.02182	21.8248	-2.72996	0.00898076	0.0430862	-3.11202	15	32	20.7689	21.3125	20.0417	21.4338	21.0221	24.1178	26.4386	25.6276	23.6387	23.0723	25.0136	21.3767	22.5796	23.8655	24.8166	24.655	23.4575	20.3251	22.9033	22.8077	22.9741	23.9302	23.893	21.5677	23.3728	22.8362	21.4558	22.2822	20.9031	20.0326	19.9787	19.9214	20.1913	18.8594	19.0014	21.2142	20.2732	21.4479	21.7806	18.8739	20.9934
TMEM5	-1.02182	21.8248	-2.72996	0.00898076	0.0430862	-3.11202	15	32	20.7689	21.3125	20.0417	21.4338	21.0221	24.1178	26.4386	25.6276	23.6387	23.0723	25.0136	21.3767	22.5796	23.8655	24.8166	24.655	23.4575	20.3251	22.9033	22.8077	22.9741	23.9302	23.893	21.5677	23.3728	22.8362	21.4558	22.2822	20.9031	20.0326	19.9787	19.9214	20.1913	18.8594	19.0014	21.2142	20.2732	21.4479	21.7806	18.8739	20.9934
SVEP1	-1.02685	22.2085	-2.72499	0.00909748	0.0431478	-3.12366	15	32	23.3888	26.634	25.5136	22.9367	22.6462	21.3409	21.2562	20.6344	24.113	21.3808	21.4516	21.7283	20.593	23.0055	20.9893	22.0987	20.3292	21.4381	21.398	21.3409	20.2688	19.9023	21.5159	20.1961	21.121	21.6047	18.2992	21.0175	23.7673	22.8227	22.7454	21.4381	22.6806	24.0255	24.8454	23.1221	22.2132	21.5032	21.5867	22.4121	23.6673
F12	-0.879825	22.8536	-2.72428	0.00911422	0.0431478	-3.12531	15	32	24.83	23.9629	26.1316	23.4809	24.7375	22.202	21.3903	22.5663	23.2924	23.3249	21.5539	23.7848	23.5018	23.0683	21.8571	23.3758	21.4847	20.2777	23.316	23.2559	23.1593	21.7343	23.0304	22.8584	21.3243	22.5258	23.7848	22.0101	22.2314	22.2626	23.2924	23.0412	23.9629	22.6806	23.1115	21.975	21.5032	24.4465	22.9079	23.0762	22.7635
IGHV3-15	-0.727769	25.9824	-2.72404	0.00911982	0.0431478	-3.12587	15	32	27.1177	26.3091	27.062	26.0398	26.0398	26.4151	26.7905	27.1528	26.4473	25.5654	26.7302	25.7443	26.8988	27.0166	26.111	25.9716	25.9845	23.7848	25.2802	25.6348	27.4782	26.2925	26.1987	25.8871	25.5136	26.1987	25.6642	25.9716	25.2692	26.2287	26.0308	24.9125	26.7607	23.6579	24.6388	27.4254	25.8019	25.2564	26.745	26.6139	26.7607
ACTG1	0.866668	26.0576	2.72334	0.00913635	0.0431478	-3.1275	15	32	24.8927	24.9645	24.9125	25.8149	24.802	27.193	26.1601	25.526	25.7153	26.3235	25.5026	24.7627	25.5136	25.0715	25.7871	25.3197	25.3409	28.8925	27.8097	25.8871	25.3539	26.4298	27.0821	26.5772	25.2024	25.4257	26.9555	27.2903	28.1173	25.6986	25.8417	25.8871	26.0595	29.3979	26.4717	25.3671	26.0009	26.3991	24.7627	26.3515	25.9576
S100A7	4.63473	14.0572	2.69979	0.00971085	0.0456825	-3.18243	10	31	7.29915	11.9501	17.9031	0	17.6961	0	16.5013	17.1751	18.0619	17.1515	17.3752	16.4	0	0	0	15.2961	17.0064	12.6711	14.9078	16.7241	17.6413	8.24179	17.6413	14.3015	0	15.9637	17.4862	13.8954	18.2146	17.2576	17.7816	17.6795	17.0064	15.2961	15.6767	15.2961	17.4526	14.5203	12.714	16.2736	16.8499
HBD	1.36474	26.8713	2.69222	0.00990235	0.0463254	-3.2	15	32	25.7443	26.4151	24.4172	27.0455	29.8766	25.537	24.9963	24.2928	25.7256	25.2564	24.9364	28.4022	25.3295	25.3197	24.7627	26.634	28.6336	27.8879	26.4473	26.5369	25.0577	28.0838	27.1724	25.7723	27.5847	26.3235	28.7528	30.2209	28.5134	27.0999	27.4982	27.8879	28.971	23.5344	27.062	25.9576	25.0836	27.2664	25.2313	28.7528	27.6247
DEF8	4.99054	18.3714	2.69137	0.00992414	0.0463254	-3.20198	12	31	21.9095	21.7927	18.7482	0	17.8275	23.7516	8.24179	5.84244	18.5397	0	0	19.8634	19.463	20.666	20.8583	19.5248	20.0676	0	18.7361	22.0003	18.9703	21.3243	19.6827	20.2426	20.4184	19.7079	20.2151	19.8026	21.3034	21.8642	22.0753	20.343	21.4295	20.1071	20.5328	21.3093	20.6928	21.2022	22.6168	21.8316	22.5343
sp|P01700|LV102_HUMAN Ig lambda chain V-I region HA OS=Homo sapiens PE=1 SV=1	3.91368	22.4719	2.68257	0.0101516	0.0472049	-3.22235	15	31	18.2992	22.9536	20.9664	19.9826	8.33536	25.3671	18.0409	16.4636	18.4146	21.0676	18.5397	16.5013	17.2221	24.3606	25.0577	24.9645	23.4161	19.4169	0	19.4275	20.6735	23.1339	24.6923	25.5526	27.3589	25.1219	23.086	24.113	26.2422	26.0009	25.191	26.4298	27.1177	24.4172	23.6074	25.9407	26.6139	25.0305	26.2422	24.8578	28.0838
ASPM	5.32771	17.1159	2.67847	0.010259	0.0475217	-3.23182	13	30	7.29915	11.9501	8.41441	0	8.33536	0	18.6036	5.84244	21.9607	16.6649	22.6806	19.0979	22.8121	19.5248	19.7079	17.0328	21.1445	18.0409	19.0069	21.954	17.9464	19.2913	17.4526	0	22.4951	17.1935	23.5454	0	20.7729	19.6052	21.7831	20.9325	18.6358	20.7863	21.1445	19.9916	19.1979	20.6047	20.088	20.3931	20.816
NAGK	2.20839	21.397	2.66874	0.0105188	0.0485392	-3.25429	15	32	18.5075	20.6823	18.199	20.2426	21.4599	22.1454	22.0431	23.3249	17.3752	21.8642	20.1262	5.84244	20.0224	23.059	21.58	21.7442	23.059	23.5454	23.1221	21.8231	19.855	22.7897	21.4686	23.5018	19.663	21.7782	19.4897	18.526	22.8227	22.7096	21.2022	22.4554	22.3601	24.0831	22.3808	22.2867	22.0629	21.807	22.5053	23.1115	22.99
ARPC4-TTLL3	2.60661	19.2968	2.655	0.0108956	0.0499219	-3.28589	14	32	18.8672	18.8169	20.343	19.5024	18.9959	18.0031	8.24179	18.6897	17.9031	20.2271	18.1046	19.2478	17.4009	18.7954	0	17.4862	19.4169	20.0773	18.3408	17.4009	19.0069	18.2328	18.6466	18.0409	16.3768	18.2992	17.8821	18.2702	22.6984	21.9362	22.3425	17.1935	20.6374	22.963	22.7897	22.5258	22.4081	21.693	23.4037	21.2184	21.494
PSMB6	0.82295	22.1054	2.65481	0.0109011	0.0499219	-3.28634	15	32	20.0082	21.9674	18.94	21.0529	21.2953	22.3714	21.7782	22.2493	21.9924	21.6671	22.2626	22.5928	21.9275	22.5053	22.2699	23.5979	22.2409	24.2221	20.9419	22.6806	22.1078	23.2924	22.3127	23.0941	23.3249	20.976	21.9924	21.3587	22.3962	23.1784	21.7603	23.2238	21.954	23.6421	23.1593	22.0903	23.5149	21.954	21.58	21.6227	20.9159
SOD1	-5.16213	13.5324	-2.65168	0.0109887	0.0501336	-3.29353	15	22	19.9481	11.9501	21.0963	19.1478	20.6735	18.7841	17.3166	18.9703	19.4368	19.0592	17.8079	18.6736	15.8832	17.3166	18.4044	0	19.0069	16.6006	19.5614	19.7325	18.826	18.1046	18.4146	19.0069	19.6827	18.2807	20.1262	18.8371	16.9813	14.0772	6.80832	0	12.8133	15.7872	16.3768	14.5203	12.8901	0	0	0	0
FABP5	-0.991235	20.5759	-2.64291	0.0112375	0.0510757	-3.31361	15	32	21.3243	21.0963	21.3496	21.8139	19.1819	20.1961	20.3365	21.0359	21.7343	21.5867	22.4476	20.2271	21.8819	25.7443	20.4044	20.1694	21.984	19.9481	20.9974	21.1857	19.8144	21.4686	20.4184	20.0676	19.0693	20.2592	21.2101	20.7548	20.3773	20.353	20.1337	20.666	18.0209	21.6047	20.4629	18.0793	20.3292	21.1783	18.6358	21.5714	19.8333
KRT15	-0.581556	25.2294	-2.64076	0.0112995	0.051165	-3.31854	15	32	26.2422	25.3409	26.0968	24.5151	24.4576	25.4126	26.5369	26.4473	25.4818	26.8202	26.5588	25.3063	25.6348	27.4254	25.7256	24.8454	26.4151	25.537	26.3387	25.6205	25.4909	26.2157	26.0398	25.8959	24.6388	26.0742	26.2925	27.062	24.4932	24.6807	24.7031	24.789	23.6421	24.4932	24.4676	24.2313	24.4791	24.5244	24.2313	23.6172	23.9066
PSMB3	0.840096	22.2889	2.63219	0.0115488	0.0520989	-3.33811	15	32	19.5471	22.1179	21.8497	22.6539	22.7969	21.2562	21.9924	20.9075	19.5471	20.8402	21.975	23.2408	22.0242	21.2101	20.7011	21.398	22.3479	23.2807	20.4513	20.666	21.9362	20.1337	20.593	21.6816	22.4121	23.2478	23.1784	21.7283	22.2205	23.4606	22.5835	22.9536	23.2642	24.2079	23.8883	23.5149	23.8256	23.9542	22.5555	22.6539	23.6421
ACTB	0.838371	26.0517	2.62639	0.0117206	0.0521728	-3.35134	15	32	24.9125	24.9364	24.9508	25.8306	24.8213	27.1724	26.2157	25.5796	25.7723	26.3843	25.5526	24.789	25.5526	25.0577	25.8019	25.3295	25.3539	28.9312	27.8313	25.9251	25.3967	26.4568	27.1528	26.6483	25.2182	25.44	27.0166	27.3103	28.0838	25.6794	25.8149	25.8708	26.0134	29.3392	26.4473	25.2564	25.9407	26.2925	24.6613	26.2683	25.9407
HELZ2	-0.895427	23.2611	-2.62631	0.0117229	0.0521728	-3.35151	15	32	24.3409	26.6139	23.9803	25.0068	24.8696	23.2408	23.6172	24.5863	24.1554	24.1448	23.059	23.3462	20.7011	22.963	22.4397	21.7196	23.7354	22.463	23.1512	23.6074	22.5835	23.4161	24.83	23.6777	22.6539	22.5343	22.9267	23.4355	21.541	22.7635	23.4926	22.6806	23.5732	22.7821	22.2409	22.9267	22.202	22.5757	21.3725	24.113	23.1846
SAA2-SAA4	-0.872817	22.8557	-2.62524	0.011755	0.0521728	-3.35397	15	32	24.2694	23.7403	23.6027	24.0415	22.9943	22.6914	24.4734	24.8637	23.0358	22.8935	23.893	21.2707	23.7988	22.4515	22.2822	24.3869	22.7229	21.4809	21.4558	21.4894	22.9226	23.2282	22.6573	22.9843	21.5589	22.2737	21.836	20.9625	21.5757	22.4764	22.9033	20.9031	23.8085	21.7962	22.6656	24.203	24.8516	23.5297	24.9576	22.4678	22.8362
SAA4	-0.872817	22.8557	-2.62524	0.011755	0.0521728	-3.35397	15	32	24.2694	23.7403	23.6027	24.0415	22.9943	22.6914	24.4734	24.8637	23.0358	22.8935	23.893	21.2707	23.7988	22.4515	22.2822	24.3869	22.7229	21.4809	21.4558	21.4894	22.9226	23.2282	22.6573	22.9843	21.5589	22.2737	21.836	20.9625	21.5757	22.4764	22.9033	20.9031	23.8085	21.7962	22.6656	24.203	24.8516	23.5297	24.9576	22.4678	22.8362
CCT5	-1.08123	22.2501	-2.62437	0.011781	0.0521728	-3.35594	15	32	23.0487	23.2478	24.5498	25.0938	23.0055	22.6267	25.5654	20.036	21.4686	21.8571	21.0359	23.708	24.0553	19.2913	22.7969	22.2776	21.2263	20.6928	21.247	20.5041	22.0753	19.158	20.2522	20.1865	22.6705	22.8584	23.1115	20.883	23.6958	21.7442	22.6267	21.6605	21.8231	23.4233	23.4355	21.7927	21.5096	20.8494	21.6309	22.99	23.9463
LRG1	-2.99045	20.0686	-2.62111	0.0118791	0.0524153	-3.36337	15	31	21.7343	22.082	24.0121	23.0941	23.9171	22.3882	21.8571	21.8909	22.6705	23.4161	21.7927	22.6806	23.5732	22.2409	22.3425	20.1071	21.7996	21.8571	23.1593	21.4686	21.8571	22.0694	20.2151	23.4233	20.6108	21.3903	22.3127	20.2777	19.0495	18.0409	15.6086	21.7782	20.0292	14.5203	19.9748	16.9032	14.2255	21.2322	20.6564	17.6413	18.9959
SAMM50	4.05649	22.7121	2.60061	0.0125125	0.0550095	-3.40986	13	32	22.7022	22.9367	23.4809	21.3409	21.954	24.802	20.6564	22.9695	21.8316	0	0	20.6928	22.3425	23.2924	24.7375	27.3589	24.5705	14.4316	20.8005	22.2558	24.2928	24.3409	24.4172	25.4818	23.708	25.2564	23.7593	25.2404	23.8329	25.1101	25.5136	25.2692	26.5024	24.2407	24.1227	26.5588	23.708	25.6058	23.8883	25.8306	26.8478
tr|A0A0C4DH43|A0A0C4DH43_HUMAN Uncharacterized protein (Fragment) OS=Homo sapiens PE=4 SV=1	1.27192	23.993	2.5926	0.0127684	0.0559311	-3.42796	15	32	21.2953	22.8121	22.2205	22.99	23.8976	24.9125	21.1116	23.5149	23.3828	23.3613	22.2776	22.6608	22.3361	20.9974	24.8454	23.0941	23.0235	21.3034	21.9275	23.2408	21.1283	23.0487	22.0694	21.9275	26.4842	24.5498	22.8771	25.44	25.2404	26.5024	26.1987	25.6205	26.4473	25.1362	22.7969	27.1724	26.1987	25.5026	25.8959	25.0305	26.745
CASP14	-0.604898	22.5448	-2.58185	0.0131195	0.0572615	-3.4522	15	32	22.9695	23.1846	22.7635	24.5977	23.1937	22.2699	23.4081	21.9674	22.8514	22.9986	22.8679	22.7533	22.0629	23.1417	22.6008	21.7343	22.6608	22.5053	23.0487	22.7969	21.7196	22.7969	23.1023	22.0753	21.6889	21.6128	21.6737	22.6267	22.7096	22.1179	24.5244	21.564	23.0683	21.8497	23.0683	22.0165	22.4315	21.9443	21.8316	22.7897	21.984
PSMB4	-1.42969	23.5955	-2.56844	0.0135694	0.0590123	-3.4823	15	32	23.7593	22.8227	25.6205	21.7831	19.7647	26.2925	20.9664	26.8819	26.8037	27.5655	26.0968	22.7454	27.6823	26.3991	26.7905	24.8927	26.1987	25.4818	22.3425	23.9171	22.8988	23.6421	22.3013	22.9536	22.8302	21.6227	23.0235	21.3651	22.6372	23.6777	22.2132	23.4544	21.564	25.1487	23.3613	23.4161	24.4465	22.516	21.1445	21.8909	22.2205
APBB3	6.45598	16.3341	2.56146	0.0138093	0.0598403	-3.49794	12	28	7.29915	11.9501	8.41441	0	19.6986	23.6264	8.24179	5.84244	8.15591	0	0	5.84244	19.3642	22.6097	23.5661	23.3543	22.1454	0	0	0	0	8.24179	22.516	23.3828	24.2928	23.5661	8.5948	21.284	24.9031	23.2028	22.6462	21.5159	24.6239	21.5159	23.0235	19.9146	22.3013	22.9695	23.5573	18.6595	23.1937
IGHV1-18	-0.986888	25.5722	-2.55935	0.0138822	0.0599415	-3.50264	15	32	27.5195	26.5588	26.7094	26.745	27.1724	24.1327	27.3589	27.0821	26.5772	27.3854	24.8213	25.7583	23.8883	24.6923	27.3589	27.4982	25.4909	25.0203	25.4653	26.4717	25.5796	26.9555	25.2802	24.5576	25.2692	24.6613	26.2569	23.6579	25.4126	24.3804	27.062	23.2408	25.9128	23.3888	25.1642	24.9364	24.8927	22.963	25.7583	26.3843	25.0715
ACTA2	0.830691	25.6555	2.5559	0.0140028	0.0600335	-3.51035	15	32	24.2971	24.6042	24.2971	25.559	24.4216	27.091	25.8915	24.6766	25.4467	25.9044	25.1967	24.4734	25.1967	24.731	25.5978	25.0136	25.0887	28.2699	27.2784	25.2989	24.7444	26.0497	26.5866	26.2222	24.8764	25.1425	26.6825	26.9836	27.8992	25.2747	25.3918	25.4467	25.5198	29.0005	26.2222	24.8764	25.5198	25.7797	24.3467	26.0071	25.6276
ACTG2	0.830691	25.6555	2.5559	0.0140028	0.0600335	-3.51035	15	32	24.2971	24.6042	24.2971	25.559	24.4216	27.091	25.8915	24.6766	25.4467	25.9044	25.1967	24.4734	25.1967	24.731	25.5978	25.0136	25.0887	28.2699	27.2784	25.2989	24.7444	26.0497	26.5866	26.2222	24.8764	25.1425	26.6825	26.9836	27.8992	25.2747	25.3918	25.4467	25.5198	29.0005	26.2222	24.8764	25.5198	25.7797	24.3467	26.0071	25.6276
IGLV3-10	-0.753016	27.7753	-2.55157	0.0141554	0.0604731	-3.52001	15	32	28.0838	29.2808	27.2108	28.7908	29.0294	27.4254	28.4022	28.5427	28.3279	29.076	27.9104	29.5045	27.9664	28.0243	27.8313	27.707	27.0821	26.634	27.5195	28.7144	29.1145	29.6717	29.555	27.0999	28.1173	27.9664	25.8563	27.5847	25.6517	27.9104	27.6247	27.4782	27.6247	26.745	26.9964	27.248	28.1173	27.6561	27.0166	27.0166	26.9707
PUS10	-4.98438	18.2854	-2.545	0.0143899	0.0612585	-3.53465	15	28	21.3903	22.6946	22.8584	20.4273	21.975	21.2101	24.4932	24.5576	23.0762	20.4113	23.1339	20.6108	22.3127	22.9986	21.3034	19.3012	21.6379	19.1478	20.8251	22.7274	0	8.24179	23.525	22.5053	22.6097	22.463	22.4951	20.7463	18.199	16.2736	19.0979	16.4636	21.494	0	0	20.4044	19.3099	14.8692	19.9281	19.5471	21.06
TMF1	-5.41896	5.55928	-2.54231	0.0144871	0.061456	-3.54065	10	11	7.29915	11.9501	8.41441	15.7872	8.33536	0	16.8093	18.2146	8.15591	0	18.4531	15.7544	0	0	0	0	5.84244	0	0	0	0	8.24179	0	0	0	0	8.5948	0	5.22948	0	0	0	20.1615	0	0	0	0	15.1826	19.0693	0	15.2503
IGHV3-16	-0.676785	19.9925	-2.53733	0.0146684	0.0618223	-3.55172	15	32	20.2688	20.1071	20.4324	19.9281	21.2655	20.593	20.6501	20.343	20.7932	20.7275	20.7932	20.1694	20.5733	20.6344	20.0474	19.0693	19.7325	19.9146	19.7255	20.2151	21.7526	20.1262	19.2367	20.666	19.9481	19.7748	19.6827	18.7841	19.8634	19.5024	18.8077	19.7255	20.816	19.0979	19.5348	17.9671	18.4366	19.8333	19.5956	19.9023	19.6717
TPP2	-0.60557	26.2535	-2.53712	0.0146758	0.0618223	-3.55217	15	32	26.8819	25.9716	27.9104	26.6139	26.0009	25.7256	27.6823	26.6139	26.3843	26.9194	27.5437	26.3991	26.7905	27.1528	26.1316	25.8019	26.3091	27.1373	26.7769	25.3671	24.8927	26.5024	26.2925	27.032	26.634	25.5026	25.9576	27.1373	26.3645	24.9508	25.4534	24.9364	26.1451	27.4254	26.6483	25.2404	25.2182	25.0203	25.6205	25.7871	25.9251
PSMA7	1.11906	24.5608	2.52884	0.0149817	0.062892	-3.57054	15	32	23.0683	23.4717	25.8417	22.2493	24.4368	23.7354	22.6267	20.1694	24.8927	23.9244	24.4052	24.9963	23.4161	24.1448	23.5018	25.9407	23.4446	26.2683	24.6613	24.789	22.9462	23.7516	23.8256	25.0068	24.075	24.4052	24.4368	23.2719	24.1036	25.0068	23.8607	24.7375	23.9901	27.4982	25.9576	23.8607	24.7513	24.3804	29.2808	25.0577	24.4261
PFKP	1.09381	23.3048	2.5198	0.0153227	0.0639967	-3.59056	15	32	21.284	22.7184	20.6501	25.7583	22.7274	24.4368	21.2392	22.1454	23.4081	20.585	21.541	21.9095	21.2562	23.2408	24.4052	24.2759	24.5151	23.1784	20.1262	23.1115	20.5222	23.1593	24.3318	24.1554	23.5979	23.2408	25.9251	23.9542	23.086	23.7673	25.0421	25.2182	24.4676	23.9542	23.4606	23.0941	24.2407	26.2569	24.0375	23.6777	23.2559
PSMB7	-0.595451	23.4946	-2.51906	0.0153507	0.0639967	-3.59218	15	32	23.5573	23.1115	24.2079	23.7755	24.7131	22.7454	23.5454	24.2759	24.0121	24.9252	24.6107	22.8988	24.4465	24.2221	24.1327	22.6883	23.2924	24.5386	23.5979	23.5732	23.2559	24.8454	23.1339	23.2719	23.1023	23.2028	23.8133	22.8302	22.9079	23.4926	22.6539	22.8988	22.6462	24.7627	24.0006	23.1937	24.0375	22.7365	21.9275	24.1648	22.4121
tr|H0YJW9|H0YJW9_HUMAN Uncharacterized protein (Fragment) OS=Homo sapiens PE=1 SV=3	0.943186	20.7749	2.51362	0.0155595	0.0644261	-3.6042	15	32	21.7996	21.2101	18.9853	22.463	19.0816	20.4629	18.8672	16.5653	19.2812	18.8371	20.6928	19.5733	20.8071	19.3186	20.3365	19.3583	20.1961	22.3425	20.7011	20.514	17.5688	19.7854	20.1865	21.8316	20.4706	19.6367	20.9893	20.6108	22.4802	21.7526	21.954	22.0753	19.7415	23.2807	23.9901	22.7022	22.1078	21.6309	20.8988	20.8988	21.7283
DDX26B	-0.917139	23.0703	-2.5136	0.0155603	0.0644261	-3.60424	15	32	23.3828	25.8871	22.6705	25.2692	27.1528	22.8988	23.3543	23.2408	23.3613	21.5714	23.2028	22.7274	23.0055	22.6705	23.4446	20.9587	22.5835	21.5714	22.5435	24.4172	22.7274	24.0006	22.5928	22.7365	22.7184	22.5663	22.7022	24.4791	21.7442	23.6264	23.3462	22.4397	22.3479	19.4897	23.5732	23.059	23.2028	23.7354	22.5435	23.0055	22.4726
PON1	-0.802735	24.5362	-2.51123	0.0156521	0.0644907	-3.60947	15	32	25.3868	26.1601	26.4842	25.5136	25.3671	24.2629	24.6923	23.6673	24.6923	24.9031	24.6487	25.2182	25.0421	24.3104	24.3318	23.5573	24.0831	25.6517	23.5903	24.2928	24.6239	24.4932	24.4052	24.3014	23.936	23.1679	23.7354	23.9707	24.2221	22.6883	24.8578	24.0121	23.1023	27.193	26.0595	23.8976	22.6946	24.5576	23.4809	23.3993	23.5732
RAP1B	1.07404	19.3862	2.51044	0.0156826	0.0644907	-3.6112	15	32	17.2401	18.2633	17.4862	20.1226	19.4275	18.5397	18.9959	21.7343	19.871	19.9826	19.191	17.8079	19.4275	16.0866	18.6466	18.9703	19.1722	22.2205	21.9362	19.3286	19.2812	18.8077	21.4071	20.8915	20.2777	20.3622	22.2776	21.0529	19.1652	19.9085	19.2312	19.0418	20.589	21.0313	19.6986	18.9196	19.4564	20.4228	17.5563	19.7415	16.7559
AQP1	-6.59255	10.3162	-2.50656	0.0158343	0.0646745	-3.61975	12	14	23.2866	11.9501	21.3688	17.7709	8.33536	0	20.1226	25.2989	24.0987	22.4437	25.2248	25.9491	24.9576	0	0	14.6009	17.7948	25.4047	26.2626	26.3164	25.2484	8.24179	17.7072	17.1843	0	16.3617	18.488	0	5.22948	0	0	0	0	0	0	0	0	0	0	0	0
tr|K7N7A8|K7N7A8_HUMAN Uncharacterized protein (Fragment) OS=Homo sapiens PE=3 SV=2	-6.59255	10.3162	-2.50656	0.0158343	0.0646745	-3.61975	12	14	23.2866	11.9501	21.3688	17.7709	8.33536	0	20.1226	25.2989	24.0987	22.4437	25.2248	25.9491	24.9576	0	0	14.6009	17.7948	25.4047	26.2626	26.3164	25.2484	8.24179	17.7072	17.1843	0	16.3617	18.488	0	5.22948	0	0	0	0	0	0	0	0	0	0	0	0
SBSN	-3.87482	16.2025	-2.50399	0.0159354	0.0648682	-3.6254	15	28	17.5438	19.3501	18.6736	17.5938	17.1751	19.3642	22.9786	19.5117	19.8234	21.247	18.7954	19.5117	19.2564	21.2184	20.9325	15.4289	20.2877	18.6595	18.0031	18.3892	18.3408	19.4016	18.1426	19.7647	19.5956	20.7275	19.3583	0	16.3004	14.3015	14.4316	17.9671	14.0772	0	16.0422	0	15.9073	15.7872	13.5243	13.4261	15.6767
tr|A0A0G2JRQ6|A0A0G2JRQ6_HUMAN Uncharacterized protein (Fragment) OS=Homo sapiens PE=1 SV=2	-0.750323	24.797	-2.50143	0.0160366	0.0650614	-3.63103	15	32	25.7723	25.8708	25.1487	24.9735	24.9871	24.5498	25.6642	24.8454	24.372	25.2692	26.1316	25.3967	25.3967	26.3843	24.9508	25.6794	24.0553	24.075	24.789	24.5863	23.2127	24.3933	25.3409	23.316	25.0938	25.3409	24.4791	25.4257	23.525	23.651	25.9576	24.3204	25.7583	21.7831	25.191	22.9462	24.0121	24.9508	24.1448	24.2313	24.3933
HLA-DQB1	-5.64916	11.2952	-2.49697	0.0162144	0.0655627	-3.64082	14	18	19.6827	11.9501	18.826	17.6961	20.0224	19.6986	17.3309	18.4941	8.15591	18.2564	0	17.0581	18.0793	19.1212	21.3808	0	20.3693	14.167	18.4366	17.4724	19.8939	19.9281	0	15.9073	18.4531	19.6183	18.5698	16.6958	5.22948	0	0	16.8093	0	0	0	13.6252	18.0409	0	0	0	0
PRKACA	3.34119	20.975	2.49408	0.0163307	0.0658125	-3.64716	14	32	23.9463	20.7932	23.9901	20.4044	21.6227	21.4771	8.24179	21.5159	8.15591	18.4531	0	22.0165	22.0987	23.1023	23.0235	24.7375	21.494	21.4295	23.5018	22.5053	22.5757	22.1353	22.4121	23.525	24.2221	22.99	23.8037	22.7897	19.8144	21.9186	22.2927	20.7011	21.7996	20.6735	25.2182	18.4366	20.1337	21.975	20.5663	22.2132	21.6816
SLC8A2	-6.18857	8.71632	-2.49125	0.016445	0.0658709	-3.65335	13	13	16.6289	11.9501	17.8275	19.3501	19.3774	19.0816	19.2717	5.84244	8.15591	0	16.9032	18.2702	15.6767	0	17.5025	0	18.4044	21.2562	0	18.8077	0	17.7373	0	0	15.2961	17.6413	21.9186	17.6795	5.22948	0	0	0	0	17.1935	0	0	0	17.4526	0	0	0
sp|P23083|HV103_HUMAN Ig heavy chain V-I region V35 OS=Homo sapiens PE=1 SV=1	-0.688533	23.8004	-2.49103	0.0164541	0.0658709	-3.65385	15	32	26.5961	23.8607	25.2915	23.7267	23.4717	24.2407	25.2313	23.9066	23.8607	24.1982	23.9066	24.6107	23.8256	24.1766	24.2221	24.7627	23.2719	24.6725	24.2524	23.4926	24.5386	23.8502	23.4161	24.1448	24.2313	23.5732	24.1982	23.4606	22.8514	23.7593	23.1593	22.6168	23.6878	22.5555	23.5903	21.9924	23.3993	21.541	22.9536	24.5576	22.1626
FTH1	0.938465	23.8622	2.48573	0.0166708	0.0665181	-3.66545	15	32	22.5757	24.7131	22.3601	22.0242	22.326	24.0006	21.8642	24.0831	21.8139	23.2642	24.4932	24.9125	23.5903	24.0375	23.8607	23.3462	24.5244	26.745	24.8578	24.6388	22.9986	24.2524	23.4926	25.3539	25.1759	22.6462	24.9252	24.3933	22.1722	23.4544	23.7516	24.5576	23.0055	25.191	23.4446	22.6168	26.9964	22.6097	23.2408	23.5454	23.7755
ITGB1	-1.25186	20.9033	-2.46602	0.0174986	0.0695914	-3.70841	15	32	20.3693	18.8516	24.0937	17.8275	23.6579	21.0896	23.7848	24.0255	22.3882	24.1327	23.1846	21.9	22.9186	21.0963	20.4184	19.2564	19.3774	20.9075	22.99	21.6816	24.3204	20.2271	21.0676	20.0224	21.6492	19.5733	21.5159	21.6128	18.1046	19.6717	18.4366	21.2562	22.9786	20.7011	18.2992	19.0693	19.0693	21.5287	19.5733	19.0693	19.8826
sp|P06889|LV405_HUMAN Ig lambda chain V-IV region MOL OS=Homo sapiens PE=1 SV=1	-4.62967	18.2383	-2.45834	0.0178315	0.0702321	-3.7251	15	27	24.0255	21.3587	22.516	20.3931	23.0235	22.7274	22.8227	23.1221	21.5159	23.5149	23.086	23.6958	23.4809	20.4401	23.3543	22.2927	20.9893	18.1426	20.6344	21.7196	25.4257	23.3613	23.316	20.8402	21.3157	22.5835	22.5258	21.3496	18.8371	20.1262	11.9501	0	15.9637	15.8832	19.108	22.9367	17.6961	0	0	19.1722	19.9826
GGTLC2	5.34479	12.6575	2.45828	0.017834	0.0702321	-3.72522	9	25	7.29915	11.9501	8.41441	0	8.33536	0	20.2827	5.84244	8.15591	0	0	16.0256	19.3832	0	0	0	5.84244	0	0	0	19.7597	8.24179	15.2734	0	18.8444	0	8.5948	0	19.8768	24.0987	21.9048	21.6704	22.5882	19.7444	22.1499	21.1329	22.1499	19.3832	23.5297	20.5791	23.3728
GGTLC3	5.34479	12.6575	2.45828	0.017834	0.0702321	-3.72522	9	25	7.29915	11.9501	8.41441	0	8.33536	0	20.2827	5.84244	8.15591	0	0	16.0256	19.3832	0	0	0	5.84244	0	0	0	19.7597	8.24179	15.2734	0	18.8444	0	8.5948	0	19.8768	24.0987	21.9048	21.6704	22.5882	19.7444	22.1499	21.1329	22.1499	19.3832	23.5297	20.5791	23.3728
CARD9	-1.06544	22.0877	-2.44583	0.0183855	0.07206	-3.75217	15	32	24.7627	22.9986	22.2132	21.807	23.5344	21.564	23.936	20.8251	21.9095	21.5032	25.4126	22.5435	24.9963	22.3808	21.8722	22.963	20.9664	20.8742	22.3479	23.0144	21.2562	21.541	22.1078	22.0101	21.8497	22.0327	21.4146	21.807	22.6705	22.5663	22.1179	22.9786	19.1212	17.8621	21.3587	20.6735	20.5733	20.5595	23.3249	22.3197	20.5663
SPAG17	-5.6084	6.55586	-2.44508	0.0184192	0.07206	-3.75379	11	13	18.3158	11.9501	18.1794	16.5653	17.8455	19.6367	8.24179	5.84244	8.15591	0	19.2717	5.84244	0	0	0	19.3774	5.84244	14.9078	0	0	0	8.24179	0	16.2736	0	0	8.5948	0	5.22948	0	0	0	13.6252	0	0	13.7016	21.3651	0	0	0	0
sp|P01603|KV111_HUMAN Ig kappa chain V-I region Ka OS=Homo sapiens PE=1 SV=1	-1.23656	21.019	-2.4438	0.0184769	0.07206	-3.75656	15	32	23.5732	22.1078	22.4041	21.2263	21.9924	21.5032	22.8514	21.7196	23.5454	21.4599	22.5053	20.816	23.3888	21.1783	21.7927	21.3903	24.3014	15.7544	21.807	21.9607	22.082	22.4726	22.1834	21.6889	23.1679	22.5435	21.807	23.1339	20.2356	20.0082	20.7932	17.9856	20.0773	17.4526	20.9419	18.6161	19.5842	21.2953	20.7115	20.765	18.3408
PLTP	-1.16213	24.346	-2.4391	0.0186901	0.0726569	-3.7667	15	32	25.2313	25.6642	25.9251	24.6487	23.6172	23.4081	24.505	25.7723	26.0009	26.8819	25.8019	26.7302	27.0455	26.6139	23.4606	24.1448	26.0742	27.3427	24.7794	26.1987	25.3671	26.0308	22.7022	28.3279	22.8514	23.6777	26.3091	21.7831	22.6806	24.1327	22.0165	21.6492	24.2629	25.44	21.7927	24.5863	21.541	22.7897	23.2127	23.7182	22.8771
KRT76	3.84314	18.3938	2.43771	0.0187535	0.0726698	-3.76969	13	32	18.7954	19.2367	16.7241	0	8.33536	19.1478	8.24179	22.2927	22.6462	22.326	22.0327	23.0144	0	16.7241	19.9748	16.3768	21.3409	20.883	22.6539	22.6008	17.3309	18.4674	21.5287	21.1445	20.3033	17.3752	8.5948	20.353	21.284	18.9853	19.663	20.386	20.0224	18.2564	22.7022	17.7373	19.9146	19.9481	19.9662	20.2688	20.1337
ALB	-0.42025	33.3174	-2.43282	0.0189782	0.0733054	-3.78022	15	32	33.7876	33.7876	33.7876	33.7876	33.7876	33.0413	33.7876	33.3295	33.3295	33.0413	33.7876	33.3295	33.3295	33.7876	33.7876	33.3295	33.7876	33.0413	33.0413	33.7876	32.7581	33.7876	33.7876	32.5405	33.3295	32.5405	31.8847	32.7581	32.3535	33.7876	33.7876	33.7876	32.7581	32.7581	33.3295	33.7876	32.7581	33.3295	33.7876	33.0413	33.0413
ACTA1	0.796261	25.7033	2.4259	0.0193005	0.0740771	-3.79509	15	32	24.4521	24.6314	24.5315	25.5978	24.5641	27.1275	25.919	24.7081	25.5081	26.0071	25.2484	24.4734	25.2359	24.771	25.6433	25.0363	25.116	28.4211	27.3266	25.3474	24.7842	26.0856	26.624	26.2496	24.9576	25.1701	26.7376	26.9836	27.9766	25.2989	25.4329	25.4467	25.5198	29.0953	26.2869	24.9078	25.5449	25.8084	24.3869	26.0353	25.658
ACTC1	0.796261	25.7033	2.4259	0.0193005	0.0740771	-3.79509	15	32	24.4521	24.6314	24.5315	25.5978	24.5641	27.1275	25.919	24.7081	25.5081	26.0071	25.2484	24.4734	25.2359	24.771	25.6433	25.0363	25.116	28.4211	27.3266	25.3474	24.7842	26.0856	26.624	26.2496	24.9576	25.1701	26.7376	26.9836	27.9766	25.2989	25.4329	25.4467	25.5198	29.0953	26.2869	24.9078	25.5449	25.8084	24.3869	26.0353	25.658
IGLV4-3	-1.62705	23.6567	-2.41736	0.0197053	0.0752195	-3.81342	15	32	25.4909	26.0308	25.2564	27.9866	24.8454	23.059	26.0595	24.9963	25.2802	22.0327	24.7031	25.2915	23.5454	23.7452	22.4726	23.5828	25.4126	22.0242	23.9171	26.745	25.7871	24.113	20.8327	17.0064	21.1617	25.3868	24.1766	24.1327	20.5328	23.1417	24.8118	25.537	22.4121	25.7153	19.5614	22.0527	23.936	20.2045	20.7463	24.9252	22.9367
PSMB1	0.827529	24.3551	2.417	0.0197226	0.0752195	-3.81419	15	32	23.5018	23.4544	22.1078	24.2313	20.9159	24.2221	24.1881	23.1339	23.5661	24.6807	24.2629	23.9542	23.2559	27.5847	25.2404	24.4576	23.7182	27.0166	24.3606	24.9508	24.3933	24.2629	23.4446	24.1648	26.0134	23.9803	24.2407	25.1642	24.4676	25.1219	24.4368	24.3524	25.0836	25.6986	24.6107	24.1881	25.2802	24.075	23.9463	24.9125	23.4809
EPB42	5.61976	11.6126	2.41167	0.0199789	0.0759577	-3.82558	11	25	7.29915	11.9501	8.41441	16.8499	8.33536	0	8.24179	5.84244	8.15591	0	17.0844	5.84244	0	16.6006	0	0	17.6961	19.4368	17.2873	17.2576	0	18.0031	19.7547	18.2328	13.977	0	16.955	22.1543	17.4526	0	15.1826	17.0064	20.9159	18.9603	16.9351	13.0884	15.0474	0	0	11.5295	19.5842
tr|A0A0J9YXX1|A0A0J9YXX1_HUMAN Uncharacterized protein (Fragment) OS=Homo sapiens PE=1 SV=1	2.86452	21.6329	2.40498	0.0203052	0.0769562	-3.83986	14	32	21.7927	19.3397	18.4674	21.975	18.9703	23.5573	17.9031	22.6705	19.191	0	23.4809	20.9974	23.1846	23.7267	23.7354	20.2271	22.9186	23.3993	23.936	24.9125	25.0305	23.5732	24.1766	23.7755	24.6725	24.3204	24.1448	22.9786	23.4355	22.1722	22.7274	18.2702	23.1417	16.883	22.99	22.7274	23.9629	18.94	23.3543	17.4009	21.8497
IGHA2	0.815416	24.7583	2.39869	0.0206164	0.0776771	-3.85327	15	32	23.9171	22.8033	23.6673	24.4261	24.6487	24.9871	23.8256	23.3993	24.9364	26.5369	22.8421	25.2564	22.8882	22.8302	25.1759	26.0595	23.7938	23.7938	24.5576	23.8502	23.0941	23.7354	25.0715	24.6388	26.2925	25.3671	24.6725	25.6642	26.2157	25.1759	25.1101	25.6642	25.2024	23.6958	24.4052	24.3204	26.2814	26.4473	25.4126	25.1219	24.7245
AKAP9	1.05354	23.3024	2.39854	0.0206239	0.0776771	-3.85359	15	32	23.0055	19.9146	23.651	23.3064	22.3545	22.4554	21.7927	21.8231	25.0836	22.3425	19.9281	24.1036	22.4476	22.1722	22.2493	22.4315	23.3249	23.9707	23.9803	23.7452	23.9066	23.1784	23.6673	23.5344	21.2022	21.9924	20.7189	23.6264	25.8149	22.9986	24.505	23.059	23.7452	25.4534	24.6239	24.3104	24.2759	21.9607	24.3318	24.7794	25.3409
C4BPB	-0.584186	28.5611	-2.39133	0.0209859	0.0787949	-3.86891	15	32	28.67	30.0158	29.0294	29.8185	30.3613	28.9312	29.1145	28.4022	28.9312	29.2188	28.4022	28.5427	27.3427	27.6247	28.003	27.6823	27.3103	28.971	28.5427	28.7908	27.6561	28.67	28.3666	29.6234	26.3843	27.4083	28.2529	27.5655	27.6247	28.9312	28.7908	29.2188	27.5195	28.9312	29.9598	28.8576	28.0527	28.7908	27.8593	28.4022	28.5134
JCHAIN	-0.816898	27.8469	-2.38946	0.0210804	0.0787964	-3.87287	15	32	28.3279	28.8925	29.076	25.9576	24.9031	28.2529	30.7266	30.1578	28.4022	28.7908	29.0294	27.9104	29.1145	29.2188	28.9312	27.0821	27.4782	25.1642	27.6058	28.003	28.8576	28.7144	28.0838	27.5437	27.7336	28.2867	27.9104	26.9194	26.0968	27.4083	27.707	28.476	28.1173	27.7783	26.7769	28.0838	26.9401	27.3427	27.3854	28.1173	28.4398
sp|P04430|KV122_HUMAN Ig kappa chain V-I region BAN OS=Homo sapiens PE=1 SV=1	-0.827932	21.9386	-2.38875	0.0211167	0.0787964	-3.87438	15	32	22.8771	21.7442	23.3249	20.7275	22.0242	22.4726	23.7516	24.789	23.2807	23.4926	23.5149	23.651	22.9786	21.7831	23.8883	23.5344	22.202	23.1339	23.9066	22.5663	23.8976	23.5979	22.7096	23.651	23.7354	22.8679	24.0831	23.1784	20.088	19.7854	20.816	21.2184	20.2356	17.5438	21.8571	19.9556	19.6986	21.6492	19.7146	20.7011	21.0442
LMNA	-4.49313	18.5974	-2.38288	0.0214174	0.0791853	-3.88683	15	28	19.9023	20.3365	20.7011	20.5222	22.8584	22.5555	24.7245	23.059	21.8571	21.9275	22.4222	21.984	23.1679	23.6878	23.2559	23.0683	21.9607	15.3645	19.8026	20.3033	21.8722	22.6168	22.1543	18.4531	20.9075	23.2924	17.0844	0	5.22948	19.0341	0	21.3409	17.2576	18.8926	16.3004	20.9502	20.4324	19.7547	17.4261	18.3286	0
LMNB1	-4.49313	18.5974	-2.38288	0.0214174	0.0791853	-3.88683	15	28	19.9023	20.3365	20.7011	20.5222	22.8584	22.5555	24.7245	23.059	21.8571	21.9275	22.4222	21.984	23.1679	23.6878	23.2559	23.0683	21.9607	15.3645	19.8026	20.3033	21.8722	22.6168	22.1543	18.4531	20.9075	23.2924	17.0844	0	5.22948	19.0341	0	21.3409	17.2576	18.8926	16.3004	20.9502	20.4324	19.7547	17.4261	18.3286	0
LMNB2	-4.49313	18.5974	-2.38288	0.0214174	0.0791853	-3.88683	15	28	19.9023	20.3365	20.7011	20.5222	22.8584	22.5555	24.7245	23.059	21.8571	21.9275	22.4222	21.984	23.1679	23.6878	23.2559	23.0683	21.9607	15.3645	19.8026	20.3033	21.8722	22.6168	22.1543	18.4531	20.9075	23.2924	17.0844	0	5.22948	19.0341	0	21.3409	17.2576	18.8926	16.3004	20.9502	20.4324	19.7547	17.4261	18.3286	0
LBP	0.917354	22.8408	2.37153	0.0220096	0.0811269	-3.91082	15	32	21.121	22.7096	21.8231	22.3962	22.963	21.6605	24.1982	22.4222	23.2408	23.4606	22.7022	20.6047	20.5041	20.9252	21.7996	21.8722	22.7635	22.8121	21.7283	24.3014	24.1227	24.2313	22.9986	23.9707	21.8909	22.0431	23.6777	21.8231	22.5555	22.7454	21.8497	20.3693	23.5828	24.075	25.8019	24.5386	24.8832	22.6539	22.1078	21.9362	24.2079
FCHO2	2.06078	20.1745	2.36916	0.0221353	0.0813422	-3.91582	15	32	17.9464	19.5117	8.41441	18.7361	20.1262	20.2045	20.585	20.4962	19.3012	20.6405	19.4368	21.3243	18.8926	20.8327	20.8494	20.4629	21.4071	24.1036	20.8583	22.6097	22.2699	22.3197	20.321	22.0903	21.807	21.1697	21.4686	20.3693	20.666	21.6972	19.6183	21.7131	20.4401	22.7897	21.1034	20.4858	22.1626	21.5159	20.9075	19.1819	18.0619
KRT78	-0.935053	20.4912	-2.35547	0.0228728	0.0835446	-3.94462	15	32	20.9587	19.8421	22.0987	20.3033	21.1857	21.3496	19.6717	20.4113	22.2927	22.4041	21.121	22.7739	20.883	22.9367	21.8403	20.4782	21.0094	21.4516	22.0527	21.1783	19.5733	19.4368	20.5041	20.7011	21.494	21.7283	20.088	22.3361	20.585	21.2392	20.5328	20.2688	19.5614	20.2426	19.1979	16.2095	19.9023	20.3292	20.2271	17.5025	20.4706
IGHV3-20	-1.31151	22.4569	-2.35378	0.0229655	0.0836303	-3.94816	15	32	23.6673	26.0968	23.8607	22.4951	23.6878	20.2522	25.0715	22.8771	24.0666	20.4782	21.8139	21.8819	22.7184	23.3064	22.6462	24.1036	18.1172	20.8666	20.976	20.1694	18.8926	21.8403	24.2629	20.7548	18.2702	23.4233	19.7647	19.9146	21.6309	23.6172	23.525	22.7454	22.7969	21.8403	21.2184	25.2024	22.8679	23.086	21.0442	23.936	23.9629
SUN3	-4.60326	17.9062	-2.34806	0.023281	0.0845246	-3.96014	15	27	22.4726	22.0903	22.2927	21.7442	22.7184	21.4224	22.1626	22.8302	21.247	20.8666	22.1722	21.2022	22.463	21.3328	20.8071	20.7275	21.3328	21.4071	20.4629	22.1248	21.4381	21.3034	21.2392	22.1179	20.2045	19.663	8.5948	20.9252	19.5733	21.7782	0	0	13.2631	18.4044	17.4862	21.1947	18.3892	17.4009	18.8672	21.3808	20.765
APOM	-1.81681	20.337	-2.3439	0.0235131	0.0851118	-3.96884	15	32	22.1942	22.4476	21.8139	21.3903	21.5096	21.3157	21.5714	22.3197	20.2522	19.6367	21.6128	18.3892	21.0676	21.1375	21.8139	21.0896	5.84244	17.6961	17.5197	18.1426	21.398	21.3903	21.1116	22.1353	20.5733	20.2522	17.3538	16.2736	19.3397	20.7932	20.5405	20.7189	21.6671	20.4324	20.321	22.6608	19.7748	21.7442	23.1115	19.3774	20.9664
FCER1G	-5.43677	20.6618	-2.32897	0.0243636	0.0877796	-3.99998	15	26	25.3295	24.5498	25.2802	25.2915	24.1766	25.3967	26.6139	25.1487	25.3197	25.1759	27.1528	24.6388	26.0134	25.8306	25.9716	24.8832	24.8213	19.7325	19.9146	24.8213	23.6421	24.2407	19.8144	25.5898	24.0121	24.83	24.4052	24.3014	23.6878	22.0694	0	0	24.1982	22.1353	24.4465	21.9362	21.975	0	0	23.8502	0
ZNF815P	-5.0032	9.52013	-2.32842	0.0243953	0.0877796	-4.00112	14	17	7.29915	11.9501	8.41441	0	8.33536	19.1212	8.24179	18.826	18.9853	17.5197	19.4897	17.3166	19.4368	17.2873	16.883	19.5024	19.2367	10.8712	0	0	19.9146	16.6289	0	13.6252	0	17.9464	8.5948	0	15.6086	0	7.32967	0	13.7016	0	16.0089	0	0	0	0	0	14.0772
THBS1	0.56448	26.2895	2.32122	0.0248159	0.089028	-4.01609	15	32	25.0421	25.0938	25.5026	25.3409	25.44	25.6348	26.5183	26.0308	25.9407	26.3991	26.1601	26.111	27.4982	25.7583	25.1101	25.6642	26.0595	26.2422	25.4534	25.6058	26.5024	26.3991	25.8959	26.5024	25.5654	26.3387	25.2182	26.1451	27.2903	25.5136	26.2157	26.3387	26.0009	27.3103	26.2683	26.7094	27.7783	26.6139	27.7336	27.6247	27.6561
sp|P01619|KV301_HUMAN Ig kappa chain V-III region B6 OS=Homo sapiens PE=1 SV=1	-1.58711	19.1562	-2.31479	0.0251967	0.0898607	-4.02942	15	32	21.1283	19.1358	20.1519	18.7954	20.0474	20.8402	20.6263	21.6309	22.4951	21.6379	20.8327	21.8571	20.0676	20.514	21.0676	20.8583	19.3642	20.343	20.0292	19.0693	22.1454	20.0082	19.6449	21.6605	20.4324	20.5222	19.3286	21.9674	17.9671	18.3408	15.2503	18.2564	12.8901	15.6086	20.2045	18.2328	17.5938	17.4724	18.1046	20.5041	16.955
KRT8	1.48415	23.3841	2.30887	0.0255514	0.0908577	-4.04164	15	32	21.8316	20.8289	24.1327	21.1574	21.494	23.7848	21.3651	21.6128	22.3808	21.4146	22.0431	21.5967	23.7673	25.2915	24.4465	22.9186	24.9364	22.297	26.2287	26.2683	20.7152	26.3387	24.2524	25.9251	20.8666	23.8256	21.8909	26.5369	26.1384	22.1981	23.7988	24.592	19.5787	26.2422	26.8819	23.3112	21.9641	24.4932	22.1214	23.1815	23.3503
sp|P01716|LV402_HUMAN Ig lambda chain V-IV region X OS=Homo sapiens PE=1 SV=1	-6.00945	13.6226	-2.3074	0.0256407	0.0908785	-4.04469	14	22	19.7473	18.5397	18.9603	16.3768	17.7373	20.0574	20.4782	20.1615	8.15591	18.8805	18.8371	23.3351	0	18.9703	20.6823	20.2045	5.84244	0	0	17.7373	21.3034	16.9351	19.9662	17.6208	0	0	18.9703	0	5.22948	18.36	15.3645	0	0	0	20.1071	19.3642	18.1794	0	0	20.4962	18.4818
NCAN	4.70903	8.99872	2.30549	0.0257565	0.0908785	-4.04863	8	22	7.29915	11.9501	8.41441	0	8.33536	0	8.24179	5.84244	8.15591	0	0	5.84244	0	0	0	17.4009	5.84244	0	0	0	0	8.24179	0	0	0	17.3538	16.8093	0	5.22948	15.4289	18.6161	20.3773	21.2562	0	0	16.1197	18.2702	16.7241	16.0866	21.5159	18.3748
POTEKP	0.851642	22.8828	2.30419	0.0258357	0.0908785	-4.05132	15	32	23.2642	22.7821	22.7897	22.9462	22.6946	21.4381	22.9367	22.1078	23.2642	23.6264	21.7343	21.6227	20.8742	22.4041	21.247	21.5867	22.1248	26.8478	25.191	23.3993	23.0683	23.9066	24.505	23.841	22.516	22.5757	24.3014	24.1648	23.4606	22.5835	21.9443	21.8497	22.8988	26.2287	22.8302	22.7635	22.3962	22.6008	21.8571	23.2924	22.1543
COMP	-0.882402	20.2787	-2.30383	0.0258579	0.0908785	-4.05207	15	32	22.1078	20.816	21.2392	21.5867	21.7686	21.2263	20.6779	20.6823	20.4629	20.6501	19.5899	20.7548	20.7275	20.585	20.666	23.4717	20.666	19.9556	19.2367	21.398	19.6449	21.2022	19.0069	19.6827	20.088	20.0773	18.9853	20.8583	20.6735	20.2426	20.088	18.0793	20.1337	19.3099	19.4897	23.4544	18.0619	18.5824	20.2003	19.6408	19.6183
SLC1A4	5.8808	11.2201	2.29926	0.0261378	0.0915961	-4.06148	9	24	16.883	11.9501	8.41441	0	8.33536	0	8.24179	18.4818	8.15591	0	0	5.84244	0	17.8621	0	14.7857	15.8832	18.199	15.5137	17.0328	17.2873	16.4636	0	18.1172	0	15.3645	17.1935	0	5.22948	13.7016	0	21.1617	0	21.7442	14.7256	18.8672	20.2877	22.9462	16.955	0	22.2558
KRT72	-1.05256	21.7796	-2.29139	0.0266271	0.0930409	-4.07767	15	32	22.9079	20.8494	22.4554	20.386	21.1375	22.6168	23.2642	22.1626	22.3601	22.6267	23.3462	21.8316	23.7516	28.3279	22.3714	22.2867	21.4771	21.2655	23.1339	21.8722	21.9186	22.7533	21.6047	22.0327	20.9664	20.9502	21.6972	22.1454	20.883	21.284	20.3033	23.086	20.7364	19.4758	21.1116	20.9664	20.2271	19.3501	25.0836	20.593	20.7785
CD82	-4.27091	18.8926	-2.2829	0.0271635	0.0944485	-4.09507	15	28	22.2314	23.6958	22.3479	23.5661	22.1942	21.7196	24.5498	20.8071	20.9419	18.2328	24.6725	22.9462	24.3933	20.343	22.9079	23.0144	21.1697	20.5405	21.5967	22.4726	20.6108	8.24179	19.7255	19.3642	17.5938	19.5956	25.3295	22.8421	20.386	0	19.6449	20.6405	0	19.0693	0	0	20.343	18.0619	17.7373	16.6958	17.2576
LTF	-0.78886	22.662	-2.28254	0.0271862	0.0944485	-4.0958	15	32	23.936	22.0694	23.9707	23.1115	25.0421	22.463	24.0255	22.2558	24.505	23.5661	24.2524	24.0831	22.7365	21.975	22.1722	22.463	22.4315	23.8883	24.3204	22.8514	22.8302	23.0941	23.6264	23.3249	22.3962	22.0629	24.3524	23.2642	22.7184	20.9664	21.5867	21.8139	19.463	21.6816	21.4146	21.1617	24.7245	20.7863	22.4315	21.4442	22.0242
TXNDC11	-3.42879	18.087	-2.27669	0.0275617	0.0952388	-4.10777	15	30	20.7548	21.4771	21.5287	20.666	22.0987	18.5075	20.883	18.3286	20.0676	19.1358	19.8826	19.871	18.4674	19.3583	19.1358	14.5203	5.84244	18.5824	17.9464	17.8621	18.8672	18.5541	18.3892	12.8901	16.4334	18.6466	8.5948	17.1515	21.3808	20.6263	19.7647	0	21.0442	20.8666	21.541	18.9603	19.0592	20.2151	19.2717	20.7189	20.4629
IGHV1-2	-0.982118	25.4493	-2.27655	0.0275712	0.0952388	-4.10807	15	32	27.5847	26.7607	26.6139	26.7607	27.2289	22.7022	27.4782	26.8202	26.4298	27.4982	24.3409	25.6642	23.3613	24.7513	27.3103	27.4575	25.4534	24.8696	25.3539	26.3991	25.3868	27.0166	24.9735	24.4465	25.0068	24.372	26.2287	22.5757	25.44	23.1512	27.032	23.2807	25.8871	23.3697	25.0715	24.7375	24.7375	23.3543	25.7153	26.2925	25.2692
ARPC4	1.05059	20.8305	2.26319	0.0284464	0.0979822	-4.13529	15	32	23.3064	18.8169	21.7782	19.5248	19.2257	18.7209	18.826	20.1412	19.9281	21.3328	19.7854	22.0527	18.7361	19.3501	16.4334	19.663	20.4324	21.6128	20.593	19.7079	21.1947	18.7728	19.191	18.7482	21.4071	20.6182	23.2408	19.1722	22.6984	21.9443	22.3479	17.2576	20.6374	23.1023	22.8121	22.5343	22.4081	21.693	23.4037	21.2392	21.5032
PSMB9	1.32769	23.5814	2.25341	0.0291032	0.0999596	-4.15516	15	32	21.6972	22.7897	21.9186	20.4858	21.3243	21.7996	23.7593	22.0101	23.4717	22.8584	22.5435	24.0455	23.0144	23.6074	21.954	21.3651	23.8703	24.6239	21.1116	23.4544	22.6705	23.6353	22.8421	22.7635	22.0694	23.1417	22.6267	22.8771	22.3197	22.8584	22.7821	21.398	25.6794	27.248	29.1145	22.9079	27.5847	27.5437	27.1177	25.3063	27.8313
HBA1	1.04122	28.4395	2.25051	0.0293004	0.100352	-4.16103	15	32	27.3589	29.2188	27.1528	27.9346	30.6602	28.0527	26.634	26.5024	27.3427	26.8037	27.0821	29.1145	27.062	26.7607	26.2925	27.8593	28.8925	28.0838	28.8576	28.5134	27.8593	29.0294	30.0869	25.8019	29.0294	27.5847	29.4459	29.8766	30.2915	28.2867	28.971	29.3979	31.0731	24.9735	28.7528	26.2569	27.6247	28.476	27.1724	31.2913	29.2188
sp|P01766|HV305_HUMAN Ig heavy chain V-III region BRO OS=Homo sapiens PE=1 SV=1	-0.946124	24.8633	-2.2466	0.0295681	0.100807	-4.16894	15	32	25.1362	24.1881	23.6353	25.8871	24.1327	24.9508	27.032	25.9407	26.4151	26.3515	26.5369	26.9707	24.7794	24.3204	25.4534	24.4465	22.99	21.8722	24.2759	23.6579	25.6794	23.8607	24.2759	23.4926	24.4576	24.802	24.6923	23.2238	23.3613	26.3645	26.2925	24.6239	25.1642	25.6348	25.2692	24.3409	25.4818	25.5898	26.9555	23.1339	22.3197
POTEJ	0.826698	24.1995	2.24516	0.0296672	0.100807	-4.17185	15	32	23.6958	23.8456	23.4446	24.802	23.936	22.7897	24.7513	23.7755	24.4576	24.9917	23.4233	22.3452	22.3601	23.7182	22.9536	22.7454	23.4233	27.3854	26.111	24.4052	23.6958	25.1101	26.0009	24.8832	23.6172	23.9244	25.2024	25.5898	24.7031	24.372	23.5661	23.1593	24.4791	28.0838	25.0577	23.7848	23.6673	24.1036	22.7969	24.9364	23.5018
IGHV3-11	-2.85576	21.1973	-2.24131	0.0299336	0.100807	-4.17962	15	31	23.7403	23.7633	21.4558	23.9412	23.0723	22.3452	22.2525	22.9943	23.1553	21.1329	24.0987	22.0724	23.6218	21.693	22.1214	22.4911	5.84244	0	22.0724	21.0855	23.578	21.7645	21.6268	21.093	21.3542	21.6777	22.0284	20.0154	21.2292	21.0999	20.7689	21.0221	21.724	19.9705	22.5882	22.1499	20.6223	22.2525	21.3063	20.6533	20.2474
IGHV3-21	-2.85576	21.1973	-2.24131	0.0299336	0.100807	-4.17962	15	31	23.7403	23.7633	21.4558	23.9412	23.0723	22.3452	22.2525	22.9943	23.1553	21.1329	24.0987	22.0724	23.6218	21.693	22.1214	22.4911	5.84244	0	22.0724	21.0855	23.578	21.7645	21.6268	21.093	21.3542	21.6777	22.0284	20.0154	21.2292	21.0999	20.7689	21.0221	21.724	19.9705	22.5882	22.1499	20.6223	22.2525	21.3063	20.6533	20.2474
IGHV3-48	-2.85576	21.1973	-2.24131	0.0299336	0.100807	-4.17962	15	31	23.7403	23.7633	21.4558	23.9412	23.0723	22.3452	22.2525	22.9943	23.1553	21.1329	24.0987	22.0724	23.6218	21.693	22.1214	22.4911	5.84244	0	22.0724	21.0855	23.578	21.7645	21.6268	21.093	21.3542	21.6777	22.0284	20.0154	21.2292	21.0999	20.7689	21.0221	21.724	19.9705	22.5882	22.1499	20.6223	22.2525	21.3063	20.6533	20.2474
tr|A0A0J9YVY3|A0A0J9YVY3_HUMAN Uncharacterized protein (Fragment) OS=Homo sapiens PE=4 SV=1	-2.85576	21.1973	-2.24131	0.0299336	0.100807	-4.17962	15	31	23.7403	23.7633	21.4558	23.9412	23.0723	22.3452	22.2525	22.9943	23.1553	21.1329	24.0987	22.0724	23.6218	21.693	22.1214	22.4911	5.84244	0	22.0724	21.0855	23.578	21.7645	21.6268	21.093	21.3542	21.6777	22.0284	20.0154	21.2292	21.0999	20.7689	21.0221	21.724	19.9705	22.5882	22.1499	20.6223	22.2525	21.3063	20.6533	20.2474
ALDH1A1	-5.68716	10.3374	-2.22001	0.0314479	0.104452	-4.22246	12	19	18.199	17.8621	18.3892	16.955	8.33536	0	18.9533	17.3166	19.2367	16.3768	17.9175	19.3642	21.975	0	0	0	16.2736	15.1826	0	0	15.4289	8.24179	0	17.9856	14.2255	0	8.5948	15.8258	5.22948	0	0	0	16.3464	0	0	13.4261	17.9464	18.6736	20.353	17.7373	0
ALDH1A2	-5.68716	10.3374	-2.22001	0.0314479	0.104452	-4.22246	12	19	18.199	17.8621	18.3892	16.955	8.33536	0	18.9533	17.3166	19.2367	16.3768	17.9175	19.3642	21.975	0	0	0	16.2736	15.1826	0	0	15.4289	8.24179	0	17.9856	14.2255	0	8.5948	15.8258	5.22948	0	0	0	16.3464	0	0	13.4261	17.9464	18.6736	20.353	17.7373	0
ALDH1A3	-5.68716	10.3374	-2.22001	0.0314479	0.104452	-4.22246	12	19	18.199	17.8621	18.3892	16.955	8.33536	0	18.9533	17.3166	19.2367	16.3768	17.9175	19.3642	21.975	0	0	0	16.2736	15.1826	0	0	15.4289	8.24179	0	17.9856	14.2255	0	8.5948	15.8258	5.22948	0	0	0	16.3464	0	0	13.4261	17.9464	18.6736	20.353	17.7373	0
ALDH1B1	-5.68716	10.3374	-2.22001	0.0314479	0.104452	-4.22246	12	19	18.199	17.8621	18.3892	16.955	8.33536	0	18.9533	17.3166	19.2367	16.3768	17.9175	19.3642	21.975	0	0	0	16.2736	15.1826	0	0	15.4289	8.24179	0	17.9856	14.2255	0	8.5948	15.8258	5.22948	0	0	0	16.3464	0	0	13.4261	17.9464	18.6736	20.353	17.7373	0
ALDH2	-5.68716	10.3374	-2.22001	0.0314479	0.104452	-4.22246	12	19	18.199	17.8621	18.3892	16.955	8.33536	0	18.9533	17.3166	19.2367	16.3768	17.9175	19.3642	21.975	0	0	0	16.2736	15.1826	0	0	15.4289	8.24179	0	17.9856	14.2255	0	8.5948	15.8258	5.22948	0	0	0	16.3464	0	0	13.4261	17.9464	18.6736	20.353	17.7373	0
IGKV1-12	3.49482	8.80071	2.21338	0.0319325	0.105482	-4.23571	8	21	7.29915	11.9501	8.41441	0	8.33536	0	8.24179	5.84244	8.15591	0	0	5.84244	0	0	0	0	5.84244	0	0	0	0	8.24179	0	0	0	0	8.5948	0	21.3125	17.1394	16.7342	16.6148	20.6875	0	17.2489	18.1892	19.3952	18.8316	21.6088	19.751	20.4457
IGKV1D-12	3.49482	8.80071	2.21338	0.0319325	0.105482	-4.23571	8	21	7.29915	11.9501	8.41441	0	8.33536	0	8.24179	5.84244	8.15591	0	0	5.84244	0	0	0	0	5.84244	0	0	0	0	8.24179	0	0	0	0	8.5948	0	21.3125	17.1394	16.7342	16.6148	20.6875	0	17.2489	18.1892	19.3952	18.8316	21.6088	19.751	20.4457
CANX	-4.9186	16.7771	-2.20899	0.0322571	0.106264	-4.24447	15	26	23.1784	11.9501	22.3013	19.7473	22.4222	20.8005	20.088	18.1172	21.7131	21.4686	20.4629	21.0094	20.976	19.6986	19.0979	19.9146	20.1781	0	19.9556	0	20.5328	19.937	20.3622	18.826	19.9662	0	21.1034	19.7923	5.22948	20.6564	20.2953	0	19.191	15.1826	0	22.0242	0	21.8909	20.7364	17.1273	19.663
MASP2	1.14169	26.0807	2.20458	0.0325863	0.107057	-4.25327	15	32	23.1512	27.193	23.8502	24.3524	24.0375	28.2867	24.3606	24.7794	24.4791	24.6388	24.9125	24.4465	24.5386	26.9401	28.8925	26.0009	27.4254	24.2524	24.83	24.1881	24.5498	23.9629	27.9664	29.1589	28.5948	27.3854	24.8832	24.2928	27.4254	27.7537	27.1373	25.7153	26.6734	28.5134	25.7256	28.4398	27.707	25.7153	27.032	28.4398	24.9364
IGKJ4	0.710681	22.5644	2.19828	0.0330612	0.108323	-4.26579	15	32	21.8642	22.3479	21.8403	22.9695	23.8703	21.5867	22.4121	20.9893	21.984	21.8819	21.9095	23.3993	21.4381	20.7785	18.6267	21.8909	22.7454	21.7442	21.8819	22.4397	22.4554	22.8121	22.2493	21.6492	21.9	23.316	20.7115	21.6737	22.082	23.2325	23.5828	22.7365	22.9536	25.2564	24.5386	21.6309	23.2807	22.3013	23.6673	23.4606	24.0666
IGHV2-26	0.626114	22.5636	2.19288	0.0334736	0.109377	-4.27651	15	32	22.1722	23.3758	21.7526	22.3479	23.8883	23.0487	20.8327	22.0003	20.3931	21.0529	21.1947	21.2322	20.585	22.3882	22.2314	22.7365	23.0762	19.5614	21.2184	22.0694	22.7454	22.2132	21.6816	21.541	22.4802	23.8133	22.3197	21.1445	23.708	22.8514	23.3613	24.1766	23.9542	22.1543	23.5344	23.8256	23.6579	24.8454	22.8121	22.7969	23.2028
EEF2	-1.37506	22.4521	-2.18639	0.0339748	0.110716	-4.28936	15	32	23.4446	26.8651	25.2024	28.0527	22.9367	20.4184	22.0527	23.6074	21.7442	22.5053	21.9186	21.58	21.541	21.9924	20.6564	22.6705	21.9	22.0327	20.8742	21.7996	20.2045	20.7115	20.036	21.6128	21.4442	20.0474	22.082	18.7728	24.4368	22.6462	21.4071	20.8666	22.3714	25.8306	26.3991	21.564	23.4233	20.3622	19.7079	26.8651	21.2655
sp|P01617|KV204_HUMAN Ig kappa chain V-II region TEW OS=Homo sapiens PE=1 SV=1	1.13977	22.8424	2.17901	0.0345534	0.112213	-4.30395	15	32	20.883	23.2366	20.8742	21.7041	22.2592	22.9536	21.4558	21.8771	20.1028	20.8873	21.7806	19.9519	20.8251	22.5555	22.8121	20.9974	24.6042	16.4636	19.9481	21.1375	22.4121	22.0101	20.9934	19.3888	24.0987	23.3407	20.0984	21.4558	25.5654	24.802	24.9735	26.3235	25.0938	22.6008	23.6878	25.7256	23.7848	26.1601	25.9128	24.0937	26.0134
KRT82	2.88857	23.9292	2.17817	0.0346199	0.112213	-4.30561	15	31	21.4771	20.8071	22.3361	23.6777	20.514	24.6725	20.5595	24.83	19.1722	19.3286	20.2045	25.0715	25.526	25.4534	25.8959	25.9251	27.4982	28.3666	26.6734	27.7783	25.7153	27.8313	27.5195	29.2808	27.8879	26.8651	27.9346	27.248	22.7821	23.3249	18.6466	25.7443	23.6172	18.1306	0	25.9251	24.2928	25.8417	24.4172	23.8703	24.5863
CIT	2.33628	25.2305	2.17382	0.0349652	0.113029	-4.31418	15	32	23.1846	11.9501	24.1554	21.2759	28.1528	31.8847	27.8593	24.7627	23.0941	22.5555	23.4081	22.99	30.7266	30.459	31.7235	33.0413	32.5405	29.076	30.7266	32.0892	32.5405	29.6234	31.5755	31.7235	32.7581	32.7581	29.9598	30.3613	22.4222	22.2132	21.0359	18.7841	18.5075	20.9075	19.2564	21.6972	21.7196	20.3138	30.2915	21.564	21.4442
sp|P01742|HV101_HUMAN Ig heavy chain V-I region EU OS=Homo sapiens PE=1 SV=1	-0.570603	22.658	-2.16827	0.0354108	0.113934	-4.32511	15	32	22.5209	23.3941	23.0637	24.1227	21.6088	23.8456	23.6027	22.8001	22.4554	22.8302	22.9943	23.9066	22.9499	23.3407	22.5882	24.0064	21.58	21.5287	21.9	22.632	23.3462	23.0055	22.7584	21.8955	22.5301	23.4037	21.6435	22.5495	22.8882	23.6353	23.059	22.9317	22.0787	20.4273	21.975	21.4516	23.0269	23.874	23.1417	21.6889	21.8033
IGLV5-45	-0.867429	23.6898	-2.15617	0.0363984	0.116479	-4.34882	15	32	25.5796	24.3409	23.7673	23.2719	24.2079	24.3318	25.4126	23.7938	23.5903	24.6923	23.3993	22.8033	24.9031	24.9871	25.3063	24.2407	23.9542	20.9419	21.9607	22.2493	25.2802	24.5863	23.5573	24.075	22.9786	25.0421	22.9786	22.9079	23.8778	23.6421	23.3351	24.7245	24.8454	20.3622	20.5405	24.6388	22.8033	25.0421	25.2564	22.6806	24.8213
IGHV1OR15-1	-3.86664	17.5784	-2.15594	0.0364179	0.116479	-4.34928	15	29	18.5397	20.4273	19.2113	25.3063	20.0292	19.6449	21.7831	21.2184	19.9146	19.6514	20.8005	19.8144	20.9325	18.6161	20.9587	23.3888	17.8821	14.5203	17.3166	20.321	18.4674	20.6735	19.4169	17.1515	19.158	20.8071	18.4146	0	5.22948	21.3034	19.7854	18.6466	17.3752	16.2736	18.3158	20.0474	17.2221	22.0165	18.7361	20.4401	0
sp|P01705|LV202_HUMAN Ig lambda chain V-II region NEI OS=Homo sapiens PE=1 SV=1	-1.13249	22.9941	-2.14856	0.0370324	0.118075	-4.3637	15	32	23.3993	24.2079	23.1512	27.1528	20.666	23.2719	21.398	23.9901	28.4398	26.8988	24.6613	26.5588	22.9986	18.7209	21.3243	22.6372	23.3993	21.7782	21.8139	22.1179	22.4041	22.9695	23.4544	22.6097	23.0762	23.6353	22.3545	22.963	24.2759	23.5344	22.4397	22.202	20.976	21.7686	22.3425	23.2642	21.2263	21.1116	22.3013	23.2642	22.8988
CD36	-1.2676	22.4727	-2.13308	0.0383514	0.121698	-4.3938	15	32	21.9443	26.4473	26.5772	24.6239	19.0495	22.0165	25.6348	21.4295	24.0375	19.9481	25.3295	24.3318	23.525	23.2642	23.4081	22.6267	23.2325	23.4161	24.7245	22.2409	20.1071	23.7848	23.0055	22.0629	21.5159	20.8005	22.2409	24.3204	22.2558	23.1023	22.7184	21.2655	22.3962	22.1834	19.8421	21.3651	21.1783	21.5967	21.2263	23.1512	15.6086
TUBA8	-2.0346	20.9638	-2.12721	0.038862	0.122995	-4.40516	15	32	20.6182	21.5032	19.8939	23.2866	26.0742	25.6794	23.8133	19.5842	18.7841	18.9603	19.0816	19.2113	24.6107	24.5977	23.3993	21.7927	5.84244	23.1221	20.4858	18.5541	19.3286	18.94	23.4355	20.0773	13.7855	17.8275	20.1337	19.4275	22.4951	21.5867	20.6501	21.2759	21.58	24.4465	21.8497	23.6421	21.8909	21.3328	22.463	20.4184	24.2629
IGLV9-49	0.813185	24.1381	2.124	0.0391444	0.123047	-4.41138	15	32	23.5661	23.316	20.3365	25.5796	25.5526	23.7673	23.0304	22.8679	24.1982	24.3606	23.4926	23.0941	23.6878	23.5732	23.5732	24.9963	24.7245	23.8778	24.4172	24.7627	24.4172	26.0134	24.4676	24.3524	22.4041	24.6239	24.1327	25.191	23.1937	24.3104	24.3524	25.7583	25.1362	22.2558	23.651	25.0305	22.3601	23.2408	25.0577	25.5526	25.7443
RAC1	-0.789011	20.835	-2.12366	0.0391739	0.123047	-4.41203	15	32	22.3013	22.5301	22.0578	21.4558	21.5867	21.7086	21.3542	22.4837	20.7413	20.5091	21.3063	22.1128	20.7968	21.2292	21.1163	20.4148	21.5589	22.3714	21.6309	21.5589	21.3688	21.6435	21.8771	22.0003	21.8273	21.4026	21.182	21.0638	19.4564	21.0564	20.3251	20.5791	18.755	20.2827	19.7975	20.8625	19.1864	18.8672	14.8328	20.7824	19.5673
sp|P01600|KV108_HUMAN Ig kappa chain V-I region Hau OS=Homo sapiens PE=1 SV=1	-5.53073	12.4999	-2.12355	0.0391838	0.123047	-4.41225	13	21	19.0816	18.5824	19.0592	0	18.9533	20.3931	18.2564	24.3524	8.15591	0	20.8666	5.84244	19.9281	18.7728	18.9603	13.8532	5.84244	0	0	0	0	18.9703	0	0	0	15.3357	19.7473	16.5013	20.119	0	16.4334	18.2146	18.2564	0	18.8672	15.7544	18.5541	18.9853	20.036	16.4334	19.8634
VWF	0.718456	32.1701	2.11423	0.0400133	0.125245	-4.43022	15	32	32.3535	32.5405	30.889	32.7581	31.4558	32.7581	30.6602	29.076	31.4558	30.6602	32.0892	32.5405	32.5405	30.592	32.3535	32.5405	31.8847	33.7876	33.7876	33.3295	31.2913	32.0892	31.8847	33.7876	31.7235	31.4558	31.4558	32.0892	32.5405	33.3295	32.3535	33.0413	31.5755	33.3295	32.7581	32.0892	33.7876	33.0413	31.0731	33.3295	32.3535
sp|P06326|HV107_HUMAN Ig heavy chain V-I region Mot OS=Homo sapiens PE=1 SV=1	-0.561422	22.8089	-2.11337	0.0400908	0.125245	-4.43188	15	32	22.6372	23.5573	23.0637	24.1227	21.6088	23.8883	23.9901	22.9536	22.4554	22.8302	22.9943	23.9066	23.2028	23.4717	23.3888	24.0553	21.58	21.5287	21.9	22.6946	23.3697	23.5149	22.7739	21.984	22.5301	23.4355	22.0003	22.5495	22.9267	23.7354	23.2127	22.9317	22.7533	20.4401	22.1179	21.9	23.4717	23.8883	23.7848	22.0101	22.4476
KDM6A	1.88219	19.4561	2.11138	0.0402703	0.125481	-4.43571	15	32	17.0328	19.5614	8.41441	22.3882	20.9252	20.5595	8.24179	19.9916	20.7115	16.8499	18.9131	18.0209	20.765	18.5541	17.4261	19.9481	20.6047	18.1794	16.3768	18.4674	15.8258	18.4818	17.4009	17.6961	18.9853	22.6267	17.7816	21.247	19.6274	18.7209	21.6492	22.3601	20.4113	21.2953	23.0762	21.1697	20.6405	22.8121	19.7415	20.1781	22.2699
OLFM4	-0.984544	21.9142	-2.10814	0.0405638	0.126071	-4.44194	15	32	23.3249	23.2924	24.7513	20.4629	21.6492	17.5688	23.5018	23.7516	23.3758	23.7673	23.4355	23.1221	23.316	22.7454	22.0431	20.6108	22.2699	19.663	20.9252	24.0121	21.6889	22.6806	20.6182	22.5435	23.525	21.8819	23.2127	22.3013	20.7275	21.3409	22.9267	19.5471	20.2953	19.9987	21.2953	20.5663	23.525	23.7848	20.6108	21.6972	20.0474
TPI1	-5.27142	11.996	-2.10695	0.0406724	0.126084	-4.44423	13	20	19.7748	19.3186	20.1412	19.0693	20.4858	0	17.1118	18.7954	18.5824	17.0328	18.4941	16.6006	19.2812	19.2257	0	11.7264	5.84244	18.8371	17.0064	18.9131	18.9959	8.24179	18.8805	17.5688	0	15.6767	18.199	19.6827	19.4169	16.9032	12.6711	0	0	0	17.7182	0	0	18.199	0	0	0
FLG2	-0.991315	21.5557	-2.09819	0.0414775	0.128251	-4.46102	15	32	22.6008	23.2719	22.7022	21.3157	21.8909	22.0327	24.0375	21.4516	21.541	20.1337	22.326	24.7375	22.1722	22.1248	22.0753	20.2356	23.5903	20.6344	22.202	21.1697	21.2953	21.6816	20.666	20.2045	21.975	23.1023	20.9159	22.326	19.2913	21.0267	22.7969	23.3351	19.5471	20.8005	22.3545	20.8071	18.8672	23.9901	18.6036	18.1794	20.1781
sp|P01761|HV106_HUMAN Ig heavy chain V-I region SIE OS=Homo sapiens PE=1 SV=1	-0.547286	22.6867	-2.09236	0.0420204	0.129381	-4.47215	15	32	22.5209	23.3941	23.0941	24.1227	21.6605	23.8456	23.6027	22.8001	22.4554	22.8302	23.0055	23.9066	22.9499	23.3407	22.5882	24.0064	21.58	21.5287	21.9	22.632	23.3613	23.059	22.7584	21.8955	22.5757	23.4037	21.6435	22.5835	22.9367	23.8778	23.1679	22.9695	22.0787	20.6405	22.0629	21.5032	23.0269	23.874	23.1679	21.7442	21.8033
ANXA7	-1.09556	23.2694	-2.09197	0.0420567	0.129381	-4.47289	15	32	23.316	23.8133	26.8202	22.4872	25.3967	22.3127	22.6372	21.7782	22.7096	24.9125	22.4041	23.1115	26.1987	27.6058	25.9407	19.3501	23.708	24.2629	22.3714	24.8696	23.3543	24.6239	24.3804	24.789	21.5967	23.1784	24.9735	22.4041	23.4446	24.0121	23.5344	21.121	22.8121	21.541	21.0738	22.7821	22.6705	21.5539	21.3328	23.4717	21.8403
KCNAB2	2.22624	21.0993	2.09038	0.0422061	0.129511	-4.47592	14	32	18.2807	22.4951	19.2257	0	23.3064	20.4706	20.9502	19.6449	24.789	22.6608	21.7686	23.8133	20.7463	21.0896	21.4599	20.1337	22.9786	23.651	23.3888	23.2028	23.4355	22.7274	24.0831	23.0487	20.883	21.0359	21.0814	22.9986	20.8742	19.2717	19.7473	20.883	19.3012	20.7729	21.7831	21.1116	16.2095	22.0327	19.6986	21.9924	22.516
CCT2	3.80384	16.4264	2.08776	0.0424535	0.12994	-4.48092	13	30	7.29915	11.9501	8.41441	23.0144	16.9032	19.5956	19.2478	17.8079	17.4261	15.9073	18.7059	16.1736	0	0	19.2113	23.086	18.4366	19.855	19.0495	17.7601	20.4706	18.9959	17.8621	17.8821	16.8499	17.2221	17.1751	17.1118	21.4442	22.3808	20.4782	16.0422	20.5328	22.3714	17.2221	15.9637	17.3166	18.5934	16.0089	18.9131	0
UPF3A	1.35939	25.5791	2.08201	0.0430007	0.131099	-4.49187	15	32	26.7198	20.0292	27.3266	24.2928	18.7617	25.6131	18.4531	26.3387	26.1896	27.2019	26.8421	27.5546	25.6131	26.7376	26.568	27.1626	27.8206	27.2019	27.4882	26.2869	26.8565	26.8202	26.3744	26.8119	27.2784	27.7437	21.1116	28.2366	25.0016	26.1214	24.789	25.3918	26.6412	22.2776	25.849	24.8118	25.1835	24.8069	25.3605	25.6517	25.2484
BLMH	1.18804	22.9468	2.0815	0.0430491	0.131099	-4.49283	15	32	20.2426	20.0773	20.4706	19.9146	21.8316	24.0666	24.075	21.6671	23.0055	22.9367	23.0683	24.3204	29.6717	21.7131	23.2924	23.2924	24.2629	24.4172	29.9598	30.3613	23.8329	22.7454	23.9707	22.0694	24.8454	24.9252	23.5828	25.1219	21.6128	21.8909	21.8909	21.0442	21.8642	23.0412	24.1327	21.2562	21.0442	20.7364	21.2392	21.121	22.0987
SPTA1	-0.702546	25.1414	-2.07338	0.0438333	0.133071	-4.50825	15	32	25.2564	24.7627	25.4257	24.3318	25.1487	22.6462	27.6561	25.6642	27.9346	26.2925	25.4818	26.3091	26.5961	27.3854	25.6205	24.3524	25.3967	26.6483	25.9251	25.4909	24.3318	26.0009	25.3295	24.4172	23.9463	25.7583	25.7723	24.9508	24.1881	25.0938	24.5498	24.2759	24.9508	24.6239	24.7245	24.5977	23.9542	24.372	24.4368	25.0421	22.8679
IGLV6-57	1.77047	20.4464	2.07252	0.0439167	0.133071	-4.50988	15	32	22.2493	18.199	20.9974	18.1306	8.33536	22.1353	20.1337	20.976	20.2953	19.5842	21.1034	16.4636	19.7647	20.0574	21.6047	23.5903	21.7442	14.7857	18.9703	21.3651	21.9	21.6309	18.9603	22.1942	23.0412	22.5555	19.5733	19.3774	21.4516	20.7189	20.5663	22.0903	21.3903	19.0592	20.2356	23.5979	23.1023	21.2101	22.2867	22.7739	24.1327
EFCC1	-0.784758	25.4308	-2.06714	0.044444	0.134332	-4.52006	15	32	25.6205	26.2683	26.634	25.1219	22.9186	26.4298	27.3427	26.6734	25.4909	26.0968	25.6205	25.5026	27.0821	26.8478	27.1528	25.3539	26.7607	22.1353	24.9871	25.2692	26.6734	26.1316	25.5526	24.9125	25.4909	26.4568	24.6807	24.2079	23.5732	25.5026	24.9645	25.0715	26.3645	23.5732	23.9171	25.2915	26.3387	26.111	26.0968	24.83	26.1987
CDC42	-2.67128	18.9093	-2.06547	0.0446079	0.134491	-4.5232	15	30	20.4629	23.1417	20.2592	23.3249	23.4355	22.0987	19.1722	18.8077	22.2205	20.1781	21.2759	20.4858	19.2257	21.6492	22.8988	20.8742	20.6263	21.6972	21.3328	21.8139	21.5159	19.855	20.2271	19.4368	18.9959	22.1722	19.0693	20.4629	16.5013	0	14.2255	16.7241	18.8672	18.4674	18.2564	18.3408	17.7601	18.7841	15.7544	16.2365	19.6827
DBH	0.920838	23.1948	2.04788	0.0463752	0.139472	-4.55631	15	32	21.1783	23.2028	22.1834	23.5979	19.2564	25.0305	21.9607	21.0094	23.2325	23.5018	22.7821	21.0814	24.2524	23.7848	25.1487	25.3868	24.1982	23.4446	23.1846	23.1512	25.4534	23.9803	24.6107	22.8421	24.83	24.7513	23.3828	21.8909	24.8578	20.2271	22.6946	22.1942	24.5244	23.1784	23.6777	24.0121	23.3697	23.841	21.9924	24.8118	22.463
sp|P01706|LV203_HUMAN Ig lambda chain V-II region BOH OS=Homo sapiens PE=1 SV=1	-1.93182	18.186	-2.04261	0.0469163	0.140749	-4.56619	15	31	20.2592	20.1615	19.663	19.7547	20.119	18.9261	18.7361	20.7548	19.6274	20.8742	19.6717	20.3033	20.3622	19.7473	20.2045	17.9671	19.7473	16.883	18.9959	19.6827	20.7729	20.1615	20.1615	18.6736	20.6047	19.8939	19.5956	20.4184	17.0064	19.1358	16.2095	19.6717	13.8954	17.2401	15.3645	17.6795	12.2347	19.0202	14.4316	17.9031	17.0581
RAC2	-0.76966	20.8518	-2.04131	0.0470509	0.140803	-4.56862	15	32	22.3197	22.5301	22.0578	21.4558	21.6972	21.7086	21.3542	22.4837	20.7413	20.5091	21.3063	22.1128	20.7968	21.2292	21.1163	20.4148	21.5589	22.7365	21.6972	21.5589	21.3688	21.6435	21.8771	22.2314	21.8273	21.4026	21.182	21.0638	19.4564	21.0564	20.3251	20.5791	18.755	20.2827	19.7975	20.8625	19.1864	18.8672	14.8328	20.7824	19.5673
HRG	-0.435257	25.7503	-2.03958	0.0472306	0.140992	-4.57187	15	32	26.5588	26.7094	26.0595	26.1316	25.191	25.4818	25.44	26.0009	26.2683	26.1601	26.1805	25.9128	27.9346	25.3671	25.2915	24.9031	26.0968	25.44	25.6058	26.1316	25.526	25.5026	24.9125	25.8708	25.5026	25.4909	26.1805	26.1601	26.3235	24.6923	25.1642	24.6107	25.9407	24.6613	26.4298	25.3409	25.1362	26.3235	26.0308	24.802	25.8959
MST1	-1.03443	20.9385	-2.03638	0.0475633	0.141636	-4.57784	15	32	22.5053	22.516	20.9893	20.9159	21.7603	19.9826	22.8421	23.6172	22.2493	20.9664	20.7785	20.8742	21.4442	21.121	21.5159	20.8494	20.3773	19.4275	20.1519	20.1337	21.8316	19.7923	20.0574	20.386	23.0144	21.3034	20.7275	18.4044	21.3328	20.7785	19.7325	19.7854	20.036	21.3157	22.326	20.666	22.99	20.9419	20.3033	12.9319	21.1532
PSMC2	3.24117	12.4442	2.03426	0.0477852	0.141947	-4.58179	11	26	7.29915	11.9501	8.41441	18.0619	16.7674	16.0422	8.24179	5.84244	8.15591	15.6086	0	5.84244	0	0	0	0	5.84244	13.977	0	14.4316	0	8.24179	0	13.565	0	0	8.5948	14.8328	18.9853	21.7343	21.9674	21.3587	20.514	18.7954	19.191	20.119	19.3186	21.8231	20.9252	20.6735	18.9853
PYGM	1.6117	26.08	2.02511	0.0487528	0.144466	-4.59882	15	32	24.4932	27.0821	29.1145	21.4442	24.8578	24.3524	21.564	20.2151	26.8364	27.6823	19.7325	26.0134	26.6483	27.4982	24.3204	29.8185	27.3427	26.0009	26.4568	26.9194	22.4397	28.7908	22.3962	22.3601	23.2325	28.4022	26.9401	26.8478	29.5045	27.248	27.4575	24.1881	22.5343	27.9104	28.1173	28.2529	23.3613	24.3606	28.6336	28.0838	29.076
TTYH3	-1.6475	20.6382	-2.02053	0.0492441	0.145481	-4.60733	15	32	22.7274	22.1543	22.8514	20.8327	21.0359	20.9587	22.1179	22.9367	22.3425	18.9131	23.3064	17.2873	20.1781	20.2592	23.9244	20.4706	5.84244	16.8499	20.9893	21.4516	21.7131	21.3496	19.2478	17.8455	20.4513	21.0676	20.2045	19.158	19.3012	22.2205	21.6816	20.8583	21.247	17.9856	20.7115	21.0267	20.1781	22.2927	22.4726	22.3479	22.8227
CD99	-4.60236	15.8015	-2.01967	0.0493361	0.145481	-4.60892	13	27	22.0629	21.4847	21.0738	22.1834	22.0101	0	23.1221	22.6097	20.353	21.2953	22.9186	21.0442	22.1626	21.8231	0	16.3464	17.3309	18.7728	20.4324	18.526	20.8915	20.2356	16.2365	16.9032	0	0	18.4674	16.7241	16.3464	13.6252	16.5242	0	18.4366	20.9159	16.6649	11.1608	15.2503	15.3645	14.7256	0	0
HBA2	-2.45726	18.1926	-2.01536	0.0498028	0.1465	-4.6169	15	31	18.7361	17.8079	19.0069	20.3773	19.6827	17.6961	22.8679	20.5041	21.0676	22.202	22.1942	20.9502	17.3166	20.6928	18.3158	17.4526	21.4599	17.5438	19.1819	0	21.1375	8.24179	21.0094	20.2151	18.5824	21.3725	21.2562	20.036	19.2257	15.0474	14.7256	15.5137	20.5663	13.565	16.9813	15.0474	13.6252	16.8093	16.8499	20.4706	19.2717
LDHAL6A	4.09573	18.2131	2.01192	0.0501778	0.146888	-4.62326	12	30	19.5298	20.5091	18.7134	18.5329	18.6313	0	20.2474	18.4448	20.6875	20.6223	18.3222	20.3328	0	19.1418	0	18.562	19.0272	23.0449	22.2822	21.6548	20.1738	21.2431	23.4661	21.3688	22.297	21.5917	21.4026	24.4626	19.4827	0	17.1633	18.1706	19.8377	22.1674	19.0544	19.6117	19.0136	21.4108	19.4093	20.5629	17.7948
LDHC	4.09573	18.2131	2.01192	0.0501778	0.146888	-4.62326	12	30	19.5298	20.5091	18.7134	18.5329	18.6313	0	20.2474	18.4448	20.6875	20.6223	18.3222	20.3328	0	19.1418	0	18.562	19.0272	23.0449	22.2822	21.6548	20.1738	21.2431	23.4661	21.3688	22.297	21.5917	21.4026	24.4626	19.4827	0	17.1633	18.1706	19.8377	22.1674	19.0544	19.6117	19.0136	21.4108	19.4093	20.5629	17.7948
FTCD	-1.06229	20.755	-2.00941	0.0504531	0.147338	-4.6279	15	32	20.0474	22.6883	21.1116	23.2238	20.6405	23.4161	20.1519	20.765	19.3186	21.4295	21.398	22.3601	21.6671	25.6517	22.6806	21.121	22.3601	23.3697	19.1358	22.7184	20.9893	18.8926	19.6274	23.4717	21.1783	22.0527	22.1078	23.651	20.7548	20.0984	19.6367	19.3286	18.3158	19.8333	20.585	21.541	17.1751	20.765	20.2151	18.7954	19.6986
DKFZp686J1372	2.97135	19.3619	2.00519	0.0509193	0.147629	-4.63569	14	31	19.5733	19.3642	17.1751	0	8.33536	20.7463	19.8333	20.088	21.3496	20.6928	21.0896	20.5595	19.191	18.8516	19.1819	18.2702	21.3093	18.6161	19.9987	21.0442	19.9556	20.6047	21.0963	21.0529	18.94	19.2812	20.343	21.5967	23.3828	22.8771	22.5343	18.8077	21.984	17.9175	15.9073	20.1694	21.3157	19.8634	21.7603	23.0304	17.4009
TPM1	2.97135	19.3619	2.00519	0.0509193	0.147629	-4.63569	14	31	19.5733	19.3642	17.1751	0	8.33536	20.7463	19.8333	20.088	21.3496	20.6928	21.0896	20.5595	19.191	18.8516	19.1819	18.2702	21.3093	18.6161	19.9987	21.0442	19.9556	20.6047	21.0963	21.0529	18.94	19.2812	20.343	21.5967	23.3828	22.8771	22.5343	18.8077	21.984	17.9175	15.9073	20.1694	21.3157	19.8634	21.7603	23.0304	17.4009
TPM3	2.97135	19.3619	2.00519	0.0509193	0.147629	-4.63569	14	31	19.5733	19.3642	17.1751	0	8.33536	20.7463	19.8333	20.088	21.3496	20.6928	21.0896	20.5595	19.191	18.8516	19.1819	18.2702	21.3093	18.6161	19.9987	21.0442	19.9556	20.6047	21.0963	21.0529	18.94	19.2812	20.343	21.5967	23.3828	22.8771	22.5343	18.8077	21.984	17.9175	15.9073	20.1694	21.3157	19.8634	21.7603	23.0304	17.4009
KRT31	-1.06355	25.1335	-2.00331	0.0511284	0.147835	-4.63916	15	32	24.9364	24.0255	26.2869	23.2325	26.7302	25.7723	27.193	26.9964	26.7094	26.5588	26.3991	24.9735	23.5661	26.1601	26.634	23.8037	25.3295	20.6823	25.5654	25.8306	26.7302	24.7131	22.3882	23.8607	22.0629	23.0487	25.0836	23.3758	24.6725	25.8417	25.2915	27.3103	26.8202	22.2927	23.2325	25.526	24.5977	22.1834	25.6517	26.7769	26.5588
CPS1	-2.28876	22.0127	-1.99905	0.0516038	0.147835	-4.647	15	31	23.3462	23.6421	26.0134	22.0327	28.4398	22.4802	23.4926	24.3318	22.3479	22.7274	23.4161	22.6168	22.5053	23.4544	22.0327	23.2559	21.7343	18.9029	20.5405	20.9974	23.4717	22.7635	22.2626	18.9603	21.7927	21.06	23.8883	20.3138	23.2028	20.1781	21.564	21.8403	23.708	21.7041	22.2699	20.2426	22.7454	22.2132	22.0987	23.4544	0
HIST1H2BB	1.38411	20.3039	1.99689	0.0518464	0.147835	-4.65096	15	32	19.0202	21.1783	8.41441	19.0014	18.488	19.7748	22.0753	21.284	18.9261	20.9159	20.2592	20.9075	21.5714	19.9916	20.4513	22.0694	17.4625	22.8679	20.6564	20.0773	17.7278	20.343	20.7897	20.9325	19.7748	20.4629	20.8786	21.2184	20.9461	20.8251	20.0292	23.7673	19.7112	23.7755	22.4222	18.7134	21.5714	19.9023	19.3612	21.0442	19.3501
HIST1H2BJ	1.38411	20.3039	1.99689	0.0518464	0.147835	-4.65096	15	32	19.0202	21.1783	8.41441	19.0014	18.488	19.7748	22.0753	21.284	18.9261	20.9159	20.2592	20.9075	21.5714	19.9916	20.4513	22.0694	17.4625	22.8679	20.6564	20.0773	17.7278	20.343	20.7897	20.9325	19.7748	20.4629	20.8786	21.2184	20.9461	20.8251	20.0292	23.7673	19.7112	23.7755	22.4222	18.7134	21.5714	19.9023	19.3612	21.0442	19.3501
HIST1H2BO	1.38411	20.3039	1.99689	0.0518464	0.147835	-4.65096	15	32	19.0202	21.1783	8.41441	19.0014	18.488	19.7748	22.0753	21.284	18.9261	20.9159	20.2592	20.9075	21.5714	19.9916	20.4513	22.0694	17.4625	22.8679	20.6564	20.0773	17.7278	20.343	20.7897	20.9325	19.7748	20.4629	20.8786	21.2184	20.9461	20.8251	20.0292	23.7673	19.7112	23.7755	22.4222	18.7134	21.5714	19.9023	19.3612	21.0442	19.3501
HIST2H2BE	1.38411	20.3039	1.99689	0.0518464	0.147835	-4.65096	15	32	19.0202	21.1783	8.41441	19.0014	18.488	19.7748	22.0753	21.284	18.9261	20.9159	20.2592	20.9075	21.5714	19.9916	20.4513	22.0694	17.4625	22.8679	20.6564	20.0773	17.7278	20.343	20.7897	20.9325	19.7748	20.4629	20.8786	21.2184	20.9461	20.8251	20.0292	23.7673	19.7112	23.7755	22.4222	18.7134	21.5714	19.9023	19.3612	21.0442	19.3501
HIST3H2BB	1.38411	20.3039	1.99689	0.0518464	0.147835	-4.65096	15	32	19.0202	21.1783	8.41441	19.0014	18.488	19.7748	22.0753	21.284	18.9261	20.9159	20.2592	20.9075	21.5714	19.9916	20.4513	22.0694	17.4625	22.8679	20.6564	20.0773	17.7278	20.343	20.7897	20.9325	19.7748	20.4629	20.8786	21.2184	20.9461	20.8251	20.0292	23.7673	19.7112	23.7755	22.4222	18.7134	21.5714	19.9023	19.3612	21.0442	19.3501
sp|P01699|LV101_HUMAN Ig lambda chain V-I region VOR OS=Homo sapiens PE=1 SV=1	-0.732496	24.2262	-1.9902	0.0526041	0.149643	-4.66324	15	32	25.4126	26.5961	25.0715	23.7452	21.8571	24.4261	23.4233	25.2692	25.7443	26.0308	25.7723	25.6205	25.2802	25.3539	25.3409	24.6923	24.1448	23.2028	25.1219	24.9963	26.1601	26.4842	24.8927	25.2802	25.0836	25.9128	24.789	24.1036	23.7182	24.0255	23.5732	25.4818	23.7755	21.58	21.1947	23.1115	21.8316	23.6172	23.0683	23.316	24.2524
SPOCD1	-4.72318	10.9582	-1.98672	0.0530014	0.150419	-4.66959	12	21	7.29915	11.9501	17.8821	17.8621	17.8079	20.5506	17.7816	21.7831	17.6413	19.2257	17.2221	5.84244	0	0	0	16.7241	5.84244	0	0	0	17.8821	8.24179	0	0	0	0	8.5948	0	5.22948	17.0328	17.1273	17.8821	18.7954	0	18.0409	0	16.5653	19.6827	19.1979	15.3645	14.9843
BLVRB	-2.59833	18.9032	-1.97978	0.0538026	0.151673	-4.68227	15	30	19.7923	21.06	18.9029	19.3099	18.1794	18.0209	21.9186	20.0574	20.816	20.7189	21.6492	22.0101	22.2314	20.9419	20.2522	16.7674	20.2271	20.3033	17.1935	0	19.6514	20.4324	20.119	0	17.9031	20.4113	19.4368	21.975	19.108	19.2564	19.5956	19.3186	17.1273	17.7816	19.9662	17.6961	18.8371	19.937	19.5471	19.3888	20.9252
IGHV2-5	-0.916888	24.3456	-1.97971	0.0538112	0.151673	-4.6824	15	32	25.3409	26.5369	25.8708	26.3991	26.9964	24.1036	23.3613	23.8778	24.2407	23.6579	23.7267	23.0235	24.6923	24.4791	23.8256	27.248	22.4397	22.0903	23.9707	23.5149	23.7182	23.3462	22.4872	22.963	22.7635	23.6673	23.1593	22.5343	23.1784	23.7452	24.1982	23.0762	25.6642	22.2867	29.555	24.0937	23.3351	24.5151	24.6388	24.7245	26.7302
SERPINA2	-4.9798	8.27829	-1.97964	0.0538193	0.151673	-4.68253	12	15	18.9131	11.9501	18.0409	20.2777	8.33536	17.7816	8.24179	5.84244	8.15591	16.6958	0	16.5653	0	17.1118	0	0	17.2221	0	14.7256	16.1736	0	8.24179	16.8499	0	0	0	8.5948	0	5.22948	0	16.3768	0	0	0	16.7443	0	0	18.2564	16.7674	22.516	18.0793
C18orf63	-0.685598	22.3298	-1.97562	0.0542885	0.152639	-4.68986	15	32	21.8497	22.0242	22.5835	25.4126	23.708	22.9367	22.6008	21.8316	22.8121	24.2079	22.7274	23.5903	22.0003	22.326	21.5539	23.2807	22.2626	21.1857	21.9186	22.5343	21.3243	21.1375	23.1593	22.6008	22.5928	21.7343	22.8302	23.2127	22.9986	22.2493	22.1078	22.2409	18.3286	21.4847	22.7533	21.2655	21.398	22.5835	23.0144	21.7041	22.0327
CTNNA1	-1.76116	18.6501	-1.97353	0.0545328	0.15297	-4.69365	15	32	22.8033	21.0094	21.6889	21.0094	8.33536	21.7782	20.3693	21.4381	22.3361	21.7442	22.9079	22.4726	22.3013	21.8403	21.4771	20.9075	22.4872	20.6405	22.2314	22.7821	20.976	21.9362	22.6097	21.3496	22.7454	21.0529	22.1543	22.7533	15.7872	13.977	9.65849	14.4316	13.7855	14.6399	16.4	17.3309	13.0884	14.7857	12.9727	17.8821	15.5553
sp|P01610|KV118_HUMAN Ig kappa chain V-I region WEA OS=Homo sapiens PE=1 SV=1	-5.02299	11.739	-1.96552	0.0554815	0.154684	-4.70819	13	20	19.0816	18.5824	19.0592	0	18.9533	20.3931	18.2564	5.84244	8.15591	0	18.9467	5.84244	19.9281	18.7728	18.9603	13.8532	5.84244	0	0	0	0	18.9703	0	0	0	0	19.7473	16.5013	20.119	0	16.4334	18.2146	18.2564	0	18.8672	15.7544	18.5541	18.9853	20.036	16.4334	19.8634
sp|P80362|KV125_HUMAN Ig kappa chain V-I region WAT OS=Homo sapiens PE=1 SV=1	-5.02299	11.739	-1.96552	0.0554815	0.154684	-4.70819	13	20	19.0816	18.5824	19.0592	0	18.9533	20.3931	18.2564	5.84244	8.15591	0	18.9467	5.84244	19.9281	18.7728	18.9603	13.8532	5.84244	0	0	0	0	18.9703	0	0	0	0	19.7473	16.5013	20.119	0	16.4334	18.2146	18.2564	0	18.8672	15.7544	18.5541	18.9853	20.036	16.4334	19.8634
tr|A0A0J9YWU9|A0A0J9YWU9_HUMAN Uncharacterized protein (Fragment) OS=Homo sapiens PE=1 SV=1	0.963436	25.3728	1.96507	0.0555359	0.154684	-4.70901	15	32	23.9707	24.8454	23.8329	25.1642	25.7443	27.3103	23.708	22.6462	23.4926	23.6172	23.9171	25.2024	24.0375	23.8133	26.6734	25.8563	29.8185	22.3127	23.0055	23.0941	26.3235	26.4717	24.8454	21.8642	25.9407	26.3091	23.2325	25.2564	27.0999	25.6058	26.2287	26.1805	27.707	25.7443	27.1724	26.7302	26.8988	24.3104	27.4782	25.5898	26.5772
VSIG8	-4.18444	14.8675	-1.96407	0.0556556	0.154684	-4.71083	14	26	22.1834	19.5956	22.1626	16.8093	17.6208	0	20.0984	21.7927	18.3408	20.7463	20.514	18.5397	20.0773	17.5688	15.9073	19.2478	16.0089	12.031	19.5733	15.0474	21.247	16.5653	16.0422	18.7954	0	19.6717	18.3892	14.3015	17.5438	0	12.2347	20.2953	16.6289	0	0	0	17.1515	15.5137	12.8901	16.3768	20.3365
PROS1	0.397997	28.7843	1.96129	0.0559886	0.155205	-4.71585	15	32	28.476	28.7908	28.6336	28.1887	29.2188	28.7144	27.9866	28.1528	28.8925	28.9312	28.2867	28.6336	27.3854	27.8097	28.476	27.5195	27.9664	29.555	29.2188	29.4459	28.2529	29.076	28.1887	30.1578	28.0243	28.0838	28.5948	28.67	29.73	29.0294	29.2188	29.4459	28.8576	30.0158	30.0869	28.8925	28.7908	28.5427	28.5427	29.0294	28.5948
S100A8	0.612584	23.3164	1.96037	0.0560997	0.155205	-4.71752	15	32	22.5928	23.7848	22.8771	21.9607	22.5053	22.2409	22.6608	20.2953	23.8256	23.0235	24.1648	23.8607	22.8033	23.8502	22.326	21.9674	23.0304	26.5369	23.841	23.316	22.4951	23.3828	23.3249	24.3933	22.6883	22.0242	21.564	23.8607	23.9803	23.1339	23.6353	22.9186	23.316	23.7452	24.3933	24.0553	23.5828	23.2478	23.0304	24.3204	24.5386
APCS	0.463093	26.9567	1.95053	0.0572956	0.158152	-4.73528	15	32	26.6734	27.1373	27.4782	26.8478	26.3843	27.2664	26.4842	26.4842	25.8306	26.0742	27.0455	26.8037	26.4298	25.8417	27.5847	26.2157	27.3589	26.2569	27.6247	26.8988	26.3091	27.4254	28.8576	29.4459	27.6561	26.4473	27.8097	27.9104	26.745	26.8202	27.1528	26.9964	26.6139	27.1528	27.7537	27.0821	26.6734	26.8819	26.7302	26.4568	25.8563
sp|P01613|KV121_HUMAN Ig kappa chain V-I region Ni OS=Homo sapiens PE=1 SV=1	0.557692	22.7957	1.9477	0.0576439	0.158751	-4.74037	15	32	23.3613	23.2642	22.2699	22.1353	22.2493	23.6878	21.9095	22.7533	20.883	20.0574	22.2314	22.0242	21.8722	21.9443	22.5757	24.7131	20.6928	21.7041	22.2699	20.976	22.1722	22.6462	22.0629	22.2626	22.4554	22.2558	22.9462	22.3808	23.9463	24.3524	23.4606	23.4926	23.4161	22.8514	22.8033	24.0455	23.7354	24.0455	24.4791	23.6878	22.4872
ANGPTL6	-0.608439	20.4134	-1.94365	0.0581442	0.159764	-4.74764	15	32	20.4513	21.3496	19.6274	21.4686	21.2263	20.2356	21.0442	18.8672	21.5032	18.1794	22.2409	20.7463	22.0327	20.9893	20.6405	19.191	19.6183	20.2151	19.4368	19.3012	20.6182	19.871	19.6183	20.2953	20.6405	20.0676	19.1358	18.6358	21.5539	22.1454	21.2263	20.9893	20.3773	20.4513	20.6735	20.4706	21.1034	21.121	21.3903	19.3642	19.6514
sp|P01625|KV402_HUMAN Ig kappa chain V-IV region Len OS=Homo sapiens PE=1 SV=2	0.783446	25.2022	1.93991	0.0586112	0.160682	-4.75436	15	32	25.4257	24.7794	24.0006	24.9252	24.1881	27.8313	24.6807	24.2407	23.5979	23.7593	23.8256	25.5526	24.1554	27.0821	27.9866	26.3387	26.3515	26.6734	26.9401	27.4083	28.5427	25.0577	24.4261	27.9346	27.9664	28.2529	28.1887	27.2664	23.4161	24.2759	23.9171	24.2629	24.6388	23.0235	23.3697	24.0375	23.6878	24.0121	25.0938	24.9645	23.9901
KRT19	-0.491056	25.1569	-1.93386	0.0593719	0.1624	-4.76519	15	32	24.9735	25.0836	24.5151	26.0134	23.7224	25.1642	26.6916	26.3515	25.0203	26.4298	27.6823	24.6807	25.6642	28.6336	26.2422	25.4653	26.1601	25.0938	25.6517	25.9576	25.3063	26.2683	25.8563	25.9407	25.526	26.0134	26.5772	27.4083	24.3524	23.5828	24.0375	24.4676	24.075	24.3104	24.372	23.2719	23.4355	24.8213	24.4576	23.9171	24.1448
HSP90AB1	-1.45695	18.9697	-1.91851	0.0613408	0.166357	-4.79254	15	32	20.5275	20.1465	20.8402	20.9289	20.7413	20.2151	19.103	19.7547	21.0486	18.1523	21.0707	19.7444	19.2717	20.036	19.0418	18.6161	20.0524	19.9916	14.7857	21.2431	22.9536	19.2423	21.1947	20.3033	20.7932	19.0693	8.5948	21.1902	20.8071	17.6795	14.9078	20.036	18.2992	20.5181	20.3988	17.0581	18.1618	18.1172	19.5024	13.5243	17.9175
VPS52	4.35122	11.3876	1.91797	0.0614105	0.166357	-4.79349	10	26	7.29915	11.9501	17.1273	0	8.33536	20.585	8.24179	5.84244	8.15591	0	0	5.84244	0	0	19.7146	0	5.84244	20.6735	18.0793	0	0	8.24179	18.3158	18.7209	0	0	17.9175	15.5137	5.22948	16.4	12.8133	18.3408	22.7365	16.6958	18.6897	19.0069	0	18.1794	19.191	17.6208	15.0474
CALM1	-3.62238	13.4913	-1.91709	0.061525	0.166357	-4.79505	15	21	16.9351	11.9501	18.2702	19.663	18.5541	17.3538	19.7415	18.9029	18.8672	19.158	16.2095	17.3752	15.2503	19.8026	18.8672	18.0619	19.6367	21.6671	21.0738	20.0082	19.7415	19.2717	21.3808	19.1979	18.1172	20.1412	20.3931	21.3157	5.22948	0	0	15.2503	17.1751	0	0	0	0	14.9843	17.8821	0	0
CALM2	-3.62238	13.4913	-1.91709	0.061525	0.166357	-4.79505	15	21	16.9351	11.9501	18.2702	19.663	18.5541	17.3538	19.7415	18.9029	18.8672	19.158	16.2095	17.3752	15.2503	19.8026	18.8672	18.0619	19.6367	21.6671	21.0738	20.0082	19.7415	19.2717	21.3808	19.1979	18.1172	20.1412	20.3931	21.3157	5.22948	0	0	15.2503	17.1751	0	0	0	0	14.9843	17.8821	0	0
CALM3	-3.62238	13.4913	-1.91709	0.061525	0.166357	-4.79505	15	21	16.9351	11.9501	18.2702	19.663	18.5541	17.3538	19.7415	18.9029	18.8672	19.158	16.2095	17.3752	15.2503	19.8026	18.8672	18.0619	19.6367	21.6671	21.0738	20.0082	19.7415	19.2717	21.3808	19.1979	18.1172	20.1412	20.3931	21.3157	5.22948	0	0	15.2503	17.1751	0	0	0	0	14.9843	17.8821	0	0
IGHV3-13	-0.808133	23.6726	-1.91556	0.0617256	0.166357	-4.79777	15	32	24.9031	24.3933	25.1219	23.7516	21.5032	24.3933	24.5386	24.113	24.7131	21.7831	24.2759	23.4717	25.3671	25.1642	25.3197	22.2314	23.3888	19.6183	22.8421	23.3462	23.841	24.6107	22.7897	23.0304	24.1766	25.191	24.0121	22.0629	25.0938	23.5573	23.0941	23.936	23.7848	21.6309	22.0327	23.0412	22.9786	25.44	23.7673	26.2287	24.0255
HSP90AA1	-1.18789	20.2648	-1.91512	0.0617819	0.166357	-4.79854	15	32	22.3882	20.5506	21.541	22.8121	21.0814	20.4513	20.2151	21.1532	21.494	21.06	21.7526	20.6735	20.8666	18.1523	19.3583	19.3642	20.8666	19.6274	18.5541	21.4295	20.2522	21.4771	21.0442	20.3931	20.7932	19.0693	8.5948	21.3328	21.7131	18.7954	20.6108	19.8981	21.3808	20.7785	20.8742	19.7473	20.3693	18.4044	20.9974	20.1412	20.3292
SDPR	-0.814944	22.6917	-1.91329	0.0620218	0.166632	-4.80178	15	32	24.8118	23.0304	24.3204	21.58	22.2699	19.4169	24.6487	23.7848	23.5149	22.6806	23.7755	22.4121	24.2313	23.2559	23.2325	21.6128	22.5928	19.8634	23.2127	20.5506	23.4081	22.8033	21.9275	20.6405	20.8583	23.3888	23.1679	21.4442	22.0165	23.9629	22.0987	22.8227	22.202	22.5835	21.9924	22.4222	23.4606	20.9252	23.2028	24.8832	25.2802
RAC3	0.938224	18.2416	1.9113	0.0622841	0.166965	-4.80531	15	32	20.6405	11.9501	18.7361	16.0866	18.3286	19.5471	18.7728	18.1306	17.6208	17.7182	16.6289	16.7674	17.8621	17.0844	19.6052	18.4818	19.0816	20.765	17.1751	16.9813	15.9073	18.8672	19.0693	19.2564	21.3903	18.2702	19.2367	19.191	18.4674	19.1478	19.1722	19.5248	17.4526	19.4169	17.8821	18.1172	17.6208	18.8672	14.8328	18.4941	17.1935
KRT33B	-0.987618	25.1849	-1.90661	0.0629053	0.167728	-4.81361	15	32	24.8213	24.0937	26.3387	23.2559	26.7971	25.7583	27.2108	26.9707	26.745	26.6139	26.4473	24.9871	23.4355	26.1316	26.5183	23.7673	25.2564	23.5903	25.5136	25.7723	26.634	24.6613	21.0529	23.8778	21.8139	22.5928	25.1487	23.7182	24.6613	25.8563	25.3063	27.4254	26.8651	22.6267	23.4161	25.4818	24.6487	22.3601	25.6642	26.8202	26.5369
RAB10	0.681636	19.5597	1.90601	0.0629845	0.167728	-4.81467	15	32	19.4016	19.0592	19.7325	19.4368	16.5013	18.6161	19.9987	18.6036	18.4044	19.8333	20.4513	19.2564	18.9029	18.8077	17.1118	20.593	17.2576	19.7854	19.3888	19.6449	18.2702	19.8939	18.6595	19.7748	17.1751	18.36	20.036	19.0069	19.6367	21.9924	20.883	19.5842	19.8144	21.121	21.7041	20.5733	20.321	19.2564	19.3186	21.6816	20.2777
KRT32	-1.10223	24.9229	-1.90276	0.0634176	0.16851	-4.8204	15	32	24.6865	22.2699	26.2157	23.1937	26.745	25.7153	27.1528	26.8364	26.6916	26.5183	26.3843	24.8927	23.4233	26.0856	26.4842	23.6579	25.2024	20.514	25.3197	25.6718	26.5772	24.5977	20.8742	23.7673	22.082	21.3808	24.9031	23.4544	24.5977	25.7871	25.2564	26.8202	26.7905	22.5663	23.3351	25.3539	24.5705	21.4599	25.6794	26.8988	26.5183
IGLV1-44	0.783386	23.8723	1.89981	0.0638143	0.169192	-4.82561	15	32	22.0753	21.494	23.1593	22.3601	23.4495	25.2564	22.3479	23.5344	22.9986	22.9536	24.4791	22.2626	24.3204	23.7593	24.4576	24.7031	23.6579	20.8988	21.7086	23.0304	23.1937	22.7022	24.2221	24.3318	25.7153	25.0305	22.4802	23.7452	25.6642	24.9735	24.3409	25.7871	25.5796	23.3249	22.2314	25.5026	24.6807	25.526	24.0121	24.2928	25.8019
MYCT1	1.63055	19.3085	1.89579	0.0643562	0.170255	-4.83267	15	32	17.5688	17.6208	19.6052	18.0793	19.2478	20.2688	21.7996	5.84244	21.6128	19.2367	17.1273	21.8909	18.0619	20.6263	19.3186	20.6501	21.0814	19.3501	21.0896	22.0903	20.4629	20.8071	19.8026	21.58	21.9674	21.4599	23.0412	22.3714	16.1197	20.9587	17.9671	15.0474	21.6816	18.6267	20.1337	20.0224	16.2365	21.1947	21.2101	21.4771	15.5137
AHCY	-0.74749	21.5729	-1.89455	0.0645247	0.170328	-4.83485	15	32	23.0412	21.7196	22.4951	22.8771	22.0003	22.0003	22.0003	23.2127	22.5053	21.9674	22.2867	21.2101	23.3249	21.2022	22.0165	21.5539	20.5733	21.7831	22.0003	23.4446	20.9664	21.3409	22.2699	22.2558	24.3606	20.8666	23.4161	23.2325	21.9607	20.7863	20.2592	19.5956	20.9893	21.6227	21.0676	24.2928	17.6413	19.8421	21.2322	19.9748	21.1283
CLIC1	1.62291	18.2237	1.88766	0.0654665	0.172438	-4.84694	15	32	16.4636	11.9501	8.41441	18.8371	17.7601	16.7674	18.5934	20.2356	16.7443	19.5471	19.7255	22.2314	18.6736	19.7415	16.4	16.883	21.8571	21.984	19.108	18.6736	19.3099	8.24179	20.2426	18.0619	21.1375	20.4962	23.3697	20.2271	17.8079	17.8821	19.0495	19.2564	16.5653	18.5824	19.1212	18.0619	20.2953	20.353	18.1306	17.2576	17.3166
KRT4	-0.732068	22.4237	-1.88116	0.0663656	0.174426	-4.85831	15	32	22.4872	23.5149	24.0831	20.5506	21.247	22.8421	26.4568	24.8213	23.9463	21.9924	22.8584	24.0375	23.1339	25.4818	22.5555	22.9786	23.7673	23.3758	23.9542	23.6777	24.1036	23.3064	23.2807	23.0762	23.3351	22.6806	25.0305	24.2759	21.7831	20.7275	21.494	21.8571	19.5248	21.2655	20.0574	21.5096	21.1617	20.8005	19.8826	19.8634	21.0529
POTEE	0.735812	24.704	1.87874	0.0667023	0.174885	-4.86253	15	32	24.0455	23.883	23.7267	24.8879	24.0666	26.6734	24.9803	24.0121	24.7627	25.1362	23.6958	22.8584	22.6705	23.8293	24.9917	24.3318	23.6074	27.8097	26.634	24.6725	24.1648	25.4257	26.1451	25.3063	23.8607	24.2759	25.5796	26.0009	27.707	24.6487	23.9901	23.6673	24.7794	28.3279	25.2404	23.9629	23.8502	24.3318	23.0055	25.0836	23.7354
XP32	-3.25027	18.8962	-1.87724	0.0669123	0.174885	-4.86515	15	28	23.4717	23.4081	23.5732	21.5159	18.4044	21.9607	22.6705	21.4847	20.6501	20.3292	21.5096	22.4222	21.7831	21.6128	22.0987	21.0094	21.0359	20.4629	22.0101	20.2522	20.8005	20.6501	20.2356	20.2777	20.9502	20.5041	20.8402	23.0055	20.0224	19.5956	18.199	0	18.8926	18.9131	20.3365	18.4674	18.7361	0	17.9175	19.6717	20.585
PSMC4	3.42754	17.6352	1.8768	0.0669742	0.174885	-4.86592	13	31	19.1979	20.4184	25.7583	19.9556	8.33536	20.5663	25.6986	19.663	8.15591	0	0	5.84244	15.0474	18.7059	20.1694	20.1961	19.4758	18.2328	18.0619	17.2401	22.5663	19.7079	17.2221	19.7079	18.8926	23.3758	19.2717	19.8234	18.6897	20.765	18.9131	20.8494	22.0242	19.4368	18.9533	18.2146	16.6289	21.6737	20.1865	18.1618	0
GNB2L1	3.69865	15.9565	1.87278	0.0675389	0.17598	-4.87291	12	31	18.4044	11.9501	18.9131	0	18.7361	0	8.24179	20.0082	18.8077	19.2913	16.7241	20.4184	15.7544	18.199	0	19.0069	17.3538	18.6358	22.1722	17.9031	19.1212	8.24179	17.5438	20.036	20.816	18.5541	21.4771	15.9637	5.22948	18.4818	20.8666	19.6183	21.3409	17.8455	16.883	18.526	20.2522	21.4295	18.3748	17.6795	18.0031
sp|P01622|KV304_HUMAN Ig kappa chain V-III region Ti OS=Homo sapiens PE=1 SV=1	0.821488	25.7663	1.87065	0.0678409	0.176386	-4.87662	15	32	23.651	24.83	25.0068	25.537	23.6264	27.9104	24.2079	25.0836	23.936	25.7443	24.5863	24.2524	26.1316	24.8832	24.8696	24.5151	23.1339	26.8988	26.5183	24.2524	24.0255	23.6074	23.2924	23.5903	24.4676	24.0121	27.5437	25.9845	27.062	28.3279	27.5437	26.1987	26.4842	24.5498	26.9707	28.0243	27.193	25.8871	28.003	27.8313	28.1528
THBS4	-2.94002	17.8497	-1.86052	0.0692897	0.179767	-4.89419	15	29	21.6638	20.7785	21.0359	20.4324	21.3651	19.5673	20.6779	20.1071	20.0224	20.088	19.5899	18.7785	20.3931	18.9959	19.6408	22.1942	19.8981	18.5698	16.4486	20.9206	15.1364	20.0258	18.5541	18.5329	19.5071	18.5879	17.0196	18.8016	19.9023	19.8672	17.0581	0	18.8516	17.2221	18.9196	19.3952	17.5111	0	20.2003	19.6408	18.1109
TOP1	-3.41879	14.9654	-1.8544	0.0701766	0.181678	-4.90475	15	27	18.8926	11.9501	18.8672	20.2356	20.5506	17.7182	16.7443	19.1819	17.5025	16.5653	16.1197	15.9637	17.6795	16.6289	16.6289	0	5.84244	19.1979	18.199	18.9533	18.1794	17.0064	18.0793	16.4334	18.2564	17.0064	8.5948	14.9078	19.5471	14.5607	19.2717	15.5553	0	17.7601	14.8692	14.7857	0	0	20.5595	11.5847	17.4526
IGLL1	-2.40475	18.7952	-1.85143	0.0706111	0.182217	-4.90987	15	31	18.0209	19.9916	17.4009	15.7544	18.7482	22.2558	21.954	22.1942	21.7782	21.4442	20.5733	20.0224	22.6372	22.2699	21.8819	19.2367	5.84244	0	19.2113	18.7954	20.593	19.5614	20.088	17.8621	21.7526	21.2184	20.0676	19.3888	20.0082	18.9261	18.7059	18.1306	20.8915	18.4818	19.6052	19.4275	19.8333	17.5688	20.1337	20.3292	21.0094
ORM2	-0.515735	25.1553	-1.85092	0.0706864	0.182217	-4.91076	15	32	26.1601	26.6483	26.9401	25.1101	25.4257	25.3409	23.9463	26.5369	24.9125	25.2313	26.1451	24.5386	25.3539	24.802	26.1805	26.3515	25.2404	24.6107	25.3295	25.0068	26.4842	25.4818	25.1759	25.2024	25.9716	25.7871	25.3063	23.9901	24.7245	23.5149	24.3014	25.3409	24.5386	24.3318	25.2915	25.44	23.651	25.3063	26.3387	23.5903	24.9508
PHF14	-3.91883	9.83981	-1.84243	0.0719414	0.185058	-4.92535	12	20	7.29915	11.9501	17.5197	17.5025	16.883	18.2328	8.24179	17.5197	8.15591	0	16.0089	5.84244	17.8455	0	0	13.5	5.84244	0	0	0	0	8.24179	0	0	0	0	8.5948	0	5.22948	13.8532	18.2564	16.0089	17.0581	19.8939	20.9974	13.977	18.4674	18.2992	17.8275	0	21.8909
HSPA6	0.462256	22.347	1.84103	0.0721499	0.1852	-4.92775	15	32	21.0676	21.8819	21.4295	22.3197	20.8327	23.3351	22.8771	22.4951	21.2953	21.0175	22.4554	22.3882	22.3197	22.6372	24.0455	23.1846	22.6806	23.1593	24.1766	22.1942	21.3093	22.0987	22.4397	22.6267	23.1593	23.0683	23.8502	22.3882	21.4295	21.541	21.7686	21.5967	22.8421	22.1248	21.5714	23.3462	22.0527	22.9267	22.5258	22.2558	22.7365
sp|P06314|KV404_HUMAN Ig kappa chain V-IV region B17 OS=Homo sapiens PE=2 SV=1	-1.94811	19.7032	-1.83904	0.0724479	0.185571	-4.93116	15	31	20.7463	20.353	18.8516	21.1375	19.5117	20.343	21.1375	20.7189	20.0292	21.4771	21.4599	19.8234	22.6539	22.8771	21.494	18.4674	22.0987	0	16.2736	21.9443	20.9325	22.1626	18.7617	17.6413	20.2592	19.8144	18.5541	16.9351	18.7482	20.7011	19.7415	20.5222	20.2592	15.5137	18.6267	20.088	20.3365	20.4962	22.8514	20.7932	18.5824
SHBG	1.00849	23.1647	1.8376	0.0726638	0.185731	-4.93362	15	32	23.4544	23.7938	23.2408	22.7274	23.9901	23.9707	23.651	18.2702	22.6008	19.7647	20.2953	19.9826	23.3758	23.1221	24.0666	22.3962	25.4257	22.6946	24.1036	25.0715	23.6878	24.4172	24.1881	23.6421	24.2524	24.5576	18.7059	24.0455	22.1626	23.0304	25.6642	23.2559	23.2719	20.8402	24.8696	23.4809	22.0753	22.4397	22.9267	24.2759	23.4717
CETP	-3.65676	16.2206	-1.82958	0.0738762	0.188431	-4.94732	15	27	16.5653	22.3425	20.3292	17.0844	19.3012	18.2702	21.0896	18.7841	21.5287	18.0209	17.3166	18.2992	17.4724	18.4674	15.7872	15.8258	18.3892	0	17.6795	18.9603	16.8093	20.6928	18.2564	17.7182	15.3645	18.7954	19.2913	0	5.22948	20.1412	21.3808	19.0069	0	0	0	20.0292	17.8821	18.9533	18.826	18.4674	20.8327
sp|P01769|HV308_HUMAN Ig heavy chain V-III region GA OS=Homo sapiens PE=1 SV=1	4.12252	19.3603	1.8227	0.0749307	0.190718	-4.95903	13	30	7.29915	11.9501	8.41441	0	20.0082	24.1554	22.7184	21.6605	21.1375	20.7863	21.1116	19.8826	20.0082	24.1554	0	22.9079	5.84244	19.6717	20.585	21.4224	20.2953	21.2655	19.7325	0	0	23.7267	19.4169	21.6972	23.6264	23.3351	23.6074	24.7627	23.1339	23.5018	22.3127	23.4717	24.0255	24.8696	24.3104	23.3064	22.7821
FGL1	-0.562527	22.2719	-1.82033	0.075297	0.190847	-4.96306	15	32	23.1023	21.2392	23.0304	21.2655	22.4315	22.963	23.5903	24.1766	22.2776	23.0304	22.3479	23.086	21.9	21.9362	23.1417	22.3013	21.8909	20.1781	21.4295	21.7442	22.8514	22.0165	22.8584	21.9362	22.6267	22.326	20.1615	21.6309	21.7603	21.8403	21.6047	21.1445	21.541	23.9244	24.6487	22.2626	21.984	21.1857	21.1375	22.5053	22.5435
KRT37	-1.05829	24.9182	-1.8195	0.0754262	0.190847	-4.96448	15	32	24.6865	21.7526	26.1601	22.9536	26.6734	26.0134	27.1373	26.7769	26.6483	26.4842	26.3515	24.8454	23.3828	26.0856	26.5024	23.6074	25.191	20.3622	25.2404	25.6718	26.5369	24.5386	20.6564	23.7452	21.6227	21.0896	24.8578	23.1937	24.5151	25.8306	25.3671	26.8364	26.8988	22.6462	23.1846	25.3967	24.6388	23.5018	25.6986	26.7302	26.4842
ALAD	-3.18663	21.2218	-1.81781	0.0756884	0.190847	-4.96734	15	29	21.7526	24.5151	24.7031	20.3622	27.4254	25.6642	21.4771	28.0527	25.1362	27.707	25.9576	25.8563	25.7153	26.1451	18.6036	20.7785	26.5024	20.4184	28.5948	27.8593	21.7831	21.7831	24.4932	29.3392	29.3392	24.5244	29.1589	22.0694	21.9095	16.3004	17.3752	18.3158	18.6736	18.9853	20.3622	18.9703	0	0	20.3292	18.7841	16.4334
TXN	-4.3205	12.3103	-1.81779	0.0756912	0.190847	-4.96737	14	21	18.6036	11.9501	19.2717	0	18.3408	20.4401	16.6649	5.84244	18.2328	17.3166	19.871	17.6795	17.1515	19.4016	19.5471	18.3892	5.84244	16.2736	18.2146	16.2736	19.5117	17.7182	17.1935	16.0866	0	0	8.5948	19.3186	16.9351	0	0	17.3166	0	0	0	15.4289	0	16.6289	14.9078	18.5698	0
IGLV5-37	2.07206	18.7234	1.81728	0.0757707	0.190847	-4.96824	15	32	19.3012	11.9501	8.41441	18.2564	8.33536	21.1034	17.1515	21.494	19.6052	19.6052	19.6183	21.9362	20.3138	17.8455	21.6889	19.5471	21.8316	20.4113	21.6671	22.6705	20.2877	8.24179	22.8882	24.6487	20.5222	21.2759	8.5948	22.7821	18.4818	18.9959	17.6961	17.6961	17.5438	18.526	20.4513	17.5025	18.36	18.7361	19.9146	16.7443	20.2045
POTEF	0.711216	24.6696	1.81145	0.0766826	0.192372	-4.97811	15	32	24.0375	23.883	23.7182	24.8879	24.0553	26.6483	24.9803	23.9208	24.7375	25.1101	23.6878	22.7365	22.6462	23.8293	24.9917	24.2079	23.5979	27.707	26.5772	24.6107	24.0553	25.3539	26.1316	25.2915	23.8133	24.2079	25.5654	25.9128	27.6823	24.6388	23.9803	23.651	24.7627	28.2867	25.2313	23.9542	23.7673	24.3318	22.9986	25.0715	23.6918
IGLV7-46	1.01777	27.4162	1.81041	0.0768464	0.192372	-4.97987	15	32	25.0938	27.4254	26.4151	26.2683	22.7365	27.4982	26.2287	28.476	27.1373	27.4254	27.1373	30.2915	27.8313	28.1528	28.0838	30.9587	27.1373	29.8185	27.5847	30.5224	31.0731	27.5847	31.2913	27.0455	31.5755	27.0999	26.6139	24.9364	26.8988	26.8364	26.5183	27.1528	27.248	23.1679	24.8832	27.5437	28.1887	27.2289	30.889	26.7094	29.5045
TKT	-4.24828	10.8863	-1.81036	0.0768535	0.192372	-4.97994	12	21	16.8093	17.6413	16.7674	0	18.8672	0	19.6274	18.6736	18.6036	17.8821	18.526	17.1273	18.8516	15.8832	0	0	5.84244	18.7059	14.0772	16.6958	18.6267	8.24179	15.6767	18.0793	14.8692	14.9843	8.5948	0	15.6767	0	13.7855	17.4862	12.031	0	14.3015	0	13.3118	19.5024	0	11.8615	0
IGHV4OR15-8	-0.738186	24.6352	-1.80176	0.0782186	0.195385	-4.99445	15	32	25.0715	25.8019	23.7593	24.4932	25.0938	25.8708	26.1316	25.3197	24.9645	23.6421	26.0308	22.3962	25.4653	26.2925	24.5576	24.372	23.6673	23.0941	22.1078	24.1554	24.9252	23.3993	24.6725	23.3758	25.4257	25.7153	21.0676	22.3127	25.526	25.9407	25.0715	25.5796	24.1036	23.3462	24.2524	22.6705	25.7153	24.7794	26.7094	26.2814	26.0009
LRP1	1.38413	19.1284	1.79785	0.0788453	0.196544	-5.00102	15	32	17.2873	19.191	17.0844	18.4146	8.33536	22.1626	18.6358	16.4	19.0693	20.5405	19.2812	19.3286	20.9252	18.6358	16.9813	20.5041	18.4146	19.0341	19.3642	18.3286	17.8621	18.0209	17.9175	20.1694	17.5025	17.5688	19.3012	18.0409	19.3583	20.6108	20.7189	22.2132	13.977	22.6168	19.9146	19.0816	21.1697	21.1283	20.321	18.199	19.0592
KPRP	-0.649891	23.1856	-1.79334	0.0795734	0.197951	-5.00859	15	32	24.7513	22.9786	24.8454	24.4368	24.5863	22.6806	23.5732	23.8037	20.8988	22.6462	24.2407	21.4071	23.2238	24.4932	24.3804	22.4554	22.7022	21.4686	22.7635	22.963	22.8033	23.4081	23.1784	22.6372	23.2127	23.059	24.2629	22.2205	22.3013	23.8883	23.4081	24.3409	24.2928	24.8578	23.4809	20.514	24.0937	23.4606	22.5928	21.398	23.1512
HSPA2	0.414761	23.0637	1.79138	0.0798919	0.198335	-5.01187	15	32	22.0003	22.3127	21.9607	23.1339	21.2322	23.4926	24.0006	23.4926	21.6227	23.1023	23.1937	23.7755	23.2325	23.2028	24.1448	23.4081	23.1115	24.3606	25.0836	23.1023	22.6608	22.463	23.0683	23.5732	23.6958	23.4544	24.6239	23.1221	22.3808	22.3013	22.8679	22.3127	23.4717	23.0304	22.1078	23.5732	23.086	23.6264	22.8679	22.6705	22.9536
sp|P01767|HV306_HUMAN Ig heavy chain V-III region BUT OS=Homo sapiens PE=1 SV=1	-0.663682	23.4648	-1.78665	0.0806643	0.199843	-5.01978	15	32	24.372	23.9542	23.1417	24.2079	23.5454	24.7794	23.1679	25.0577	23.6579	23.3697	24.789	23.936	24.6807	22.3127	23.2238	22.9695	22.8302	20.7548	23.7673	23.3613	24.4791	22.7739	22.9695	22.0431	23.5149	24.2407	24.5498	21.7782	22.5343	23.3758	22.8227	23.0144	24.3014	23.1115	23.6353	23.6673	23.9901	23.8037	23.7938	23.3613	21.5539
IGHV3-35	-3.07769	19.2395	-1.7844	0.0810348	0.20035	-5.02354	15	29	23.2028	11.9501	22.4476	21.4146	22.2867	20.2592	22.3197	20.593	20.8327	21.6128	20.9325	22.963	21.2101	20.7932	21.2655	22.2132	19.2717	16.7674	16.5242	0	20.5506	19.7146	0	19.9987	19.7325	22.6705	19.8026	14.4316	20.2877	20.3622	20.0984	19.7547	22.2867	17.8079	0	20.5328	20.514	22.8033	21.1947	22.5757	20.8494
POTEI	0.702245	24.5543	1.78189	0.0814484	0.200961	-5.02772	15	32	23.8703	23.8456	23.4926	24.8213	23.9629	26.634	24.8118	23.9208	24.5863	24.9917	23.4544	22.3452	22.3808	23.7354	24.9645	24.1327	23.4717	27.4083	26.1601	24.4368	23.7267	25.3063	26.0134	24.8927	23.6777	23.9463	25.2313	25.6348	27.6561	24.6239	23.9707	23.6353	24.7513	28.2529	25.2024	23.8883	23.7516	24.3318	22.9786	24.9963	23.6918
CD63	1.03396	19.3152	1.77824	0.0820548	0.202045	-5.03381	15	32	18.6358	20.0984	17.3752	18.826	8.33536	19.3286	19.7923	19.8826	20.343	20.5663	19.6274	21.0896	20.7785	19.8634	19.663	17.1273	20.7729	20.8494	19.3099	20.7115	20.036	21.0738	19.9023	21.7927	20.3622	20.8494	20.2356	19.7854	20.0984	19.3286	19.8144	17.5938	20.3365	19.855	17.8621	18.3892	19.871	15.8832	18.4531	19.8144	20.3033
IGHV5-51	0.57374	23.96	1.77209	0.0830832	0.20376	-5.04403	15	32	23.8037	23.0683	23.7938	21.2322	22.8227	23.5344	23.2028	24.3104	23.841	24.8927	23.6579	24.6487	23.6579	24.2079	23.6353	23.9171	22.4121	23.841	24.1554	24.4465	25.8149	24.3014	24.3104	24.0831	24.8927	24.7627	22.8882	23.5344	26.5369	24.113	23.6579	22.963	24.1766	22.5343	24.2928	24.0666	24.7627	25.3295	25.2024	23.9463	25.8149
WDR1	-3.1077	16.3195	-1.77206	0.0830881	0.20376	-5.04407	15	27	20.9159	11.9501	18.5397	17.0581	20.088	21.5159	18.1426	21.1783	20.0082	20.8327	20.1071	21.5714	20.6263	18.36	20.7115	20.8666	20.9325	19.9662	18.1172	17.9175	18.5397	17.2873	19.7415	17.0328	19.9987	20.7932	19.3397	16.6006	18.8516	17.4009	13.4261	0	20.9974	0	0	18.6267	19.6183	0	17.9856	18.2807	17.9464
INPP5D	-4.13638	7.12902	-1.76963	0.0834968	0.204347	-5.0481	11	14	16.2736	11.9501	8.41441	20.353	8.33536	15.3645	18.0031	5.84244	16.7674	0	0	5.84244	0	15.4289	0	0	5.84244	13.565	0	0	0	17.0581	0	0	0	14.8692	17.2221	0	17.1515	0	12.031	17.0581	0	0	17.6208	0	14.7857	15.0886	0	14.9843	0
sp|P01775|HV314_HUMAN Ig heavy chain V-III region LAY OS=Homo sapiens PE=1 SV=1	2.53695	20.7045	1.76618	0.0840814	0.205362	-5.05381	14	32	22.1543	23.2807	21.3903	22.3425	22.2132	19.9916	25.8417	5.84244	8.15591	25.6517	21.6816	19.8333	0	23.086	20.9664	19.6827	24.7627	21.6492	22.3127	23.5979	23.0144	19.5348	21.8497	23.0055	18.9131	24.9125	22.516	22.8227	22.5835	21.6047	22.0327	20.4044	21.2392	18.6736	22.3479	20.0984	22.6097	21.9	21.0359	22.9462	22.7897
PSMA3	0.684778	22.9611	1.76002	0.0851324	0.207483	-5.06398	15	32	20.7115	24.3204	20.0773	20.6047	20.7863	24.83	23.7452	22.3013	21.807	22.4121	22.5343	22.1834	23.7755	23.3543	25.9251	24.6107	23.316	24.8578	21.0359	23.7182	22.5053	23.6958	22.6372	23.4081	23.6421	22.963	22.8033	22.8121	23.7452	23.4081	22.6608	23.1417	22.1626	24.7245	23.9707	22.8033	24.4932	22.2699	22.0101	21.975	22.1722
SDCBP	0.549761	21.8114	1.75909	0.0852927	0.207483	-5.06552	15	32	20.4706	20.8005	20.1337	20.8402	20.4782	21.5287	23.2325	22.6168	22.4802	22.3962	22.8514	21.8403	22.5555	21.807	21.6492	22.202	23.3064	23.4544	21.3243	22.0527	22.6462	21.58	23.3697	24.8696	23.2408	21.9095	23.6673	21.8316	18.3286	20.6405	22.8421	21.8316	22.3882	21.0094	21.1532	20.9252	21.9443	21.7196	21.8497	21.5287	21.247
ACTN2	-0.966586	24.2352	-1.75675	0.0856954	0.208044	-5.06937	15	32	22.6806	21.8722	22.2776	23.5344	27.2903	24.8118	27.707	25.4653	25.8417	25.8306	24.505	26.2157	25.0577	26.3515	26.1601	24.4791	22.9079	23.9901	24.0666	24.2079	23.525	22.6372	23.3543	25.1362	24.2759	24.9963	22.7184	25.4653	24.0831	21.9607	25.1487	23.2127	22.6539	28.0243	23.8329	27.5655	22.0327	22.8514	23.3888	22.8421	23.3249
HLA-DQA1	-4.08796	9.24918	-1.75301	0.0863432	0.208505	-5.07553	13	15	17.6208	20.2151	8.41441	22.4476	8.33536	15.9637	8.24179	17.5938	17.0328	0	15.7161	17.4793	15.5553	15.7872	0	17.3538	18.0793	22.7494	0	20.5275	0	20.5405	0	18.1367	15.9865	18.7673	18.6161	17.4261	5.22948	0	11.1231	14.5607	0	0	0	0	0	0	0	0	0
HLA-DQA2	-4.08796	9.24918	-1.75301	0.0863432	0.208505	-5.07553	13	15	17.6208	20.2151	8.41441	22.4476	8.33536	15.9637	8.24179	17.5938	17.0328	0	15.7161	17.4793	15.5553	15.7872	0	17.3538	18.0793	22.7494	0	20.5275	0	20.5405	0	18.1367	15.9865	18.7673	18.6161	17.4261	5.22948	0	11.1231	14.5607	0	0	0	0	0	0	0	0	0
IGKV1-8	-0.521752	30.1249	-1.75267	0.0864027	0.208505	-5.07609	15	32	30.9587	31.4558	29.555	28.7528	28.2529	29.73	31.2913	31.7235	30.6602	30.889	30.889	30.8185	32.0892	31.2913	30.592	27.7537	29.73	29.2188	30.8185	30.6602	30.6602	31.5755	29.8185	30.459	30.459	30.9587	30.1578	29.73	30.6602	30.0158	30.3613	28.4398	30.7266	28.8925	29.8185	30.2915	29.6717	29.1589	29.8766	30.459	29.7689
IGHV3-73	-0.507027	25.7644	-1.74343	0.0880207	0.211986	-5.09124	15	32	25.6058	25.2915	27.193	24.6807	25.2802	25.4257	27.5195	25.4818	26.4717	26.634	27.5195	27.0821	27.2108	27.248	25.3295	28.1173	25.1759	25.2915	25.9716	25.8708	26.4151	25.3409	25.5136	26.5588	26.1601	25.8708	26.7905	25.2182	25.5898	25.0203	24.4576	23.8133	26.7094	24.4261	25.0203	26.8651	24.4261	24.2928	25.8708	25.44	26.0968
CHD6	-3.52953	15.6139	-1.74243	0.0881959	0.211986	-5.09286	15	25	21.6638	20.6405	8.41441	21.6671	19.9916	19.5673	19.5248	19.9556	19.7146	18.5541	18.9959	18.7785	20.4782	18.4531	19.6408	21.9	19.8981	18.8805	16.4486	20.9206	15.1364	20.0258	18.8926	18.5329	19.5071	18.5879	17.0196	18.8016	19.1212	19.8672	15.9637	0	0	0	18.9196	19.3952	17.5111	0	0	19.7854	18.1109
SUSD5	-3.39605	16.5169	-1.74136	0.0883859	0.212021	-5.09461	14	28	17.6795	21.2184	17.7601	20.6405	23.2924	0	17.9464	17.8821	22.3127	21.494	19.1478	23.2642	18.199	21.4442	14.9843	16.9813	21.1947	13.2631	19.5117	0	18.2807	19.2113	16.1736	13.977	15.3357	0	21.8571	13.6252	17.3752	16.0866	17.9175	0	21.5714	16.8499	15.7872	18.8516	16.9032	17.5438	0	17.5197	16.4636
EFEMP1	2.44692	17.3876	1.73957	0.0887027	0.212359	-5.09753	14	31	18.7841	19.2257	8.41441	0	19.6514	18.2146	18.0619	18.3408	8.15591	17.2221	18.6595	17.5025	17.3309	17.6208	19.2478	16.2095	19.9146	14.9843	17.4862	19.2257	0	20.0984	19.3501	18.9533	21.541	18.4941	20.4273	19.0495	18.94	19.2367	18.9703	19.3888	16.9351	18.7841	20.4401	16.4	17.3538	17.5938	17.1273	21.0094	16.3004
RBM6	-3.21823	17.8218	-1.73849	0.0888958	0.212401	-5.09931	15	27	21.1947	25.9576	8.41441	20.7115	20.6564	20.9893	19.5117	25.0715	20.7863	24.0255	22.8302	23.8703	22.4397	22.1834	21.9186	23.316	21.7782	18.8926	23.4161	23.525	23.4809	23.2478	21.06	21.5287	20.9974	24.0006	21.5867	17.9464	19.3888	18.1046	14.8692	16.7674	0	0	0	17.6208	0	17.4261	17.5025	13.3118	17.1751
CAPZB	-0.565453	21.1852	-1.7362	0.0893039	0.212944	-5.10304	15	32	21.4224	21.3243	20.6564	22.9186	22.4872	21.6128	21.284	22.0527	22.4872	21.1947	22.202	21.0676	21.1617	22.0242	20.9252	19.0592	21.0896	21.1947	22.5757	21.6047	22.1179	22.3882	21.121	21.2392	21.8403	21.564	20.9075	21.6492	20.4629	20.2356	21.3725	20.9159	23.1784	20.5595	18.5075	18.6466	20.7011	21.3243	21.7196	20.816	19.9987
HP	0.533479	31.9026	1.73524	0.0894751	0.212944	-5.1046	15	32	31.7235	32.3535	31.1639	30.8185	31.2913	30.9587	30.2915	32.7581	30.3613	32.3535	32.3535	32.3535	31.7235	31.8847	31.5755	32.3535	33.3295	31.4558	32.3535	30.9587	30.9587	32.7581	31.1639	31.4558	32.3535	33.3295	33.7876	33.3295	31.5755	32.3535	32.0892	32.3535	33.7876	29.9598	32.0892	31.7235	31.5755	30.8185	31.8847	32.5405	31.5755
sp|P01708|LV205_HUMAN Ig lambda chain V-II region BUR OS=Homo sapiens PE=1 SV=1	-0.788943	23.3344	-1.73255	0.0899572	0.21367	-5.10898	15	32	25.7871	23.5018	25.9407	21.6605	22.3013	23.7938	19.9281	25.4534	23.3462	23.8976	24.3204	23.9901	25.0305	24.9031	24.8927	22.4476	22.0753	20.3931	23.6777	23.5903	24.8454	24.1554	23.5018	22.9267	23.9629	24.7245	24.0937	21.8139	24.3409	23.5661	22.8121	23.2719	25.2404	20.816	21.4071	23.7267	22.8421	22.1078	25.1759	24.0666	22.5663
TPM2	-3.08039	21.2238	-1.72959	0.0904901	0.214121	-5.11378	15	29	23.8133	25.1642	24.6487	23.7182	24.2313	24.0121	23.4809	25.1101	24.6487	24.7375	24.9735	25.2313	23.708	23.3888	23.651	22.4222	24.9963	22.7022	24.9252	24.5498	24.0375	24.8832	25.4653	25.9716	24.5977	23.7848	25.2564	24.7245	21.6605	0	20.1865	21.3651	20.7785	22.2314	21.2562	22.3962	20.2426	0	19.7255	13.2631	19.3888
HLA-DRB4	-2.46668	23.8434	-1.72953	0.0905012	0.214121	-5.11389	15	31	26.0968	26.7769	25.7871	22.2409	24.505	26.3991	26.5024	26.2814	16.7241	26.1316	27.3854	24.8118	26.5772	25.8959	25.4909	24.6388	23.7848	23.2559	24.2928	0	26.3515	24.6807	25.1487	23.9244	24.5244	26.0595	8.5948	24.3804	24.8213	24.7627	24.4932	24.4791	26.3991	22.2699	23.2238	24.2524	24.4368	25.9251	24.2928	24.3409	23.9542
ARF1	3.92804	7.1425	1.72587	0.0911639	0.214306	-5.11982	8	19	7.29915	11.9501	8.41441	0	8.33536	0	8.24179	5.84244	8.15591	0	0	5.84244	0	0	0	15.6086	5.84244	17.8821	15.2961	16.0422	16.4	8.24179	0	0	0	0	17.4526	0	5.22948	0	7.29915	0	0	19.2478	20.7729	0	0	0	0	14.8328	15.8258
ARF3	3.92804	7.1425	1.72587	0.0911639	0.214306	-5.11982	8	19	7.29915	11.9501	8.41441	0	8.33536	0	8.24179	5.84244	8.15591	0	0	5.84244	0	0	0	15.6086	5.84244	17.8821	15.2961	16.0422	16.4	8.24179	0	0	0	0	17.4526	0	5.22948	0	7.29915	0	0	19.2478	20.7729	0	0	0	0	14.8328	15.8258
tr|F5H423|F5H423_HUMAN Uncharacterized protein OS=Homo sapiens PE=3 SV=1	3.92804	7.1425	1.72587	0.0911639	0.214306	-5.11982	8	19	7.29915	11.9501	8.41441	0	8.33536	0	8.24179	5.84244	8.15591	0	0	5.84244	0	0	0	15.6086	5.84244	17.8821	15.2961	16.0422	16.4	8.24179	0	0	0	0	17.4526	0	5.22948	0	7.29915	0	0	19.2478	20.7729	0	0	0	0	14.8328	15.8258
CAPN1	-3.35643	16.9511	-1.72519	0.0912882	0.214306	-5.12093	15	27	21.3725	11.9501	20.0292	20.6928	20.0984	17.8455	19.7146	21.4071	20.6735	19.5956	22.6608	18.3748	21.3243	19.6827	20.0292	22.9267	18.9029	18.9261	18.826	21.2263	20.1412	19.4897	17.7601	0	21.0963	20.3931	8.5948	19.7079	18.4531	17.0064	18.7209	0	18.4674	20.6344	19.6183	15.8832	15.2961	0	0	15.0886	17.9671
SERPINA5	0.460096	22.3145	1.72321	0.0916485	0.214543	-5.12413	15	32	22.2927	21.5159	22.5435	21.0896	22.5757	21.4071	21.4224	22.6883	21.6737	21.4381	22.3545	23.5454	21.4847	21.1283	20.9974	22.0903	22.0242	24.0666	21.8722	21.1947	22.1626	20.1071	21.9674	22.4872	21.1947	22.3197	22.5928	21.5714	23.6673	22.963	22.3013	22.1543	22.6008	23.0762	24.0831	22.8882	22.2558	23.0762	22.4121	22.4872	23.2719
ITIH2	-0.477965	26.8572	-1.72213	0.0918463	0.214543	-5.12589	15	32	28.4022	27.707	28.4398	29.2808	28.67	26.1601	26.0742	26.0595	27.4982	27.2664	26.1987	27.1177	25.6794	25.6794	26.0968	26.0308	27.032	27.4254	27.0821	27.248	26.5961	26.9707	27.9104	27.7537	26.1316	25.9576	25.9128	26.8819	26.7905	26.0134	27.5655	26.0398	25.8708	27.5655	27.2289	27.4083	26.3645	26.0009	26.5183	26.4473	26.8819
LIMS3L	3.97595	9.52664	1.72171	0.0919218	0.214543	-5.12655	9	23	7.29915	11.9501	8.41441	0	8.33536	0	17.0196	5.84244	8.15591	18.7134	0	5.84244	0	0	0	15.9637	5.84244	0	0	0	15.7709	8.24179	19.2257	15.7709	0	0	8.5948	16.2095	5.22948	14.9843	16.5653	19.2717	0	20.6823	18.1618	16.6804	17.2401	17.7488	0	15.6086	16.8093
LDHB	0.956941	24.4489	1.71944	0.0923379	0.214934	-5.13022	15	32	26.3091	21.5287	24.9364	25.526	25.0836	20.9159	23.2478	23.5018	23.4606	23.7516	23.2127	21.121	21.8231	21.1617	20.816	20.3622	21.121	23.9803	22.3962	22.082	20.7785	21.7927	24.0121	22.7454	22.5435	22.0903	21.6605	24.5498	26.8819	26.2569	28.0838	26.9555	28.0527	27.8097	28.3279	27.8593	28.7144	22.7454	27.9346	28.1528	27.7783
LIMS1	4.30558	12.1742	1.71705	0.092778	0.214934	-5.13409	10	25	7.29915	11.9501	8.41441	0	8.33536	0	17.0196	20.2003	8.15591	18.7134	20.1655	17.0196	0	0	0	17.0844	5.84244	16.9939	15.8067	0	15.7709	17.2311	19.9826	15.7709	0	0	18.7897	17.9671	19.1944	15.2503	17.3538	19.3501	0	21.6889	18.9029	16.6804	17.4862	17.7488	0	17.1935	18.36
A1BG	0.413557	23.7867	1.7147	0.0932125	0.214934	-5.13788	15	32	24.5244	24.6487	25.5898	23.3351	24.5386	23.5018	21.7343	22.3479	22.1626	22.6168	22.5835	22.7022	21.954	24.0455	22.463	22.8514	23.4926	22.6372	23.6878	23.3543	22.8771	23.3543	23.6074	23.5661	22.7022	23.2238	24.0553	23.5661	23.3249	24.9252	24.2407	25.3539	23.3462	24.9645	24.4932	24.2759	25.3409	24.1982	24.1766	24.7513	24.1036
IL4	1.81923	19.3015	1.71468	0.0932163	0.214934	-5.13792	14	32	20.321	22.3882	16.9032	19.8634	19.8144	18.9029	17.7373	20.514	17.9671	17.8455	19.158	18.1172	17.7816	0	19.9281	14.4316	18.0409	21.6889	20.4706	22.7739	21.6671	20.8251	21.6671	20.5733	15.2503	16.6649	21.7927	18.9533	22.8421	19.2812	20.0773	18.1172	20.9325	20.976	19.9987	20.6928	18.2564	18.0793	21.4599	16.7674	20.7548
PRSS1	1.52829	21.8042	1.71407	0.0933283	0.214934	-5.13889	15	32	18.4531	20.4324	19.5733	22.1942	23.2127	21.3651	20.7413	18.012	23.0487	20.7548	20.0224	16.9192	21.9362	22.2132	21.2101	20.5222	22.1078	19.8939	23.0235	22.8584	22.1353	22.5835	22.5435	22.3425	21.5096	20.6108	21.121	23.9244	22.1454	25.3967	26.6139	18.7482	20.7729	27.2664	24.7513	21.0738	12.554	17.2873	26.3235	21.9443	22.7969
ATP2A2	-5.46417	12.1315	-1.71362	0.0934125	0.214934	-5.13962	12	18	23.5866	11.9501	23.6218	0	8.33536	0	19.7033	21.7564	25.2248	23.8293	23.3793	25.5847	24.1931	16.6804	0	0	23.8456	26.478	26.7376	26.7005	25.0136	20.2993	0	0	0	0	8.5948	0	5.22948	0	13.5122	18.9467	15.8067	18.012	0	0	0	19.3612	14.5406	0	16.223
ATP2A3	-5.46417	12.1315	-1.71362	0.0934125	0.214934	-5.13962	12	18	23.5866	11.9501	23.6218	0	8.33536	0	19.7033	21.7564	25.2248	23.8293	23.3793	25.5847	24.1931	16.6804	0	0	23.8456	26.478	26.7376	26.7005	25.0136	20.2993	0	0	0	0	8.5948	0	5.22948	0	13.5122	18.9467	15.8067	18.012	0	0	0	19.3612	14.5406	0	16.223
KRT77	-0.683549	24.3954	-1.71309	0.0935114	0.214934	-5.14048	15	32	24.7245	24.2221	25.0577	24.0121	28.4022	25.5898	27.2903	23.8256	22.516	22.1626	23.6172	24.2407	26.8478	23.9803	25.8417	25.537	23.5018	22.8421	26.6483	24.0553	24.0006	23.9463	24.2079	23.6958	23.6579	23.1846	24.5576	24.5977	23.1115	23.3697	24.7245	24.2221	24.0831	24.3933	24.2221	24.505	23.5344	24.4576	24.1648	24.8696	22.6883
MVP	-0.545156	21.2321	-1.71195	0.0937224	0.21501	-5.14231	15	32	22.5435	21.9095	23.2719	21.9362	21.5539	19.9662	22.9695	21.9186	21.4599	20.5733	22.0242	20.2953	20.4044	21.3496	20.8251	21.0676	20.6735	21.8231	20.1412	20.9587	21.1445	21.398	20.1519	21.9674	20.8402	20.8915	22.3882	19.9281	19.5614	21.0175	21.0963	20.4113	19.871	21.564	23.3462	22.4802	19.7146	21.494	22.2558	20.6182	20.9325
IGKV1-5	-1.22929	27.7744	-1.69955	0.096051	0.219935	-5.16221	15	32	29.6717	28.003	27.9866	27.1373	28.7528	29.8766	30.1578	29.8185	29.1145	28.2201	29.076	26.8202	29.1589	23.9244	28.2529	28.5427	18.9959	24.9963	19.7473	27.8313	28.4398	27.8097	27.5655	28.1887	28.6336	28.7908	26.1039	27.8879	28.0243	27.8593	28.6336	28.67	29.73	26.7905	27.8593	28.9312	28.5427	28.7144	22.4222	28.7908	30.0869
LCN1	2.68732	17.5281	1.69556	0.0968098	0.220508	-5.16858	14	30	17.1843	11.9501	8.41441	0	8.33536	20.6875	19.6117	20.4298	20.9544	20.2003	20.1465	20.4298	21.2292	20.7599	20.9461	20.0524	21.0999	20.1567	19.2521	21.1488	20.8448	21.0401	20.0725	19.6674	18.6817	20.7506	17.8538	19.7698	17.932	19.1771	17.9944	0	22.3311	17.1394	0	16.2552	19.3542	16.5831	22.0479	21.3125	19.1944
LCN1P1	2.68732	17.5281	1.69556	0.0968098	0.220508	-5.16858	14	30	17.1843	11.9501	8.41441	0	8.33536	20.6875	19.6117	20.4298	20.9544	20.2003	20.1465	20.4298	21.2292	20.7599	20.9461	20.0524	21.0999	20.1567	19.2521	21.1488	20.8448	21.0401	20.0725	19.6674	18.6817	20.7506	17.8538	19.7698	17.932	19.1771	17.9944	0	22.3311	17.1394	0	16.2552	19.3542	16.5831	22.0479	21.3125	19.1944
PRDX2	0.68284	23.919	1.69536	0.0968482	0.220508	-5.1689	15	32	24.4368	23.8976	23.7848	22.9267	21.3328	23.7755	23.3828	23.1023	22.326	24.0006	23.4446	23.7673	24.372	24.3524	23.7267	23.8703	22.8988	23.8502	26.3515	24.113	24.5705	24.1448	24.5576	24.3606	23.5018	23.651	23.9244	25.8871	26.1805	23.9463	24.0553	22.2314	22.4554	26.0968	24.8118	24.8454	24.7131	23.1937	20.8666	24.5386	24.5151
KRT34	-0.872848	25.2806	-1.69238	0.0974188	0.22139	-5.17365	15	32	24.8832	24.2524	26.2869	23.5149	26.7607	25.9128	27.1724	26.9401	26.7302	26.5772	26.4151	24.9364	23.4544	26.2157	26.7094	26.9707	25.5136	20.8915	25.5026	25.7583	26.6139	24.6388	21.4847	24.3104	23.0235	23.3697	25.1759	23.4446	24.6923	25.8149	25.3197	27.2664	26.8364	22.7184	23.2719	25.537	24.8213	23.0683	25.7871	26.6916	26.605
UVRAG	-1.78553	22.177	-1.68963	0.0979472	0.222173	-5.17802	15	31	23.3543	24.0006	23.4161	24.6725	23.9707	23.8256	23.0235	24.3204	24.7031	24.789	23.8329	24.5498	23.1115	23.651	23.6673	22.7274	24.5386	23.8976	24.3318	24.4576	23.2807	24.1648	24.5151	24.83	23.0683	23.1339	23.1937	24.5244	21.7196	20.7548	22.0101	21.3157	20.2426	21.6737	18.8371	21.7442	19.5733	18.9131	21.1283	21.3034	18.7059
IGHV3OR16-13	0.791402	24.0225	1.68539	0.0987688	0.223617	-5.18477	15	32	22.7897	23.1339	24.8213	20.8988	22.4951	25.1219	23.5828	23.6958	23.5732	21.9	24.2221	21.8722	22.0753	24.9963	25.5796	23.9244	25.2182	20.2877	21.494	21.8642	23.0304	23.6673	24.5244	25.5796	26.111	26.1805	20.6501	24.6487	25.3409	24.9963	24.5705	25.7256	25.191	23.4606	24.9735	24.5498	24.4172	25.537	24.8213	24.7627	23.7593
ANXA6	0.80485	19.312	1.67935	0.0999459	0.225859	-5.19434	15	32	18.4941	19.6986	18.3158	17.2576	19.7473	18.7482	17.7601	19.8026	18.7059	17.1273	17.3309	18.2564	19.4897	19.6183	19.1212	16.9351	19.3012	22.2776	15.7544	18.4044	20.1262	16.8093	20.9502	16.2095	22.4397	19.7547	18.526	19.8144	19.9748	20.0676	21.4442	19.4368	20.4273	18.4531	19.0816	20.7364	22.082	20.8915	20.6735	18.94	19.2812
SLC4A1	0.592224	24.8835	1.67653	0.1005	0.226687	-5.1988	15	32	24.8454	24.1982	25.4818	23.5732	23.9803	22.3962	25.7583	25.5526	25.5654	25.5898	24.075	25.8306	24.8696	24.4465	23.2028	24.4932	24.9871	27.6058	25.7871	24.9252	24.075	25.9576	26.3091	26.0968	25.191	24.0455	25.2404	28.2867	25.0577	23.2807	23.7593	23.2924	25.3539	24.5244	25.537	24.6613	24.2079	23.3064	24.0666	24.9508	24.4576
SERPINA1	-0.506918	27.8617	-1.67408	0.100984	0.227356	-5.20267	15	32	29.9598	29.4459	30.2209	30.5224	28.0527	27.4575	26.9555	27.193	28.1887	27.1373	27.1724	27.8593	26.3235	27.1373	27.5195	26.8364	27.2108	28.2201	28.2201	28.9312	27.6823	27.3854	28.4398	28.1173	26.2683	27.3589	27.8593	28.0527	27.5655	27.9664	27.8593	27.6058	27.3854	28.0527	28.67	28.1173	27.6823	27.4254	27.3589	27.3427	27.5655
tr|A0A0G2JS06|A0A0G2JS06_HUMAN Uncharacterized protein (Fragment) OS=Homo sapiens PE=4 SV=1	-0.594894	24.2646	-1.67271	0.101255	0.227542	-5.20483	15	32	25.6794	24.8832	24.1036	23.6958	24.3409	24.4791	25.3868	24.1648	23.8703	24.8832	23.9707	23.3613	24.9871	25.7153	25.4653	24.2629	25.1362	20.7932	22.4554	23.0055	25.2182	24.505	23.8133	23.936	24.1982	25.0068	23.525	22.8584	24.2629	25.4653	24.1327	25.191	25.5898	21.4295	25.0836	24.7513	23.0941	25.6794	25.2692	23.3758	25.7256
LYZ	-2.04415	18.8692	-1.67036	0.101722	0.228168	-5.20854	15	31	20.2151	18.4818	21.1783	20.0676	20.2045	18.1426	24.83	21.3243	24.8578	22.3545	22.1626	21.8642	20.5595	20.088	20.0082	19.4169	24.4465	18.7209	21.4686	19.9146	20.2592	21.6737	20.8988	23.3351	25.7583	17.7816	19.5024	24.9252	5.22948	17.3752	14.7857	16.7443	17.6413	0	15.7544	17.9856	17.1273	18.5698	15.7872	16.1197	18.3892
C4BPA	0.322631	30.4994	1.66383	0.103026	0.230392	-5.2188	15	32	30.0158	30.8185	30.7266	31.1639	30.592	30.5224	28.8925	30.2209	30.2915	30.1578	30.3613	29.7689	28.9312	29.9598	30.1578	30.3613	29.1589	31.1639	30.5224	30.889	30.0869	30.5224	30.2209	31.5755	30.0158	30.1578	29.3979	30.1578	31.1639	31.1639	30.8185	30.8185	30.9587	31.2913	31.4558	30.8185	30.8185	30.459	30.7266	29.8766	30.8185
LRRC15	-2.33992	17.9606	-1.66349	0.103095	0.230392	-5.21934	15	30	21.0896	19.2478	21.1532	17.4526	20.1694	17.8079	21.8231	21.3496	21.2392	21.1783	21.2655	20.9893	20.2522	20.883	20.4273	19.5117	20.5405	18.4531	18.5397	20.1071	21.0267	20.5041	21.6605	20.8742	21.0896	21.7442	23.841	21.7131	17.9031	19.191	14.167	22.3425	13.3118	14.5607	17.9856	11.6367	21.6128	15.5553	12.554	19.0592	0
IGHV1OR21-1	-4.42501	7.92768	-1.65945	0.103912	0.231788	-5.22568	12	14	7.29915	20.593	8.41441	16.2736	8.33536	0	18.755	5.84244	8.15591	16.7559	0	5.84244	21.4558	0	21.2184	14.8692	16.7342	0	0	0	0	16.7241	0	0	0	0	8.5948	16.3464	5.22948	21.8316	20.6263	0	21.6227	0	0	21.0814	0	0	19.6052	0	0
ACLY	3.39694	10.2309	1.65836	0.104131	0.23185	-5.22738	8	25	20.4401	11.9501	19.108	0	19.191	0	8.24179	5.84244	8.15591	0	0	5.84244	0	0	0	0	5.84244	21.2953	18.1306	15.2961	0	8.24179	0	16.2365	16.2365	0	8.5948	0	19.9281	15.5137	13.7016	18.0619	14.167	0	17.8079	15.5553	11.6367	15.3357	18.0031	12.6711	14.3657
SLC6A1	-2.22048	19.3907	-1.65153	0.105524	0.234519	-5.23805	15	30	21.0738	21.4381	20.7863	20.9974	20.6928	19.6274	22.0242	21.7041	20.3292	20.3693	22.7096	21.2184	22.8302	21.5539	19.5956	20.2592	24.4932	16.955	19.4169	17.9464	19.3012	19.9556	20.0224	16.5013	20.1865	21.3243	19.6052	19.0341	19.3774	20.5328	20.119	21.541	20.1781	0	19.2913	19.0495	20.1615	20.4044	19.9916	20.1865	19.4016
KRT33A	-0.856033	25.3222	-1.64966	0.105907	0.23494	-5.24096	15	32	24.8696	24.3804	26.3235	23.5454	26.7971	25.8959	27.2289	26.9555	26.7607	26.6483	26.4568	25.0068	23.4446	26.1805	26.6483	26.9555	25.526	21.06	25.537	25.7871	26.6483	24.7031	21.2562	24.2928	23.1512	23.2642	25.191	23.7593	24.6388	25.8019	25.3295	27.4575	26.8478	22.7739	23.3888	25.5136	24.8118	23.0941	25.7723	26.8364	26.605
VTN	-0.443663	24.3818	-1.64278	0.10733	0.237659	-5.25166	15	32	25.2182	25.3868	26.5961	25.9251	25.3295	23.6958	24.0455	24.4465	24.6239	23.9803	24.5977	24.0255	23.651	23.0304	23.7673	23.4161	22.4726	25.6058	24.4576	24.4676	24.2079	24.075	24.5386	25.7153	23.1339	23.2127	24.2079	24.0255	25.1362	23.5454	24.075	23.5828	23.7267	25.2915	26.1451	24.7131	24.3524	24.8832	23.8976	23.5661	24.0553
TUBAL3	3.49699	14.5146	1.63486	0.108987	0.240467	-5.26393	12	27	7.29915	11.9501	20.0224	0	17.0581	17.4724	8.24179	5.84244	17.2221	0	17.2873	5.84244	0	18.8926	15.2961	0	5.84244	21.3243	17.8079	0	17.4009	18.5934	18.9261	13.4261	0	0	18.6595	0	19.0202	19.8333	21.2101	21.2101	20.321	22.0629	20.593	18.0031	18.5934	21.9362	20.585	19.1358	19.8421
TUBA3E	-0.989604	21.7873	-1.63482	0.108996	0.240467	-5.264	15	32	20.4324	21.6227	22.4726	23.2866	26.111	25.6986	24.0553	20.1337	20.4513	19.5348	19.0495	18.7482	24.6725	24.5705	23.4355	21.984	20.2592	24.83	21.7442	19.6514	20.5041	20.4401	23.4809	20.7463	16.7674	19.8234	21.541	19.9556	22.6267	21.4847	20.8988	21.9443	21.8139	25.0938	22.1942	23.651	21.8497	21.3903	22.2927	20.9502	24.2313
CP	-0.427387	29.1938	-1.63253	0.109479	0.241092	-5.26754	15	32	30.2209	29.9598	31.2913	30.592	29.3392	28.8925	29.2808	28.7144	29.5045	29.5045	28.7144	28.7908	28.7908	27.8879	29.2188	29.2808	28.476	29.1145	28.8925	29.8766	27.8879	28.7528	30.8185	29.5045	27.9346	28.1173	29.1145	28.5948	28.67	29.1589	29.5045	29.6717	28.2529	29.73	30.3613	30.3613	27.9664	29.555	28.8576	28.1887	28.8925
MYO1B	3.1647	14.5901	1.6299	0.110035	0.241878	-5.27159	14	27	7.29915	11.9501	8.41441	0	8.33536	21.2655	8.24179	5.84244	21.8403	19.937	18.3748	20.1337	16.955	16.7674	19.9916	17.7816	18.7059	20.6108	20.5041	19.7415	20.8742	19.0693	19.871	19.9556	16.0866	18.6036	8.5948	20.5041	18.9533	18.5075	17.6208	17.1118	14.5203	18.0409	18.526	17.0328	12.8133	0	0	13.6252	17.8455
CALML5	-3.08374	17.7629	-1.6274	0.110566	0.242305	-5.27544	15	28	21.4071	21.6671	20.8327	24.8118	22.6097	20.036	20.5663	18.9603	8.15591	18.6466	20.8494	19.4497	19.855	22.1454	19.1478	21.4071	17.9464	19.0979	20.5733	19.6274	17.8079	20.321	20.4629	19.5733	0	19.5471	18.8077	19.0816	19.3501	16.0089	12.9727	18.4366	17.0328	17.9671	17.7816	22.3601	20.2592	0	21.954	20.0574	20.7189
CTTN	-2.39412	17.4936	-1.6271	0.110631	0.242305	-5.2759	15	29	18.9703	20.7863	20.7275	21.398	21.8403	17.7601	17.8621	18.3892	21.6972	19.3642	20.7364	20.2045	20.386	17.0064	17.0328	18.2328	20.3365	20.7785	19.7415	19.9281	18.9533	19.1819	19.9281	18.9853	19.6717	17.2401	19.4275	18.1426	18.7728	15.1826	16.5013	18.5075	15.6767	17.8821	16.955	0	16.1736	0	15.3357	18.0031	0
B2M	3.75182	11.7993	1.62127	0.111878	0.244594	-5.28486	10	25	7.29915	19.937	8.41441	0	17.1515	19.2913	8.24179	5.84244	8.15591	0	0	5.84244	0	19.108	0	0	5.84244	19.8421	17.7601	0	18.4366	8.24179	0	13.5	17.0844	0	8.5948	0	19.9146	17.7601	21.06	15.9637	0	17.6961	0	20.4782	20.4706	14.6399	19.6717	21.5032	20.088
IGHV3-7	-0.677444	28.7545	-1.6202	0.112107	0.244652	-5.28649	15	32	27.9104	29.5045	28.971	28.4022	27.8313	29.6717	29.73	30.6602	28.7908	29.1589	29.6234	27.9866	29.7689	29.73	28.7144	28.476	27.2664	26.9401	27.9104	27.7336	24.5244	28.3279	27.6823	28.5427	28.4398	29.6234	28.1528	27.8313	29.1589	30.592	30.2209	28.003	28.8925	27.1724	27.248	28.4022	31.7235	28.6336	31.2913	27.7336	31.1639
PEF1	-3.69567	16.8551	-1.61878	0.112414	0.244881	-5.28868	14	27	19.7079	18.9703	24.2629	18.7209	22.4041	19.8939	25.4257	22.7821	18.6267	0	21.7442	18.2807	20.8494	19.4897	18.8926	21.2655	17.1515	20.1961	0	15.8832	20.1337	8.24179	18.4941	16.0089	17.5197	21.1947	19.2812	13.8532	20.5506	0	20.2151	18.9261	0	18.9703	0	0	22.3197	20.2522	22.1942	20.7548	17.1273
PKM	-0.946778	23.9084	-1.61275	0.113721	0.247282	-5.29789	15	32	23.086	23.1937	25.3197	24.2524	23.6353	22.0629	23.3697	26.7302	26.9401	27.2903	28.003	27.8313	27.9866	23.0762	21.807	22.516	23.0941	25.6794	27.9866	27.7537	27.2903	22.3601	22.7365	25.5136	24.5498	23.0055	29.0294	23.5732	22.3545	22.4041	21.5714	22.0101	21.6492	24.3804	23.059	21.494	23.2478	22.326	21.0267	22.5343	21.541
sp|P01770|HV309_HUMAN Ig heavy chain V-III region NIE OS=Homo sapiens PE=1 SV=1	1.89891	23.1105	1.60214	0.116053	0.251899	-5.31405	15	32	25.0836	22.0527	19.5842	20.1615	8.33536	24.8927	26.7769	5.84244	25.9576	26.0398	25.3868	26.7094	23.0941	23.9901	25.2564	23.1023	21.8722	20.2426	22.7897	23.1846	25.0715	23.5828	22.4726	22.2493	24.4465	24.0937	24.3204	23.5018	24.9645	24.4791	23.8329	23.6878	24.5863	22.9186	22.7184	23.3758	24.1982	23.8607	25.1101	24.6388	24.4172
SLC44A5	3.48117	12.8265	1.59962	0.116612	0.252659	-5.31787	11	23	7.29915	11.9501	8.41441	0	8.33536	19.0979	8.24179	5.84244	8.15591	0	0	5.84244	0	17.7182	19.3397	17.1751	5.84244	0	0	0	0	8.24179	0	0	0	0	8.5948	0	22.3882	21.4146	23.651	24.1648	24.0455	23.2559	24.1881	22.4121	23.6421	23.6353	23.3697	22.7274	25.3197
HLA-H	1.59135	18.7958	1.59532	0.117571	0.254281	-5.32438	14	32	17.9031	20.2877	16.9813	23.7938	16.9813	20.3693	17.3538	16.8093	19.4275	0	18.4044	20.7115	18.7954	19.2717	18.6897	18.5075	20.353	20.8402	20.1694	19.9556	19.158	19.5842	19.1722	19.2478	19.1819	19.0495	21.7782	21.6605	18.1426	17.7373	18.1618	17.6208	21.1697	19.1819	16.6006	17.8275	18.3158	18.4366	18.6897	19.9662	19.3774
sp|P01712|LV209_HUMAN Ig lambda chain V-II region WIN OS=Homo sapiens PE=1 SV=1	-3.2104	14.3482	-1.5937	0.117934	0.254611	-5.32683	14	26	18.94	17.6961	18.0793	16.0422	17.9671	17.3166	16.955	18.2807	16.9813	16.2365	17.3538	16.6958	0	18.1046	19.6827	13.4261	16.6006	0	18.2328	17.0844	18.6466	17.0844	18.1618	0	21.284	0	17.3309	15.6767	16.7241	0	14.0772	20.3138	14.8328	18.5075	15.2503	16.3004	17.3752	0	15.8832	15.3357	17.2401
PRDX6	3.16956	15.7692	1.59137	0.118459	0.255149	-5.33035	11	30	19.7146	11.9501	19.1478	0	20.5328	0	21.5096	17.6795	18.2146	0	18.0793	18.0031	0	19.7325	17.4009	12.031	17.9031	18.6736	17.0581	15.4289	17.5438	17.9175	18.2702	0	20.5506	19.5348	18.7482	20.2522	17.8455	17.8079	18.3286	16.5653	18.6036	16.0866	0	19.8939	18.6736	17.9031	18.526	16.9351	18.7954
sp|P01598|KV106_HUMAN Ig kappa chain V-I region EU OS=Homo sapiens PE=1 SV=1	-0.778585	28.1833	-1.59072	0.118605	0.255149	-5.33133	15	32	29.7689	28.0243	28.0527	27.1724	28.7908	30.0869	30.2209	29.8766	29.1589	28.2529	29.3392	26.8988	29.4459	25.1101	28.4398	29.2188	24.3409	25.2802	23.1417	27.9664	28.5134	28.003	27.6561	28.2867	28.7144	28.9312	26.1451	28.1528	28.1887	28.1173	28.7144	28.8576	29.8185	26.8651	28.0838	28.971	28.8576	28.9312	25.44	28.9312	30.2209
ECM1	-0.389355	25.5128	-1.58712	0.119418	0.256103	-5.33675	15	32	26.111	25.7871	25.5796	25.3671	24.9645	25.1101	26.1805	24.6487	26.0398	25.6348	26.7607	26.5183	26.7607	26.1987	24.83	24.4676	26.2925	24.4052	25.4818	25.5796	24.1554	25.2564	24.7245	25.4909	26.0398	25.2802	25.8871	25.3063	26.4473	24.8118	25.4909	25.3671	24.6107	26.1316	26.1987	25.4534	24.802	25.7443	24.9963	25.6794	25.4534
KRT9	-0.399407	27.7765	-1.58688	0.119472	0.256103	-5.33711	15	32	28.003	27.0999	28.1887	27.3854	26.5588	28.5427	29.555	27.5847	27.9866	29.0294	29.7689	27.3103	28.8925	29.7689	28.5134	27.1177	27.7783	29.0294	29.0294	27.9866	26.7094	28.8925	28.5427	29.3979	27.9104	28.1887	28.5134	29.1589	27.3103	25.7256	27.1177	28.0243	26.4717	27.0166	27.2664	26.111	26.4298	26.8478	26.7607	27.4782	27.2664
UBE2O	-1.80312	17.7969	-1.58103	0.120806	0.258448	-5.34591	15	31	19.9748	19.5248	17.6208	20.088	20.4113	20.1781	18.6161	19.3186	19.7325	17.3309	19.9481	18.7209	20.4113	19.2478	20.1071	15.0474	18.6036	18.5541	20.1781	20.6735	19.9023	19.191	18.2328	20.1262	19.9916	18.94	17.6208	19.3397	16.4636	18.5698	11.2991	18.6161	18.1426	18.2807	18.0209	16.4636	18.7209	0	18.0619	17.3309	18.6595
HLA-DRB1	0.848701	20.8552	1.57442	0.122325	0.260831	-5.3558	15	32	20.6533	18.3892	20.6304	17.1633	21.4771	23.1593	19.7854	19.7415	19.0069	19.8234	20.0292	19.0592	21.4146	20.3693	21.8316	21.5127	21.7526	22.6806	19.6274	19.5733	20.1961	18.6099	17.8455	16.3885	21.4809	20.9664	22.963	22.4121	19.6052	21.4729	21.8231	21.58	21.7927	19.8672	19.7801	22.2558	22.2663	23.4355	20.2953	19.3055	21.4729
ADAM10	3.49616	9.73115	1.56681	0.124097	0.264143	-5.36716	10	24	7.29915	11.9501	8.41441	20.2688	8.33536	0	8.24179	5.84244	8.15591	0	0	5.84244	0	16.883	0	0	5.84244	17.3538	15.9073	0	0	8.24179	0	14.6399	15.5553	17.4724	20.593	14.0772	18.0409	20.1337	8.45287	0	12.9727	19.2913	15.4289	17.1515	13.8532	18.0031	18.2992	0	14.7256
IGKC	-0.465648	30.0255	-1.56587	0.124316	0.264145	-5.36856	15	32	30.889	31.2913	29.3979	28.67	28.1173	29.555	31.0731	31.5755	30.459	30.9587	30.8185	30.7266	31.8847	31.1639	30.3613	27.5655	29.7689	29.2808	30.889	30.592	30.592	31.4558	29.7689	30.2915	30.3613	30.889	30.0869	29.6717	30.592	29.9598	30.2915	28.4022	30.6602	28.8576	29.7689	30.2209	29.6234	29.076	29.8185	30.3613	29.555
ASS1	-0.585742	20.9252	-1.56114	0.125428	0.265847	-5.37558	15	32	21.7196	20.6263	19.1212	23.3993	22.6372	21.6227	22.963	20.0676	20.3033	20.5506	21.3409	21.0529	23.9171	20.5405	19.3501	21.7041	21.4146	20.2688	20.7729	20.9893	19.8234	21.9	19.7647	20.6263	20.5595	20.4184	20.4324	19.5956	20.7932	20.6928	21.2655	21.0896	20.2151	19.9281	20.8251	20.2877	19.5117	23.5454	20.2522	20.7463	18.5397
C6	-0.370177	24.4666	-1.56059	0.125557	0.265847	-5.37639	15	32	24.9645	25.4534	25.0203	25.8563	25.0305	23.4717	25.1759	24.8927	24.802	23.316	24.8454	24.7031	23.1937	24.4368	24.1881	24.2221	24.1036	24.3204	23.8607	23.7593	24.7031	24.3606	24.3933	25.1759	24.1648	23.4809	23.9629	23.8703	23.3351	24.3014	24.8454	24.505	24.0666	25.4818	26.6734	25.1101	23.841	23.3758	24.075	23.8778	24.3104
CFI	-0.452946	24.6404	-1.55131	0.127764	0.270047	-5.39012	15	32	24.9963	25.1487	25.9716	28.003	24.9963	24.4172	22.5343	24.1982	23.7938	25.4653	24.7513	25.8708	23.3697	25.4909	23.3613	24.5977	23.5149	24.8213	24.5498	24.8832	24.7245	23.6172	23.9542	25.0836	23.2559	23.6958	25.6794	24.075	24.6107	24.4368	24.5576	24.9645	23.8778	25.3868	25.7583	25.1362	23.3828	24.2407	24.3606	24.3933	24.2407
RAB34	-3.48536	5.31252	-1.54483	0.129323	0.272864	-5.39966	10	11	7.29915	11.9501	8.41441	0	22.3197	0	8.24179	5.84244	8.15591	16.6289	0	5.84244	18.1306	0	0	0	5.84244	0	0	18.36	16.7241	8.24179	0	0	0	0	8.5948	0	5.22948	0	0	0	0	0	0	18.0209	0	0	0	21.6309	0
ACTR3	0.510216	20.8659	1.54329	0.129694	0.273171	-5.40191	15	32	20.1071	21.5589	21.06	20.5405	21.3453	20.3773	19.9146	19.6514	20.321	19.4758	19.7415	20.7189	20.8583	20.2313	19.7854	21.6047	23.1512	21.3328	20.0224	19.7748	18.8444	19.6986	19.3774	20.4706	19.0341	19.6514	23.4081	21.8819	22.202	20.6182	21.3243	20.6928	20.9587	22.3808	21.4516	20.3033	20.9893	20.6405	20.5041	22.4554	22.2132
ACTR1A	-2.74834	16.1453	-1.54074	0.130313	0.273521	-5.40565	15	28	18.1109	18.4602	8.41441	21.1075	22.7687	17.4944	18.8016	17.4944	17.3238	17.6606	18.8865	18.6099	18.9907	19.3832	18.1706	0	21.3619	13.8745	17.9103	16.7559	14.8886	17.6606	16.5449	12.6927	17.1394	19.103	18.0707	16.1469	19.0898	19.9519	19.0754	17.7278	17.5111	21.9712	17.5563	16.0256	16.6804	19.9705	19.2521	16.5449	0
ACTR1B	-2.74834	16.1453	-1.54074	0.130313	0.273521	-5.40565	15	28	18.1109	18.4602	8.41441	21.1075	22.7687	17.4944	18.8016	17.4944	17.3238	17.6606	18.8865	18.6099	18.9907	19.3832	18.1706	0	21.3619	13.8745	17.9103	16.7559	14.8886	17.6606	16.5449	12.6927	17.1394	19.103	18.0707	16.1469	19.0898	19.9519	19.0754	17.7278	17.5111	21.9712	17.5563	16.0256	16.6804	19.9705	19.2521	16.5449	0
TUBA4B	3.91527	13.2092	1.53932	0.13066	0.273775	-5.40774	11	26	7.29915	19.5733	8.41441	15.8832	17.7816	20.0082	8.24179	17.4724	16.6289	16.7241	0	5.84244	0	0	0	14.9843	5.84244	23.1023	20.2151	17.9671	18.7482	18.6358	15.6086	17.4526	0	16.9351	20.0773	0	21.6889	16.6289	19.3501	0	19.5117	16.1197	21.0094	18.5934	21.0814	0	21.284	11.7264	19.6449
RHCE	-3.89255	8.02815	-1.53267	0.132288	0.2758	-5.41746	11	16	7.29915	19.2046	8.41441	19.1146	8.33536	0	20.6078	5.84244	8.15591	0	21.9641	16.3617	19.1285	0	0	0	5.84244	0	0	0	0	8.24179	17.6074	17.302	0	0	8.5948	19.9705	17.2725	0	0	0	15.2168	14.1965	0	14.8886	0	0	0	0	19.103
RHD	-3.89255	8.02815	-1.53267	0.132288	0.2758	-5.41746	11	16	7.29915	19.2046	8.41441	19.1146	8.33536	0	20.6078	5.84244	8.15591	0	21.9641	16.3617	19.1285	0	0	0	5.84244	0	0	0	0	8.24179	17.6074	17.302	0	0	8.5948	19.9705	17.2725	0	0	0	15.2168	14.1965	0	14.8886	0	0	0	0	19.103
FOXJ1	-0.701922	22.818	-1.53258	0.132311	0.2758	-5.41759	15	32	22.7184	22.0629	22.1942	23.7848	24.789	20.8988	25.7153	22.516	22.3013	22.3013	25.1642	22.6539	26.2683	20.6405	23.7452	20.4513	22.2493	18.0031	21.7196	22.9986	21.6309	22.6883	22.6267	22.4397	24.4052	21.4381	24.3933	21.9924	23.0487	25.5898	23.6878	23.5903	22.3545	23.6673	22.0753	23.2028	21.4686	22.6608	22.7365	23.2028	22.6705
KRT85	0.988874	26.39	1.5315	0.132576	0.275878	-5.41916	15	32	28.1528	28.3279	21.954	25.0203	21.2184	23.4233	23.4446	28.1173	27.5655	22.3479	27.2289	27.6561	23.5979	29.2808	28.971	27.2903	27.7537	24.6807	26.8202	26.5183	28.2201	28.2867	22.8514	26.0742	26.5588	27.4782	26.5183	26.111	28.2201	27.5437	26.7905	28.2529	27.9664	23.2028	24.6613	27.0455	27.8879	27.8313	26.6734	27.2289	27.4782
SMO	1.63355	25.7918	1.52535	0.134102	0.278572	-5.42812	15	32	27.2664	26.5024	27.5437	25.6794	21.9607	26.2683	23.5344	25.0938	28.476	27.1528	25.8417	5.84244	26.4717	25.9716	26.2157	25.1362	27.0455	28.1887	27.5655	26.8037	26.8988	25.9128	27.7537	27.5847	25.0577	25.6794	25.5136	27.2108	29.8185	26.0398	25.0938	25.2404	24.789	26.5961	29.0294	26.0134	26.634	25.3671	26.1987	26.6734	26.8037
FTL	0.580726	26.5032	1.52253	0.134804	0.279551	-5.43221	15	32	25.2692	27.8593	25.7723	24.9031	27.6058	26.111	25.8708	25.7153	27.0166	26.3091	25.6348	27.248	25.7256	25.6058	24.7245	29.3392	25.6205	28.5134	26.5588	26.1451	25.1759	25.9407	25.537	27.5195	26.8478	25.7723	27.2664	26.745	26.0134	26.0968	29.076	26.1601	27.0821	27.6058	25.8306	25.2313	29.555	26.8364	26.8988	25.5136	25.8708
IGHV3-64	-0.537381	25.0706	-1.51989	0.135466	0.280443	-5.43604	15	32	26.0398	24.9031	26.0742	23.4446	27.0821	24.9735	24.5863	25.8417	27.248	26.7302	26.0134	27.5195	25.9845	25.6642	24.5863	25.0938	26.1805	26.5961	27.0999	26.0134	26.1316	26.1601	26.111	27.0166	26.1805	25.4818	25.5526	28.003	24.4052	24.2524	23.9244	22.8882	22.0694	21.7196	22.8227	24.372	23.6172	23.7938	24.2221	24.0006	24.6807
ITGB5	0.994471	24.4562	1.51751	0.136064	0.281199	-5.43948	15	32	20.1412	21.1247	21.4847	18.382	26.2222	22.326	19.3099	27.2384	26.2157	26.6734	27.4679	25.7205	27.4169	26.5588	25.8708	24.505	25.2802	22.7184	26.0968	26.0353	26.4568	25.9716	25.4818	24.5151	26.0009	25.6986	25.7153	24.7131	26.5024	22.0101	23.3543	26.634	25.849	24.7513	24.789	25.8149	23.2325	25.4818	22.5835	20.8402	21.398
GFAP	-2.90138	13.2736	-1.51228	0.137385	0.283445	-5.44703	14	20	18.5824	11.9501	19.6827	0	16.6289	18.6267	18.4095	21.3157	19.5956	19.8939	19.855	20.0082	19.5471	17.5025	18.4146	18.5397	18.6466	22.297	21.3496	19.6117	20.7152	17.8538	16.7559	17.9103	19.3142	21.2263	21.8909	21.8534	5.22948	0	0	0	0	16.3004	17.4526	0	0	17.8455	0	0	0
ITGA2B	0.508245	23.7424	1.50662	0.138826	0.28593	-5.45517	15	32	22.6946	20.6735	22.2558	23.525	25.1759	23.6777	24.2313	25.1219	24.4465	25.2915	23.5454	24.4052	22.7533	21.7343	22.4554	23.2028	24.0666	25.2692	24.5244	23.8256	22.8584	22.6539	24.4576	24.7245	23.086	23.6172	25.4126	23.9629	23.9542	24.1227	23.0487	22.5435	25.2692	25.5898	23.5573	22.9186	24.4052	24.6613	23.8607	23.7354	22.9462
HSPA1L	0.361631	22.2516	1.50438	0.139401	0.286626	-5.45839	15	32	20.9826	21.8273	21.2062	22.2169	20.8327	23.3758	22.6914	22.5258	21.2707	21.8139	22.5757	22.1404	22.4872	22.5301	24.0188	23.1937	22.7969	23.3828	24.0064	22.3545	21.4295	22.0479	22.3714	22.5258	23.0304	23.1115	23.4661	22.3425	21.0359	21.2562	21.6379	21.5287	22.7454	22.3361	21.0529	23.2559	22.0431	22.7274	22.516	21.8722	21.9186
CA1	0.773162	21.2204	1.50055	0.140388	0.288165	-5.46388	15	32	22.8421	21.0676	20.9502	21.5287	21.7343	18.9131	21.6972	19.871	19.6367	20.0676	20.883	20.6564	20.4273	20.5222	18.7728	20.765	20.2151	23.5979	21.284	21.3243	19.6986	19.1212	23.1512	20.2592	22.5555	20.386	22.0987	26.3991	22.2132	21.5287	20.5506	20.1961	20.6735	19.2257	21.4224	20.7463	20.119	22.0101	19.3012	23.0941	21.8571
TUBA3C	-0.680445	22.7471	-1.49393	0.142104	0.290742	-5.47333	15	32	21.5714	21.7782	22.8033	23.6172	26.1601	25.7443	24.2759	22.5435	21.58	21.3093	20.8915	21.1034	24.802	24.8213	23.6264	22.8988	20.8494	25.4534	22.5053	21.4771	21.3409	21.8819	23.6353	21.6671	19.4897	21.1116	22.3479	22.8882	23.4233	22.3962	21.9607	22.4726	22.516	25.8563	22.8421	23.8502	22.8514	22.3882	23.0412	21.8497	24.5705
PSMA1	0.581409	22.9899	1.4936	0.142191	0.290742	-5.47381	15	32	21.6889	21.6047	21.2759	24.4676	24.1036	21.9	22.3601	22.082	21.3725	22.516	22.0101	22.9986	22.2699	25.8019	22.0527	21.1034	22.2558	26.1316	22.1543	23.9803	23.1339	23.2719	22.2927	23.5454	23.5344	22.1834	23.4446	23.0304	23.0412	23.7755	22.7096	23.3613	22.9186	26.111	24.2759	22.6539	24.0455	23.1846	22.5663	22.3361	23.0055
F13A1	-0.419483	27.1353	-1.4926	0.142452	0.290742	-5.47523	15	32	27.9866	26.4842	27.7783	27.2289	27.0999	25.5136	28.1887	27.1177	28.3666	28.8576	28.1887	28.476	27.3103	26.2287	26.745	26.0968	26.8478	27.4982	28.0243	27.1724	25.7443	27.0455	26.6483	28.003	26.3515	25.8871	27.9664	28.0838	27.4083	26.2814	27.1724	27.193	25.8959	28.003	27.9866	26.3991	26.2925	27.1528	26.1451	27.1373	27.3854
PLG	-0.48058	26.8996	-1.49201	0.142605	0.290742	-5.47607	15	32	29.076	27.9104	29.9598	27.4083	27.707	26.1451	26.3387	26.3235	27.3589	27.0821	26.0742	26.9964	25.7723	25.3868	26.4717	25.5026	26.6139	27.7336	26.8651	26.1601	27.3103	25.6794	27.7783	27.9866	25.6058	25.6517	25.6348	26.9401	27.4782	26.2422	27.0999	26.0134	26.0308	27.8313	28.4022	27.2108	28.476	25.8563	27.0455	26.4151	26.9964
ITGB6	0.940021	24.5109	1.49004	0.14312	0.291301	-5.47887	15	32	20.1781	21.1247	21.6379	18.382	26.2222	22.5928	20.3033	27.2384	26.2287	26.6916	27.4679	25.7205	27.4169	26.5772	25.8871	24.5244	25.3063	23.059	26.1805	26.0353	26.4717	25.9845	25.5026	24.5386	26.0308	25.7256	25.7583	24.7627	26.5183	22.0165	23.3697	26.6483	25.849	24.8213	24.802	25.8417	23.2408	25.4909	22.6097	20.883	21.4071
FASN	-1.91622	17.8508	-1.48831	0.143576	0.291737	-5.48134	15	30	20.514	18.3286	19.4897	17.6795	19.7415	19.4275	18.1046	20.321	19.1358	19.7255	20.765	19.6717	19.4758	18.9261	17.8455	20.036	22.5343	21.1034	16.4	17.1273	20.666	18.3892	15.4289	0	18.7482	20.9419	20.0224	18.9029	19.0693	16.2095	17.0844	19.9826	16.9032	19.1212	18.1426	16.5242	18.0209	18.7728	17.9464	16.955	18.0209
DHX9	-2.01789	20.3309	-1.48569	0.144265	0.292645	-5.48505	15	30	18.7728	22.0987	20.816	21.9095	20.1865	23.3249	22.2776	24.2524	23.4446	23.8883	23.7673	23.1339	22.6168	23.4606	23.2719	23.3697	23.1593	18.9603	22.4726	21.7343	23.7593	23.9707	23.4081	22.0527	22.6168	23.6421	19.1212	22.7184	21.4224	16.4636	19.9662	19.2812	21.8403	17.7373	20.2522	18.6358	14.8328	18.9603	23.1339	16.5013	0
TUBB4A	-2.01562	18.7754	-1.47583	0.146885	0.295973	-5.499	15	30	20.4044	19.7748	22.0242	19.6229	19.3342	16.6006	20.036	20.5663	20.5663	22.5928	21.1697	21.6605	19.3099	19.9481	20.5405	18.8077	20.1337	22.6573	20.3033	18.2807	18.7841	20.386	19.5733	20.9893	21.9443	0	21.0175	19.871	20.4962	16.7241	19.3099	20.119	14.9843	20.1337	18.4366	20.3693	15.4289	19.0816	16.4486	18.9907	19.9481
TUBB6	-2.01562	18.7754	-1.47583	0.146885	0.295973	-5.499	15	30	20.4044	19.7748	22.0242	19.6229	19.3342	16.6006	20.036	20.5663	20.5663	22.5928	21.1697	21.6605	19.3099	19.9481	20.5405	18.8077	20.1337	22.6573	20.3033	18.2807	18.7841	20.386	19.5733	20.9893	21.9443	0	21.0175	19.871	20.4962	16.7241	19.3099	20.119	14.9843	20.1337	18.4366	20.3693	15.4289	19.0816	16.4486	18.9907	19.9481
TUBB8P12	-2.01562	18.7754	-1.47583	0.146885	0.295973	-5.499	15	30	20.4044	19.7748	22.0242	19.6229	19.3342	16.6006	20.036	20.5663	20.5663	22.5928	21.1697	21.6605	19.3099	19.9481	20.5405	18.8077	20.1337	22.6573	20.3033	18.2807	18.7841	20.386	19.5733	20.9893	21.9443	0	21.0175	19.871	20.4962	16.7241	19.3099	20.119	14.9843	20.1337	18.4366	20.3693	15.4289	19.0816	16.4486	18.9907	19.9481
sp|A6NNZ2|TBB8L_HUMAN Tubulin beta-8 chain-like protein LOC260334 OS=Homo sapiens PE=1 SV=1	-2.01562	18.7754	-1.47583	0.146885	0.295973	-5.499	15	30	20.4044	19.7748	22.0242	19.6229	19.3342	16.6006	20.036	20.5663	20.5663	22.5928	21.1697	21.6605	19.3099	19.9481	20.5405	18.8077	20.1337	22.6573	20.3033	18.2807	18.7841	20.386	19.5733	20.9893	21.9443	0	21.0175	19.871	20.4962	16.7241	19.3099	20.119	14.9843	20.1337	18.4366	20.3693	15.4289	19.0816	16.4486	18.9907	19.9481
TUBB8	-2.01326	18.7766	-1.4737	0.147455	0.296627	-5.502	15	30	20.4044	19.7748	22.0242	19.6229	19.3342	16.6006	20.036	20.5663	20.5663	22.5928	21.1697	21.6605	19.3099	19.9481	20.5405	18.8077	20.1337	22.7096	20.3033	18.2807	18.7841	20.386	19.5733	20.9893	21.9443	0	21.0175	19.871	20.4962	16.7241	19.3099	20.119	14.9843	20.1337	18.4366	20.3693	15.4289	19.0816	16.4486	18.9907	19.9481
tr|A0A0G2JPE1|A0A0G2JPE1_HUMAN Uncharacterized protein OS=Homo sapiens PE=4 SV=1	-0.526312	20.5896	-1.45878	0.151502	0.304263	-5.52291	15	32	21.7442	22.326	20.5041	20.3138	18.6595	20.2271	22.4726	21.5287	20.1412	22.0003	20.6501	21.6889	21.247	20.8915	21.1857	22.3601	22.8679	20.1865	20.2045	19.9916	19.5956	20.6263	21.7686	19.9826	21.0175	21.1617	20.0574	19.1212	22.1942	19.9916	19.6052	19.463	21.8497	19.4275	19.1478	19.7415	19.7415	20.6182	20.6263	18.9029	20.3622
C12orf76	1.99487	19.533	1.45469	0.152626	0.306011	-5.52861	15	31	7.29915	11.9501	19.6449	19.0495	8.33536	21.4442	22.7096	22.2867	21.3243	22.3882	21.4146	21.0359	21.8316	22.3545	21.9275	20.2953	21.7686	21.9186	19.191	21.807	21.284	21.8571	21.984	22.9986	22.1248	21.8316	21.954	20.8666	5.22948	20.088	19.2113	20.3033	19.2812	20.088	20.0676	21.06	21.2022	20.1961	20.5328	19.9146	21.3243
HMCN2	-1.26138	19.952	-1.45026	0.153851	0.307957	-5.53476	15	32	22.6097	20.4629	22.326	19.7415	8.33536	23.1679	23.0412	24.0006	21.9275	22.6883	21.954	26.5369	21.6816	20.8071	22.3361	21.8316	21.2562	18.7841	21.4847	20.5405	23.2238	20.8327	21.807	20.3773	21.8722	21.7927	21.4381	20.6182	18.4366	21.0094	16.6006	19.2478	16.883	17.8275	18.4818	21.58	19.9556	15.8258	16.0422	19.8333	19.1722
HAL	1.4355	16.8304	1.44742	0.154642	0.308332	-5.5387	14	32	19.5024	11.9501	8.41441	0	17.4261	18.2807	18.7841	18.6595	18.7209	17.6961	18.9703	18.526	19.8234	21.0814	18.2564	16.4	17.9671	18.8077	19.0341	18.7361	17.9031	18.4146	16.2736	14.167	18.526	18.199	17.5938	19.0979	17.5688	17.2401	12.714	17.0328	16.0866	16.2095	18.3748	18.3158	12.6711	20.1519	14.167	16.3004	15.2961
KRT71	-2.06143	18.3883	-1.44684	0.154803	0.308332	-5.53951	15	30	21.4338	11.9501	21.4146	19.9426	20.3773	21.06	22.1032	20.3086	21.0999	21.0963	21.5223	20.8289	21.5127	22.6539	21.4108	21.1574	20.2993	19.6907	21.6178	20.2313	21.4729	20.9826	19.8284	20.4184	19.8284	20.1738	20.4457	20.9461	5.22948	18.6978	18.7422	18.8444	0	16.7342	19.737	18.547	13.9368	0	18.3222	18.755	18.9653
KRT74	-2.06143	18.3883	-1.44684	0.154803	0.308332	-5.53951	15	30	21.4338	11.9501	21.4146	19.9426	20.3773	21.06	22.1032	20.3086	21.0999	21.0963	21.5223	20.8289	21.5127	22.6539	21.4108	21.1574	20.2993	19.6907	21.6178	20.2313	21.4729	20.9826	19.8284	20.4184	19.8284	20.1738	20.4457	20.9461	5.22948	18.6978	18.7422	18.8444	0	16.7342	19.737	18.547	13.9368	0	18.3222	18.755	18.9653
HIST1H2AB	-2.13621	19.0474	-1.44293	0.155897	0.308982	-5.54492	15	30	19.6367	18.6736	19.9748	22.6806	20.4629	19.191	20.514	19.3501	20.6182	19.6717	18.5879	19.9146	18.6466	18.6595	19.496	20.8915	5.84244	23.5732	0	0	18.5075	8.24179	20.2953	21.3093	20.0474	19.7923	19.9481	20.113	20.2045	20.6735	21.3496	23.5573	21.7782	22.516	21.8722	20.321	21.8139	21.5714	21.0676	20.3622	21.3093
HIST1H2AC	-2.13621	19.0474	-1.44293	0.155897	0.308982	-5.54492	15	30	19.6367	18.6736	19.9748	22.6806	20.4629	19.191	20.514	19.3501	20.6182	19.6717	18.5879	19.9146	18.6466	18.6595	19.496	20.8915	5.84244	23.5732	0	0	18.5075	8.24179	20.2953	21.3093	20.0474	19.7923	19.9481	20.113	20.2045	20.6735	21.3496	23.5573	21.7782	22.516	21.8722	20.321	21.8139	21.5714	21.0676	20.3622	21.3093
HIST3H2A	-2.13621	19.0474	-1.44293	0.155897	0.308982	-5.54492	15	30	19.6367	18.6736	19.9748	22.6806	20.4629	19.191	20.514	19.3501	20.6182	19.6717	18.5879	19.9146	18.6466	18.6595	19.496	20.8915	5.84244	23.5732	0	0	18.5075	8.24179	20.2953	21.3093	20.0474	19.7923	19.9481	20.113	20.2045	20.6735	21.3496	23.5573	21.7782	22.516	21.8722	20.321	21.8139	21.5714	21.0676	20.3622	21.3093
P2RX1	2.02843	19.6088	1.43612	0.157817	0.312276	-5.55431	14	32	22.4041	11.9501	23.1023	0	8.33536	20.9419	22.0165	23.8883	25.5526	21.954	26.2287	5.84244	25.8959	22.6806	20.6182	17.6961	20.4273	19.0592	20.7115	19.4897	20.2777	21.2101	20.4706	20.8251	19.937	23.6878	21.2322	20.2688	19.4368	20.4706	20.6405	20.5595	18.7841	19.0495	20.1865	19.8826	17.7182	20.5222	20.3773	19.9987	20.1865
sp|P01599|KV107_HUMAN Ig kappa chain V-I region Gal OS=Homo sapiens PE=1 SV=1	-0.643313	22.6421	-1.43149	0.159132	0.313937	-5.56067	15	32	22.7365	25.6348	22.8421	22.5757	22.7454	21.807	22.3127	24.802	23.7755	21.4071	24.3606	21.7996	22.5258	22.2205	23.0412	22.3714	23.0487	20.7115	22.4872	22.2205	23.1221	22.3479	21.6492	20.8327	21.7782	22.0003	22.5435	22.1834	25.4257	21.5032	22.3127	24.5386	23.0941	20.036	21.3034	20.0773	21.1532	21.9275	22.7454	25.2692	25.7723
sp|P01817|HV204_HUMAN Ig heavy chain V-II region MCE OS=Homo sapiens PE=1 SV=1	-0.627306	25.3789	-1.43133	0.159176	0.313937	-5.56088	15	32	26.0009	26.9194	26.3843	26.5772	27.7537	24.5977	25.7871	24.5151	25.3409	24.5386	24.3524	24.4261	25.0068	25.9845	25.526	27.3103	25.6517	22.3882	24.6807	24.2221	24.1448	25.7443	23.9901	23.8502	25.537	25.9251	23.4233	23.5149	24.0553	24.8696	26.745	24.8832	26.6916	22.3479	29.6234	24.6107	24.3606	26.745	25.8563	25.4534	27.6823
PZP	-0.562077	28.1488	-1.42196	0.161865	0.31872	-5.57369	15	32	28.971	26.9964	32.3535	28.3666	28.476	27.9346	28.5427	27.062	28.1528	29.555	28.3666	28.2201	27.5437	27.3103	30.2915	27.4782	27.193	27.5655	28.7908	27.5195	28.1528	27.5655	32.0892	28.67	27.0821	27.6823	29.2188	27.6823	27.9346	27.6823	28.0243	29.076	26.9555	27.9866	27.7336	30.0869	27.8313	26.8037	27.8313	27.032	27.4254
sp|P01782|HV321_HUMAN Ig heavy chain V-III region DOB OS=Homo sapiens PE=1 SV=1	-3.14792	18.8967	-1.41568	0.163685	0.321284	-5.58223	15	27	25.1642	22.3962	23.4081	20.8666	8.33536	22.1543	22.9462	22.2409	22.9267	21.8231	22.3425	24.3524	21.6379	21.9	21.6816	24.3204	21.7603	17.5688	22.6008	22.5258	0	21.4847	20.6263	21.7283	19.7255	22.1942	22.3361	19.9916	22.5757	22.5258	19.463	0	20.386	18.8077	20.9502	22.5555	22.1179	0	22.6806	21.984	22.1834
TCP1	-1.15612	25.1274	-1.41564	0.163698	0.321284	-5.58229	15	32	26.1805	26.3843	28.5948	28.5427	23.5732	21.2322	21.4686	27.2903	27.9104	29.3979	27.8593	29.3392	27.5655	27.1724	21.398	20.7189	26.5961	27.9664	28.7144	28.3279	28.1887	26.8478	25.3868	28.8925	22.5053	23.5573	27.9866	27.6058	25.2564	24.1554	22.4726	20.6823	21.8571	24.5386	21.7996	21.6605	23.1937	26.5588	21.1783	22.9186	21.2562
RAN	1.83109	18.5175	1.41304	0.164455	0.322247	-5.58581	14	31	17.0581	17.9671	21.8642	15.8258	17.0844	16.3768	16.6289	18.2992	18.7728	18.2807	0	17.9175	19.8144	18.2328	20.1865	17.1118	20.9974	20.593	21.0529	18.4531	19.1358	20.8666	19.7079	18.7361	19.1979	19.3888	20.2953	0	20.4706	19.6367	19.3397	20.5405	19.1722	20.0984	20.3773	19.7146	20.1519	21.6816	20.6182	18.8077	19.0495
IGHV1-3	-0.619398	25.282	-1.41124	0.164982	0.322755	-5.58825	15	32	27.1373	24.3524	25.6058	24.0553	23.7848	26.2157	24.6388	25.3295	27.3103	24.2629	26.745	26.2814	25.3063	28.476	23.7593	24.3409	22.8227	22.7274	22.9986	23.7938	26.0595	22.99	25.2915	22.8679	25.7256	24.5386	24.9508	25.5654	26.3843	26.7302	25.6794	25.2802	23.7182	23.9629	26.0308	26.5369	26.8651	26.2157	24.1036	24.8454	27.062
IGHM	0.432415	29.7777	1.40831	0.165843	0.323916	-5.59221	15	32	29.8185	30.459	28.5134	29.1589	30.0158	30.0158	29.1589	29.7689	28.003	27.7336	28.67	28.0838	29.5045	29.8185	29.0294	30.459	28.4398	29.4459	27.9346	27.5847	28.67	28.4398	28.1528	27.6823	27.9866	29.2188	29.555	30.5224	30.2209	30.8185	31.5755	30.6602	31.4558	29.5045	30.5224	29.8185	31.1639	32.3535	30.459	29.73	31.4558
LAP3	-3.79108	10.107	-1.40572	0.166607	0.324884	-5.59572	10	18	21.1375	19.8234	19.5117	18.7617	18.2702	0	23.525	17.7601	8.15591	0	0	5.84244	0	18.9029	0	0	16.6958	12.8133	0	0	0	17.5438	0	19.3186	0	0	19.7079	0	5.22948	15.8258	16.1197	17.2221	20.5405	19.7325	16.5242	0	15.1826	0	0	0	0
DNPEP	-1.65518	19.3601	-1.40282	0.167464	0.32603	-5.59962	15	31	20.4782	19.9023	22.082	18.2992	21.1034	18.1306	20.321	20.4782	20.9664	19.7415	19.7748	19.0202	19.871	19.158	20.4782	17.9856	5.84244	21.7526	20.5506	19.0069	23.2408	17.6961	16.4	20.4629	18.5075	0	20.8005	16.3768	21.3651	21.7041	20.6047	20.2151	22.9367	20.3138	17.9671	19.3583	21.0963	20.3931	16.883	21.3409	22.6946
IGKV1-27	1.97206	19.7285	1.39801	0.168896	0.328288	-5.60609	14	31	19.2367	18.9131	19.1979	0	19.0202	20.1412	19.0341	20.9587	19.3642	18.6595	19.5024	20.3622	19.108	19.2564	19.3099	18.8516	18.0031	0	20.7548	20.119	22.3479	20.6182	17.0328	20.7863	21.0738	18.6736	20.4184	17.6961	21.2759	22.7274	21.58	20.353	21.9275	20.0773	22.2776	22.8771	23.3888	22.9786	23.6421	23.3697	23.7848
PSMD1	1.4078	20.0886	1.39451	0.169944	0.329794	-5.61078	14	32	20.5663	18.0209	21.1034	0	20.593	20.8666	21.3409	21.564	21.9443	22.1834	21.0442	22.1722	20.5506	20.4513	20.9159	18.8672	21.2759	20.8251	21.6816	21.5967	20.7275	20.514	20.1337	20.5595	21.8571	21.4295	23.0304	20.8742	19.0069	19.2913	21.2759	21.8642	20.9075	20.4113	19.463	16.5653	20.4858	22.0987	18.5934	19.7748	19.8939
CAD	2.61289	12.1857	1.39315	0.17035	0.330054	-5.6126	10	27	18.5934	11.9501	17.0064	17.3752	16.955	0	16.4636	5.84244	8.15591	17.4261	0	5.84244	0	0	0	0	5.84244	19.9826	15.6767	15.7872	0	17.1515	0	0	15.0474	16.0422	8.5948	14.9843	17.0581	17.2221	17.8079	15.7544	0	17.0064	17.5938	19.9748	19.6449	17.7182	18.2702	16.3464	18.2807
DSC1	-0.427682	22.2109	-1.39072	0.171082	0.330717	-5.61585	15	32	22.6539	20.4401	23.7354	22.0987	22.5258	23.5661	21.7603	22.2205	22.1722	23.5903	23.1784	22.4041	21.1697	24.9508	23.3249	21.6737	21.8139	23.316	23.5344	22.5435	22.4872	22.2927	23.2127	23.6878	21.7041	21.975	22.9186	22.4726	21.5967	21.8497	21.5159	20.1412	22.0327	23.4355	20.883	21.6047	20.6047	20.9325	21.4771	22.6267	21.6309
ABHD12B	-3.12085	15.3667	-1.3902	0.17124	0.330717	-5.61654	13	27	21.9924	21.8642	21.121	22.6008	21.1283	0	18.199	18.3748	18.1426	19.5733	17.6413	17.6961	17.1751	0	17.4862	19.3186	16.6289	19.4016	16.1197	0	0	16.6006	16.3464	15.3357	17.4526	16.8093	8.5948	13.4261	17.2221	19.6274	17.3166	20.7364	0	22.9367	16.6289	0	19.7923	20.666	15.0886	13.8532	0
P4HB	0.456956	21.328	1.37346	0.176345	0.340034	-5.63876	15	32	17.9671	21.3409	22.5053	22.3545	18.9029	22.0101	21.0738	22.0694	21.564	19.4368	21.9	22.2409	20.6405	21.3034	21.3328	22.1248	23.5344	21.494	21.2655	22.3714	21.0963	22.1078	21.5967	23.0412	20.6182	22.0987	19.871	20.6735	20.7364	20.6344	21.4295	21.7196	20.7932	22.1078	20.5222	21.284	19.7079	21.6128	20.4962	21.2655	21.5287
C2	-0.387499	25.0327	-1.36775	0.178116	0.342902	-5.6463	15	32	25.9251	25.7723	25.3539	24.3409	24.3204	24.5705	26.3645	25.9128	25.7583	25.8149	25.8959	26.1316	24.6239	25.8871	22.9986	25.1759	26.111	23.6878	24.0937	25.2313	22.8882	25.4653	25.8871	24.5863	24.789	25.2024	24.9645	25.7256	24.1648	24.4172	24.1648	24.2928	23.9066	24.9508	25.0068	25.7723	24.9645	24.5386	25.526	24.6613	24.7031
IGKV6D-21	-0.752204	22.6847	-1.36342	0.179465	0.34495	-5.65198	15	32	22.8882	24.1227	21.7442	22.0165	24.0006	22.8679	22.1248	23.6421	24.8832	23.1221	23.8037	21.3651	22.6883	23.1512	23.9803	23.6172	22.4041	16.223	21.06	21.4071	22.6372	22.4041	24.2313	18.9261	23.8037	24.0375	22.6168	21.9	21.9	24.8832	24.2928	24.1036	24.1881	18.7482	22.1353	23.2408	24.2313	22.7184	23.6777	24.2629	23.2642
C1RL	0.677945	24.7089	1.35958	0.180669	0.346712	-5.65701	15	32	21.7782	25.44	21.7283	26.4151	25.6058	22.8121	24.6107	24.9252	26.2422	25.9845	23.6421	24.0666	23.9542	22.9462	22.2132	24.0666	25.3671	25.3868	23.8256	25.8563	24.6725	26.2814	25.191	24.9735	24.802	24.4791	19.0592	25.2024	25.2024	23.9901	25.5026	25.6794	24.6725	27.6823	24.9031	26.4842	26.0968	24.7245	25.4257	23.5828	24.7627
TFR2	0.414192	21.4983	1.35392	0.182455	0.349584	-5.6644	15	32	21.4146	22.963	20.883	21.0814	21.58	21.247	22.4951	20.8742	20.6405	20.3138	20.976	22.1942	20.3033	20.7463	20.4962	20.5405	22.7533	22.4554	24.1881	21.121	21.4847	21.4442	21.2184	21.5159	21.7442	21.0175	23.9066	19.5248	20.8666	20.8005	22.2314	22.3361	20.8666	20.4782	21.1375	22.0327	20.8988	22.0003	22.1722	20.9664	21.2101
FLOT2	0.603528	21.4194	1.34929	0.183928	0.35185	-5.67043	15	32	21.4686	22.3545	20.8251	23.651	23.1221	21.1617	20.9325	20.119	20.9974	21.8722	20.3138	20.585	15.9637	17.6961	19.9023	18.3286	21.9186	22.4041	20.8327	21.5714	20.585	21.4516	20.1071	19.9481	23.6264	17.2873	22.5663	22.4872	22.0629	22.1626	22.7022	22.4315	21.5867	22.7635	21.5287	21.7686	21.1947	21.247	21.247	22.8302	22.1942
KRT6C	0.668542	27.7254	1.3461	0.184945	0.353236	-5.67456	15	32	27.8097	26.8478	27.8097	26.2157	27.193	28.1528	27.0455	29.5045	26.2569	27.7537	27.3103	26.7607	27.1528	32.3535	29.3979	27.6058	29.6234	30.1578	30.459	30.0158	29.8185	30.8185	27.4083	30.0158	30.8185	30.7266	33.0413	31.2913	26.8364	25.4126	26.0009	26.3515	26.1316	27.032	27.5655	25.9128	25.0068	26.3387	26.4151	25.5026	25.0305
VPS4A	-3.06809	14.9726	-1.34345	0.185796	0.353744	-5.678	14	24	21.6088	22.3658	21.0855	20.2915	20.348	16.2871	19.1944	17.9103	21.3856	17.7488	16.9451	18.0707	17.5563	0	18.908	16.6148	18.8016	19.3708	16.223	19.6674	21.2062	19.9952	19.8486	18.8978	19.8085	18.2447	19.1652	21.5474	20.697	19.737	21.693	16.6804	0	15.9865	0	18.7785	0	0	0	13.1265	14.8886
tr|I3L4J1|I3L4J1_HUMAN Uncharacterized protein (Fragment) OS=Homo sapiens PE=1 SV=3	-3.06809	14.9726	-1.34345	0.185796	0.353744	-5.678	14	24	21.6088	22.3658	21.0855	20.2915	20.348	16.2871	19.1944	17.9103	21.3856	17.7488	16.9451	18.0707	17.5563	0	18.908	16.6148	18.8016	19.3708	16.223	19.6674	21.2062	19.9952	19.8486	18.8978	19.8085	18.2447	19.1652	21.5474	20.697	19.737	21.693	16.6804	0	15.9865	0	18.7785	0	0	0	13.1265	14.8886
SERPINC1	-0.306771	25.5759	-1.34163	0.186381	0.3543	-5.68035	15	32	26.6483	26.2157	26.9707	27.9104	26.5772	24.8832	25.1487	24.4172	25.3868	25.3063	24.7627	25.0577	25.4257	24.4576	25.3967	24.3014	26.0308	25.191	25.9845	25.9407	24.83	24.1982	25.3671	26.0595	25.5796	24.7375	25.7443	25.1101	24.6487	25.9576	25.8708	26.5024	25.2802	26.1451	25.9716	26.1316	25.5796	25.7256	25.0421	25.2404	24.9125
IGKV2D-40	0.481836	22.3686	1.33951	0.187064	0.35504	-5.68309	15	32	21.564	22.1248	21.7343	21.4771	22.202	23.0235	20.7863	23.1115	21.6671	21.4847	22.8988	21.5032	21.2759	22.1179	22.7454	21.3093	24.6042	19.2812	21.6605	22.4121	22.4315	21.9674	22.4222	19.937	24.1881	23.708	22.0753	22.6462	23.0982	23.6626	23.0762	21.9607	23.6725	20.8873	21.3369	23.7714	22.6845	22.6806	23.578	22.7494	22.3658
IGLV3-12	0.604999	24.0067	1.33611	0.188166	0.356571	-5.68747	15	32	19.1358	25.6794	22.3714	24.7794	23.3543	23.6353	24.2407	24.6613	23.7848	25.0938	22.5555	25.3539	22.5928	22.6267	22.6539	25.2915	23.6958	21.1697	23.2408	24.6239	23.6264	24.5705	25.9128	23.3543	22.9695	24.113	20.8494	23.7354	25.191	24.1982	24.4261	24.8578	25.3671	22.8302	22.6097	25.3868	26.6916	25.1487	23.6353	25.8019	25.2915
IGLV3-19	-0.339979	27.169	-1.33286	0.189222	0.357881	-5.69165	15	32	27.6561	28.1173	26.5588	26.2814	27.5195	27.2289	26.8364	28.003	26.9194	27.6058	28.1528	26.8364	27.3589	27.6823	27.3427	26.8819	25.7256	25.9576	26.8037	27.0455	27.6247	26.2287	26.8202	26.6734	27.032	27.5655	26.5588	26.8988	25.8563	27.4254	27.6561	27.5655	28.003	24.9871	26.2569	28.1528	27.032	26.8202	27.1373	26.5961	27.7537
IGKV1-16	1.69649	20.4388	1.32802	0.190804	0.359877	-5.69786	14	32	23.6878	21.1532	19.871	19.1722	20.036	23.525	20.765	20.4184	20.119	18.526	0	17.8821	22.1248	21.5714	22.2205	22.8121	21.7927	18.9703	21.4381	21.1617	23.9901	22.2699	22.1248	21.1783	23.8976	22.4041	23.1417	21.2655	22.6008	22.2776	20.593	17.1273	19.7473	18.0619	19.8144	23.1339	22.4554	19.0495	22.7274	22.5928	23.6074
SERPINA4	-0.393825	22.2506	-1.32537	0.191672	0.360754	-5.70124	15	32	23.059	21.5096	23.2325	21.6816	22.7533	21.8722	21.4071	22.7022	23.4544	24.7627	22.5663	22.9695	22.4802	21.4146	22.0003	20.9252	22.1722	21.6309	23.1115	22.8988	22.3425	21.8642	21.247	23.2478	22.0242	21.4771	22.8679	21.7442	21.9674	22.1248	22.4476	24.1554	21.7526	20.353	21.4442	22.0629	21.6227	22.0903	22.0327	22.0165	21.7442
CCT3	0.466502	22.08	1.32478	0.191865	0.360754	-5.70199	15	32	21.1116	22.4041	19.8421	20.5041	23.3613	22.4315	21.541	21.2392	20.8005	21.3409	21.8497	23.1023	21.6605	22.5835	21.5032	22.0003	23.3828	20.9974	19.663	21.6128	22.5928	21.9924	20.1781	21.2322	21.06	22.4726	23.1512	23.086	22.8121	23.8133	23.2642	22.7022	24.2759	22.6539	22.4554	22.2132	21.8403	22.3545	21.2655	20.4629	22.326
C5	-0.307009	29.7014	-1.31535	0.194989	0.365521	-5.714	15	32	30.5224	31.0731	30.5224	30.7266	29.4459	28.971	29.076	28.971	30.0158	30.7266	29.4459	29.8766	29.3979	29.1589	29.7689	28.5134	28.7528	29.9598	29.3979	29.5045	30.1578	29.8185	29.9598	31.2913	29.1145	28.5427	29.2808	30.0158	30.0869	29.3979	30.0158	30.3613	28.6336	30.3613	30.592	29.9598	29.3979	29.1145	29.1589	29.555	28.971
ITLN1	-0.473645	21.7758	-1.3153	0.195005	0.365521	-5.71406	15	32	23.3697	21.7831	23.9171	20.7011	20.883	21.1375	21.8722	22.4041	21.3034	21.2322	22.2927	21.06	22.082	22.1353	22.4802	21.6227	20.8742	18.5075	21.0442	22.0101	21.3157	20.4273	20.5595	21.6047	22.6372	21.5032	19.7854	19.7547	19.9826	23.316	23.3249	23.6264	22.8033	19.937	21.5539	22.7969	21.2392	23.4081	22.5343	22.7022	22.0003
GSTO1	0.690143	21.0765	1.31259	0.195909	0.366389	-5.7175	15	32	16.1197	20.0574	19.3099	20.8915	22.1722	23.4544	20.2271	21.6816	21.5714	23.2559	19.4497	23.6353	19.5956	20.6108	22.0242	18.7361	23.3351	23.6673	24.4465	21.7782	24.0121	23.2127	19.1212	24.0666	20.9893	22.9186	19.3501	23.6777	21.3903	22.0242	21.4686	20.6344	19.4758	20.2592	21.0267	18.8926	19.3397	17.1515	19.5348	20.0224	21.4599
IGFALS	0.667446	20.6586	1.3121	0.196074	0.366389	-5.71812	15	32	21.5287	19.9748	20.9252	19.4758	20.2151	21.121	18.4674	20.7729	17.5688	24.83	19.2257	21.494	14.6399	20.9502	21.0896	21.3409	21.6309	21.4599	16.9032	22.3962	17.8275	21.6889	22.4951	20.8583	20.4962	20.883	20.765	21.0094	20.0773	20.5506	21.1783	21.7283	19.2913	21.3328	19.8826	21.0963	21.0094	21.0442	21.7283	21.3243	21.9607
sp|P01717|LV403_HUMAN Ig lambda chain V-IV region Hil OS=Homo sapiens PE=1 SV=1	-0.402781	24.3777	-1.30928	0.197021	0.366983	-5.72169	15	32	24.4172	25.9407	25.4534	22.8227	24.9125	25.0577	23.1115	25.0421	25.2404	25.1487	24.5576	25.3295	24.789	24.5863	25.6986	23.525	24.0937	24.1766	25.6348	24.6807	25.44	25.7871	25.6794	24.0455	25.7723	25.2915	25.0421	24.3104	23.7516	24.0006	24.9125	21.8909	23.3758	23.2238	23.6958	23.8133	24.6613	23.3351	22.202	25.0068	24.8832
C7	-0.633232	25.4548	-1.30902	0.197108	0.366983	-5.72202	15	32	26.7769	25.6986	24.8578	26.0595	26.634	26.9707	32.5405	28.2201	25.526	25.191	23.7593	24.3606	23.3064	23.2238	26.0308	23.9901	26.8202	25.4257	24.372	24.7513	24.7131	25.5526	26.4473	25.6794	25.8708	25.3197	25.8708	27.032	24.6807	24.505	25.5898	25.6348	23.9244	26.7094	25.7153	25.4257	24.9871	24.0255	24.5244	23.7267	24.3014
ALDOA	-0.36626	23.9983	-1.30844	0.197303	0.366983	-5.72275	15	32	24.3524	24.2407	24.9031	24.505	24.3933	24.2759	23.7755	22.4397	24.3409	24.5863	24.1448	24.6923	23.1221	24.2407	25.191	23.4233	24.1554	23.9463	24.2629	24.3104	23.7848	24.0121	23.9803	23.4809	23.2478	22.516	24.3409	24.4052	24.9735	23.708	24.113	23.6579	23.086	25.2024	25.4653	23.3993	21.954	24.0006	23.8256	24.1982	25.2313
IGKV3D-20	0.60068	25.5293	1.30231	0.19937	0.370259	-5.73047	15	32	27.062	26.8819	26.4717	22.6168	21.2101	26.3515	22.9267	26.2287	25.8708	21.8497	24.5151	26.1601	26.3843	27.2664	26.3387	26.5772	26.4717	25.2564	25.8563	26.2422	26.8819	25.7723	25.7443	25.1487	26.4568	26.3843	25.3671	25.3967	25.9576	27.4575	27.7336	23.0235	25.3409	23.5903	24.5498	25.2692	25.9576	24.1448	26.1805	25.6205	26.7905
HSPA5	-0.251285	23.8282	-1.29979	0.200226	0.370755	-5.73364	15	32	24.3318	24.1036	25.3409	23.8329	24.3606	23.9901	23.6673	23.7267	22.9695	24.4791	23.4606	23.8883	23.2642	23.1679	24.5498	23.7182	24.4172	23.4717	24.113	23.2642	23.4926	23.3697	23.708	23.8256	24.0006	24.6388	23.3993	22.3545	23.2807	22.9462	23.5903	24.372	23.5903	24.6725	24.1448	23.841	23.7938	24.6107	23.7182	23.2127	23.4161
PON3	-1.83055	20.5699	-1.29972	0.200251	0.370755	-5.73373	15	30	23.4926	24.6613	23.3758	23.4233	20.5595	21.0175	22.2927	20.8666	22.9462	22.7533	19.8333	21.7603	21.6889	21.9186	21.9	21.1116	21.6816	23.4081	20.353	22.463	21.7996	23.2559	22.7969	21.8722	21.9095	20.8988	20.2688	22.3479	22.7365	19.4758	19.1358	20.2356	19.2257	20.0082	20.3138	21.6492	19.6827	0	20.2877	19.5842	20.9587
MMRN1	-1.83099	19.6254	-1.29318	0.202483	0.37399	-5.74191	15	30	22.5343	19.2913	20.2426	18.7059	22.5435	17.5938	22.2132	22.1722	21.0267	22.7184	21.9443	21.6816	20.7115	21.06	19.3774	21.3725	20.9587	18.7361	17.8275	0	22.3962	22.326	20.6108	20.7189	20.8327	21.9674	21.7131	19.5471	19.3286	16.8093	19.1478	20.514	21.4847	23.2719	20.2877	19.4169	21.7283	20.816	0	19.8234	19.4169
NAP1L2	-3.14042	12.0494	-1.29279	0.202616	0.37399	-5.7424	12	24	21.247	18.0409	20.7548	17.1273	19.0341	0	8.24179	19.158	17.2401	19.5117	0	18.5541	0	16.0089	17.6795	13.7016	5.84244	12.554	17.7182	17.8821	0	8.24179	17.5197	14.9843	18.9603	15.9073	8.5948	16.2365	5.22948	0	18.2807	19.0592	16.5242	0	0	11.2991	13.5	14.7256	0	0	0
F5	-0.597583	21.0557	-1.29173	0.20298	0.37409	-5.74372	15	32	21.2562	22.8421	22.6883	23.1593	20.0773	20.3365	21.2101	19.937	24.5244	20.9893	21.4442	20.0984	19.158	19.7854	20.6047	20.2522	20.514	20.2953	20.119	19.7647	20.6501	19.9481	19.9556	19.7146	19.9281	20.119	19.4497	20.1694	21.5096	20.343	25.1362	19.1212	20.6182	20.6263	22.3197	25.5654	19.2564	19.4169	21.2562	23.6673	20.321
sp|P01773|HV312_HUMAN Ig heavy chain V-III region BUR OS=Homo sapiens PE=1 SV=1	-0.615045	24.8154	-1.28786	0.204314	0.375975	-5.74855	15	32	25.1219	24.4261	23.2238	22.2558	23.9066	28.2201	24.1648	24.5977	28.7528	24.1648	28.6336	28.003	27.1724	25.44	24.3409	24.4368	24.8696	24.5705	27.1528	26.8819	24.4368	24.0553	24.0455	27.4254	23.7593	24.8454	26.7607	22.9367	23.8607	24.3318	23.4446	23.6421	24.0553	24.6107	25.9128	26.0009	23.0762	23.1023	24.8696	22.8882	22.0694
IGHV3-72	-0.355711	26.3757	-1.28507	0.205277	0.377173	-5.75201	15	32	27.248	24.8578	26.9964	25.9128	25.4126	25.1362	26.3843	27.5437	27.9664	26.2683	28.1173	27.6823	28.1528	27.2108	26.3515	25.7871	27.4083	25.6348	26.7607	27.707	26.3645	26.8988	26.8037	26.7905	27.5437	25.5526	27.248	24.9871	24.8118	26.7905	26.6734	25.9576	26.2814	26.4298	25.7871	25.0203	25.9845	26.3515	27.248	25.2182	24.9963
S100A14	-3.24326	11.1727	-1.28387	0.205695	0.377367	-5.75351	14	21	7.29915	18.9029	18.4366	0	8.33536	20.4113	8.24179	5.84244	17.4009	17.4724	16.5013	5.84244	20.9159	21.4516	19.5842	0	5.84244	14.3015	0	18.1306	17.9175	8.24179	0	0	16.9351	18.9959	18.2564	19.4758	5.22948	20.5733	17.8455	0	17.4724	0	15.5137	17.4724	18.3748	0	0	0	17.4724
IGHD	-0.425851	22.565	-1.2812	0.206623	0.378496	-5.75682	15	32	23.4081	24.789	22.3808	23.1221	23.5979	21.7343	22.9079	23.4161	22.99	22.3127	23.0235	22.0431	22.4041	21.0094	22.3197	21.6379	21.975	22.4872	23.2238	22.4872	21.5967	22.5928	24.0006	20.4044	22.463	23.0762	22.3013	21.6889	21.494	24.8213	23.2559	22.4121	22.1248	22.1942	21.06	20.9325	22.9186	21.6605	22.4872	22.6462	21.1375
IGHV3-33	0.508812	25.5799	1.27863	0.207519	0.379387	-5.76	15	32	24.2313	24.6807	23.5018	26.2925	27.248	24.7513	24.1327	25.9251	26.3235	25.8708	25.537	26.2569	25.5796	23.2127	23.7938	26.4151	25.7443	23.2642	25.3063	25.5136	24.9364	25.2802	26.2157	25.5654	24.6487	25.5136	26.0398	26.0134	25.7443	26.634	26.6916	26.7094	27.0166	25.3063	25.5526	25.7871	27.248	27.0821	26.1601	23.4809	23.4446
FERMT3	-0.465613	22.2637	-1.278	0.207737	0.379387	-5.76077	15	32	23.1339	22.5757	24.4261	22.7184	24.0455	22.4121	24.0121	23.4809	22.9186	21.0814	23.1593	20.1519	21.7041	22.082	22.0694	21.0442	22.6705	23.0683	23.2325	22.0629	22.6883	22.8227	23.1679	22.8514	23.5573	21.9607	22.3425	24.3318	22.0987	21.3903	21.2392	20.7463	22.2409	23.3993	21.3651	22.2699	19.8634	21.3496	21.975	21.6379	21.2322
HLA-DRB3	-2.96039	16.635	-1.2733	0.209386	0.381315	-5.76657	15	25	20.6533	17.6795	20.6304	17.1633	19.871	23.0412	18.2807	19.2717	18.36	18.6736	19.5348	16.6289	18.6897	17.4862	21.3651	20.816	20.4184	22.4397	18.8672	18.4146	18.7209	8.24179	17.7373	0	21.1034	20.7189	22.8584	22.2409	15.9637	0	21.0267	15.6767	20.6108	0	0	21.9186	21.3328	22.3479	15.9637	0	0
IGHV1-69-2	-0.683559	24.599	-1.27254	0.209652	0.381315	-5.7675	15	32	26.9401	24.3104	23.2127	23.841	23.3249	25.6517	23.9707	23.4446	26.8651	24.3104	26.2683	26.2683	22.4951	28.1887	23.086	24.4172	22.0903	21.7686	22.7739	22.0987	22.8227	22.8988	24.8213	21.2101	24.8118	22.7022	22.5343	25.3671	26.2569	26.5772	25.5796	25.1487	23.2807	23.708	25.8959	26.3515	26.7607	26.0398	22.7635	22.1454	26.9194
IGHG4	-0.58472	26.6434	-1.2723	0.209739	0.381315	-5.7678	15	32	27.8313	28.4398	26.7302	28.1528	28.8925	26.3645	26.8202	27.1373	27.2108	26.4473	26.4842	26.6734	26.2422	26.2683	26.7302	27.9104	26.1316	27.3103	29.4459	27.3427	25.5526	24.5498	27.193	26.1805	28.9312	25.8959	26.634	28.4398	26.1987	27.1177	27.0821	24.4052	27.1373	24.2759	28.0527	23.3249	24.5386	29.2188	26.2287	24.4465	25.0068
COL6A2	-2.78303	15.2542	-1.2704	0.210407	0.381954	-5.77013	14	27	21.2392	19.7079	22.8302	19.4169	23.4926	20.8327	19.2564	5.84244	8.15591	17.1751	19.2367	5.84244	0	18.1306	21.0094	19.6367	5.84244	18.9533	0	0	0	19.1979	0	19.4497	15.9073	18.3408	18.4531	20.4513	5.22948	20.0224	19.0592	20.1865	14.2255	17.5938	18.5541	20.8327	18.8516	18.8077	15.2503	20.2953	14.7857
XAB2	-2.91604	6.69104	-1.26796	0.211268	0.382943	-5.77312	10	14	7.29915	17.5438	8.41441	20.0574	8.33536	0	8.24179	17.7816	8.15591	15.4289	0	5.84244	0	0	0	17.7182	5.84244	0	0	0	0	16.4334	0	0	0	0	8.5948	0	17.1751	17.7816	18.1172	20.3622	0	0	0	0	13.4261	17.6795	13.7855	0	0
CCT8	-0.587666	22.4767	-1.26432	0.212559	0.383768	-5.77758	15	32	22.8679	22.5053	22.1543	24.7627	21.1116	22.5835	21.2322	26.1601	22.6539	22.4554	22.3962	22.9367	23.3462	21.4847	21.3157	20.9502	21.6047	20.5041	21.2562	22.5835	21.9095	21.1532	21.0267	18.8805	21.0094	23.4606	23.1221	20.4324	23.9707	24.2079	24.5151	24.0455	25.8149	24.0375	21.4295	22.3808	23.2924	24.789	22.2626	21.9095	21.7343
IGHV3-38	-0.647692	23.5225	-1.26279	0.213105	0.383768	-5.77946	15	32	26.1316	22.7969	25.8871	20.7463	23.7938	26.2287	20.976	22.1834	25.1487	25.4818	25.2692	20.8402	26.1805	24.0255	24.9031	22.7533	22.3714	21.4442	23.0683	23.841	23.6172	24.8578	22.8679	22.202	24.3318	25.0577	25.2802	24.8454	23.6579	23.2238	21.984	22.1454	23.6353	21.3808	22.516	22.5053	24.7031	22.3127	25.0305	25.4257	22.0165
GNMT	2.58056	10.4502	1.26272	0.213128	0.383768	-5.77954	9	21	7.29915	11.9501	8.41441	0	8.33536	0	8.24179	17.7373	8.15591	0	0	5.84244	20.343	0	0	0	5.84244	0	0	0	0	8.24179	0	0	0	0	8.5948	0	20.1615	0	21.8316	22.0527	20.4782	18.9959	19.5956	21.1783	21.4771	21.9095	19.663	20.7275	20.343
ALDH9A1	0.777675	19.1948	1.26242	0.213238	0.383768	-5.77991	15	32	19.2113	19.2717	16.9351	19.0592	19.5733	19.158	18.4818	19.0202	20.0574	16.0089	17.6208	17.5688	17.2401	19.5471	16.5242	17.7373	19.2564	15.9637	19.3774	18.9703	18.0209	18.1306	18.199	17.7373	18.1426	18.4366	17.1273	20.321	17.5197	18.9029	21.121	22.326	23.1846	23.651	17.8275	17.5688	20.7115	23.5732	22.2699	18.2146	16.3768
sp|P01596|KV104_HUMAN Ig kappa chain V-I region CAR OS=Homo sapiens PE=1 SV=1	0.441295	24.6125	1.26221	0.21331	0.383768	-5.78016	15	32	23.7755	24.0666	23.5661	23.3758	28.3666	26.3235	24.9364	23.4606	22.8584	22.5258	23.0304	23.5018	23.8703	24.6487	24.6923	26.7769	24.7131	23.2478	23.8976	24.5977	23.2719	24.8118	24.3606	24.7513	24.6107	24.9871	22.6462	24.9645	24.7513	24.7794	24.6107	25.8417	25.7871	23.086	24.7794	25.1487	25.5026	25.7583	25.5136	25.2802	25.4257
PRG4	3.20948	11.4709	1.26024	0.214013	0.384461	-5.78256	9	24	7.29915	18.3748	8.41441	23.1679	22.2205	0	8.24179	5.84244	19.9916	0	0	5.84244	0	0	0	14.9078	5.84244	0	0	0	0	19.4497	19.158	13.8954	16.1197	15.7872	8.5948	13.7855	18.2807	0	18.94	19.1358	21.3725	21.3409	23.2127	22.4726	22.5053	20.1694	16.9032	0	0
KRT6A	0.620942	27.7016	1.25745	0.215013	0.385587	-5.78596	15	32	27.8593	26.8364	27.8313	26.2569	26.9707	28.1173	27.248	29.3979	26.2925	27.7783	27.3589	26.745	27.1373	32.5405	29.3392	27.6247	29.555	30.2209	30.3613	29.9598	29.8766	30.7266	27.3854	29.8766	30.7266	30.6602	32.7581	31.4558	26.8202	25.3197	25.9407	26.2157	26.0742	26.9401	27.5847	25.8959	24.9031	26.1451	26.3991	25.4909	25.1362
IGKV1OR2-108	-3.10165	11.6146	-1.25568	0.215648	0.385587	-5.78812	12	23	18.9029	11.9501	8.41441	0	8.33536	0	18.9131	18.1426	17.7601	16.9351	20.0082	18.2328	20.3773	17.7816	0	0	5.84244	0	15.5553	0	0	18.2146	0	17.5438	16.6958	0	8.5948	0	5.22948	19.3186	18.36	17.5197	0	0	16.2095	16.7674	19.7547	16.4636	14.3657	17.5938	16.1736
AMBP	-0.319419	24.981	-1.25535	0.215768	0.385587	-5.78852	15	32	25.9845	25.526	27.0455	24.8578	25.8708	25.3539	25.1101	24.8118	25.1101	25.5136	24.8578	25.3868	23.4081	23.6172	24.4261	24.83	25.0715	23.9066	24.9364	25.0577	25.2915	24.4052	25.2404	26.3843	24.1448	24.2221	24.7031	24.7794	25.1487	24.7375	24.9252	26.5369	23.6958	24.372	24.3804	25.1642	25.2915	24.5498	25.0068	25.3868	24.3318
IGHE	-1.74192	18.2609	-1.25494	0.215916	0.385587	-5.78902	15	30	16.6006	18.9533	20.7364	22.516	25.9845	19.6717	19.9023	24.5244	18.6897	18.6267	16.4636	20.7364	19.5248	18.2702	18.3286	21.6889	18.2146	20.6182	22.5663	23.6673	21.0094	20.8005	16.9813	20.1412	20.6564	22.0753	19.6367	16.4	17.9856	0	16.6289	0	14.7857	15.9073	19.5471	14.8328	20.9325	20.8666	18.0209	15.0474	19.1478
IGKJ1	-0.42509	23.1056	-1.2516	0.217119	0.386823	-5.79307	15	32	24.113	24.5576	23.7755	25.8417	20.8666	23.8703	21.5967	22.8121	21.8819	23.2807	22.5258	22.463	23.6673	24.113	24.1554	24.4052	22.3808	20.4706	22.3197	22.0165	23.5149	23.8703	23.3351	21.8497	23.1417	24.3104	22.1722	22.202	24.4576	23.0055	23.4355	23.1339	23.4446	22.9695	21.1857	22.8584	23.3064	24.0937	24.4052	22.6883	22.8121
XRCC5	-2.61566	13.737	-1.25124	0.217248	0.386823	-5.7935	13	25	18.3408	19.0693	8.41441	0	18.826	18.6358	20.8583	18.7482	8.15591	19.5024	0	5.84244	17.9175	17.1515	16.955	13.5243	5.84244	20.1071	0	0	0	8.24179	0	0	0	15.2961	8.5948	0	20.976	18.9533	18.9603	19.4497	20.4962	17.0328	19.2113	18.826	20.1865	20.7785	19.1212	16.883	20.2688
IGLC2	-0.564538	30.1304	-1.24848	0.218248	0.388032	-5.79685	15	32	30.7266	28.5134	30.3613	31.5755	31.8847	27.4782	32.3535	31.1639	32.0892	31.8847	31.7235	31.4558	31.4558	26.8988	27.4083	31.4558	30.7266	30.889	29.8185	29.73	32.3535	26.7905	29.73	26.9555	29.7689	29.4459	30.7266	28.8925	29.0294	29.7689	29.6717	30.2209	30.0869	30.889	29.076	29.8766	30.459	30.6602	29.5045	30.0158	30.0158
CNPY3	-3.66813	18.7842	-1.2452	0.219441	0.38958	-5.80081	12	28	26.4717	11.9501	27.0821	22.6267	29.555	0	25.5796	26.6483	26.5024	28.1887	27.248	29.1589	26.8037	0	0	24.0255	5.84244	0	28.4398	26.2157	27.4083	8.24179	24.5705	26.5183	0	0	30.0158	0	19.2478	20.0773	18.1306	20.6263	20.5041	18.1046	18.2146	19.7079	19.2913	19.7415	19.6827	19.9826	21.6889
GNB1	0.511732	20.494	1.23984	0.221397	0.392476	-5.80725	15	32	22.7454	18.2146	19.2913	20.321	17.5025	21.3903	21.6671	19.9023	21.4771	20.4401	20.9075	18.94	19.9556	19.871	20.8988	18.94	20.0082	23.1115	21.954	21.6737	19.871	20.1694	20.7548	21.5096	21.0442	20.1961	20.1519	21.0896	19.663	21.6309	20.1961	20.4273	21.0529	22.1454	21.8139	21.3034	21.0676	18.1426	18.2807	20.8071	21.3496
IGHV1-46	-0.564481	25.0313	-1.23478	0.223258	0.394161	-5.81332	15	32	27.0244	24.4521	24.3762	24.1824	23.8456	25.9329	24.3364	23.6309	26.8904	25.689	26.2869	26.3312	23.2866	28.2699	23.9668	24.6766	22.7859	21.9963	22.9583	22.6573	23.8555	24.215	25.4047	23.1637	25.4736	23.5297	24.2844	25.5315	26.4071	26.7005	25.6433	25.1701	23.4868	23.731	25.9928	26.6412	26.7971	26.0856	23.837	23.52	26.9478
sp|P01743|HV102_HUMAN Ig heavy chain V-I region HG3 OS=Homo sapiens PE=3 SV=1	-0.564481	25.0313	-1.23478	0.223258	0.394161	-5.81332	15	32	27.0244	24.4521	24.3762	24.1824	23.8456	25.9329	24.3364	23.6309	26.8904	25.689	26.2869	26.3312	23.2866	28.2699	23.9668	24.6766	22.7859	21.9963	22.9583	22.6573	23.8555	24.215	25.4047	23.1637	25.4736	23.5297	24.2844	25.5315	26.4071	26.7005	25.6433	25.1701	23.4868	23.731	25.9928	26.6412	26.7971	26.0856	23.837	23.52	26.9478
MMP9	0.915317	20.7758	1.2346	0.223325	0.394161	-5.81354	15	32	20.593	19.6827	20.6735	19.8421	8.33536	20.6735	21.3243	20.6501	19.463	22.1543	22.1248	21.5159	20.6735	25.191	20.1412	21.7996	22.6372	19.5348	20.3931	19.7255	19.9748	20.2877	19.0592	20.8494	19.3397	20.4858	20.5041	20.2151	22.7897	22.7533	23.0144	20.593	22.3013	19.3583	22.0903	18.9853	22.8302	21.6671	21.3587	23.7755	20.5733
HLA-E	3.23466	12.9589	1.22979	0.225105	0.396722	-5.81928	10	25	16.3004	11.9501	17.4526	0	17.3166	0	16.4334	5.84244	19.9826	0	18.4818	19.5024	17.7601	0	0	15.5137	5.84244	20.9893	19.3397	18.8371	20.4113	18.199	0	20.088	0	17.1118	19.6986	13.977	18.3892	0	16.3004	0	18.2807	19.3501	19.855	0	20.386	19.0069	15.9073	17.1118	19.1819
SERPINA3	-0.306034	26.0255	-1.22799	0.225773	0.396828	-5.82143	15	32	27.5655	27.1177	28.003	27.193	26.1451	24.9364	25.191	25.8708	26.0742	26.111	25.6517	25.6986	25.1759	25.3295	26.0742	25.6348	25.6058	27.7783	25.9576	26.1805	26.4473	25.5796	25.9845	26.4151	25.0421	25.9407	25.7871	24.8832	25.8417	26.9707	26.0134	25.8306	25.44	26.8819	26.8988	26.5024	26.2683	25.2404	25.8871	26.0968	25.6058
CTSB	-2.80393	14.3685	-1.22786	0.225821	0.396828	-5.82158	14	25	18.7482	11.9501	8.41441	19.4497	21.0442	19.6514	19.3888	17.6961	17.9856	16.1197	17.4724	18.36	0	17.8275	20.585	0	20.4401	15.6767	18.8516	15.3357	0	17.1935	15.3645	14.4316	16.1736	0	18.4366	23.2807	17.8621	0	17.4009	18.0409	16.0089	0	17.7373	13.565	16.883	18.0409	18.8805	0	0
GGT2	0.542353	22.9697	1.21991	0.228792	0.401465	-5.83102	15	32	20.7232	21.1445	18.0619	21.3093	23.1417	23.1512	23.2238	22.6267	24.1881	24.2407	24.3059	23.2077	24.7513	22.4726	21.7041	21.4599	21.845	22.3197	22.6914	23.8133	22.5343	21.8139	22.2205	22.6539	22.1834	21.9443	23.4972	20.6823	22.99	25.3295	22.99	23.1815	23.3859	22.99	23.525	23.3543	23.2642	22.778	24.372	23.2325	24.6388
TRAJ56	1.44578	23.4301	1.21876	0.229225	0.401523	-5.83238	15	32	23.3758	21.3328	23.8037	21.7196	22.1353	29.1589	19.5024	20.6263	19.5842	21.3725	19.3286	20.6823	18.8077	21.4295	28.3279	29.4459	21.3808	20.5733	20.0474	20.386	19.3397	21.0529	19.937	22.3361	28.0838	28.0243	21.6671	19.6717	29.2808	21.4516	27.3427	21.2263	28.7528	19.5733	20.7548	28.3279	27.8593	29.7689	29.6234	20.8742	27.193
CLU	0.276647	28.8508	1.21805	0.229489	0.401523	-5.83321	15	32	28.3666	29.555	28.4022	30.2209	28.1887	28.0243	28.5948	28.4398	29.2188	28.971	28.0527	28.5134	28.7528	27.7783	28.4022	28.2529	27.9866	30.0869	28.9312	29.1589	29.2808	29.7689	28.971	30.3613	28.67	27.9104	28.2201	28.476	29.2188	28.6336	28.8576	29.1589	27.9104	30.1578	29.6717	29.5045	29.1589	28.003	28.2529	28.5134	28.8576
DPP4	0.358064	22.9163	1.21526	0.230543	0.402784	-5.83651	15	32	22.6705	22.5663	22.7739	22.5343	21.8497	23.1023	22.3545	21.954	22.082	22.1454	23.651	23.9803	22.7096	23.3758	22.9267	26.2422	22.3882	21.7603	23.0144	22.8302	24.5576	22.2626	22.3361	23.3462	22.8421	23.4446	22.4872	22.9267	21.4771	22.3882	22.9367	22.6008	23.5018	22.7533	23.3828	22.3714	23.8329	20.9502	22.7533	23.0144	23.0412
HPR	0.335939	31.507	1.21274	0.231496	0.403866	-5.83948	15	32	31.8847	31.7235	31.0731	30.6602	30.889	30.889	30.0869	32.5405	30.5224	32.0892	31.8847	31.8847	31.5755	31.0731	31.4558	32.7581	32.7581	31.2913	31.7235	30.7266	30.889	32.5405	31.4558	31.1639	31.8847	32.3535	32.3535	32.5405	31.4558	31.5755	31.7235	31.7235	33.3295	29.6234	31.5755	31.5755	30.9587	30.5224	31.5755	31.7235	31.2913
MARS	2.09061	18.216	1.20961	0.232682	0.40535	-5.84315	15	30	7.29915	21.7283	8.41441	15.5553	8.33536	20.6108	16.5242	21.6047	16.6649	20.1071	17.2576	22.0003	19.2478	20.6564	20.7189	21.5967	19.7547	0	19.937	20.8988	18.2992	19.8234	18.8371	20.593	18.7728	21.284	22.202	17.3752	22.0242	19.463	20.0574	0	21.1116	22.202	23.6172	21.3496	20.9252	20.3693	20.9159	20.8915	21.284
IFT88	-3.20141	8.99393	-1.20779	0.233374	0.405971	-5.84528	12	16	16.7674	19.1478	8.41441	19.3397	16.9351	19.3012	8.24179	5.84244	18.9603	20.1865	0	5.84244	17.0064	0	0	20.386	21.2022	16.8093	17.5688	18.6267	17.3752	16.7443	0	0	0	0	8.5948	19.6986	5.22948	0	0	0	0	16.6649	0	0	0	18.4674	15.5137	0	0
ARPC3	-1.60013	18.2796	-1.20422	0.234738	0.407756	-5.84946	15	30	20.036	19.9987	19.3642	23.4355	19.1212	18.7059	19.8144	19.8144	19.5348	19.5248	19.7647	18.8805	19.0816	16.8499	19.0592	19.7748	19.4016	19.9023	17.4724	19.5248	18.5541	19.4758	18.8077	13.0884	19.5471	19.9281	19.8634	19.1358	18.0031	16.0422	19.2812	16.955	20.8005	22.2493	0	18.6036	21.3725	19.2113	18.1794	19.1979	0
ANKRD30B	-2.48709	14.0456	-1.20163	0.23573	0.408892	-5.85248	15	23	19.9987	19.9281	8.41441	20.6823	8.33536	18.2992	8.24179	19.0069	22.1078	21.0094	18.8516	20.593	18.7059	18.9131	17.1515	18.5934	20.2426	18.4674	20.0574	21.5096	22.2867	19.7255	19.7923	19.5842	19.9826	22.9786	8.5948	21.6379	18.2992	0	8.36056	0	0	17.4261	0	19.9826	0	16.4334	15.2961	0	19.0069
IGLV4-60	-2.86514	9.14258	-1.1985	0.236934	0.410392	-5.85613	12	19	16.2365	17.5688	8.41441	18.94	18.2328	0	8.24179	5.84244	16.5013	0	0	5.84244	14.167	15.5553	15.5137	17.9031	5.84244	0	0	0	14.6399	18.526	17.2873	12.8133	0	17.0328	8.5948	0	5.22948	0	19.8421	0	12.6711	0	14.5607	11.3153	0	0	13.7016	0	0
GPErik	2.82944	8.10684	1.19246	0.239271	0.413846	-5.86315	9	20	7.29915	11.9501	8.41441	0	8.33536	0	8.24179	17.0844	16.883	16.883	0	5.84244	0	0	0	0	5.84244	19.0495	18.4531	17.6961	0	8.24179	18.36	18.6036	14.8328	0	8.5948	20.6564	5.22948	0	5.08607	0	13.0884	0	0	13.8954	0	14.2255	0	11.3153	15.9073
RPIA	-1.87798	18.2208	-1.19	0.240225	0.414475	-5.86599	15	29	20.0773	11.9501	20.1071	17.4009	20.4184	20.6263	21.7196	20.6182	20.7275	20.8071	21.0094	20.5733	21.8909	21.1034	21.1697	22.8584	20.9502	19.4497	20.343	21.2101	0	21.7283	19.9481	19.7415	20.8494	21.2322	21.2759	18.2807	18.9703	19.5842	18.0209	18.36	16.6649	18.6595	18.4941	20.8402	17.7816	18.3286	19.7748	17.2401	16.0089
CA2	2.82094	13.9425	1.18976	0.24032	0.414475	-5.86627	11	28	7.29915	11.9501	17.2576	0	8.33536	0	21.4381	18.4146	21.1857	18.9533	22.1454	18.6466	22.3714	0	0	18.1794	5.84244	20.0224	18.0209	18.7059	0	8.24179	20.765	17.5197	15.6086	17.8821	19.7923	23.3064	16.8093	14.6399	8.67936	0	14.6399	17.4724	17.7601	17.4261	13.2631	0	0	19.2113	17.0064
KRT7	-1.89588	17.652	-1.18641	0.241627	0.416135	-5.87014	15	29	18.8516	19.0069	20.2777	19.1358	19.3888	19.3583	18.4095	21.3808	19.7255	21.284	20.6344	20.1071	20.1519	17.9856	18.7954	19.0341	18.7728	22.3479	21.4071	19.6117	20.9075	17.8538	16.7559	17.9103	19.3142	21.2562	21.8909	21.8534	5.22948	0	16.2365	22.8584	0	17.1751	19.0341	17.4862	15.6767	18.5397	13.6252	14.7256	0
GP9	-2.73771	6.89191	-1.18549	0.241983	0.416156	-5.87119	11	12	7.29915	11.9501	8.41441	0	17.2221	0	17.5688	17.6413	8.15591	0	0	5.84244	17.5938	15.9637	21.3587	20.1615	5.84244	19.2564	0	0	0	8.24179	17.2401	15.8258	15.8832	0	19.6183	17.6413	5.22948	0	0	0	0	0	0	0	0	0	0	0	0
ITIH1	-0.337413	25.844	-1.18228	0.243242	0.417727	-5.87488	15	32	27.4254	26.2814	28.1173	27.0999	26.2814	25.0421	26.0308	25.2313	26.0308	25.9407	25.2802	26.1451	24.8832	24.6725	25.3671	25.2182	25.6348	26.9707	26.4842	25.9716	25.8019	25.5654	26.2814	26.3091	25.1101	24.9508	25.0715	25.6794	25.7256	25.191	26.3515	24.2524	24.8832	26.3091	27.9346	26.5183	26.3991	24.0666	25.5898	25.526	25.7871
GPLD1	-0.255611	24.0401	-1.1792	0.244456	0.419216	-5.87842	15	32	24.6388	24.7031	25.1642	23.9901	23.5828	23.8778	24.5151	24.4932	23.3888	24.3014	24.0666	23.8778	24.3409	23.9463	24.2079	23.936	23.8976	23.8133	23.8502	23.5018	23.8703	24.0831	23.5344	24.2524	23.7938	24.1036	24.7513	24.6807	24.8696	23.8607	23.2325	22.3808	24.5705	24.2221	24.5977	24.3606	22.8121	22.5928	23.7452	24.4791	24.5576
ARHGAP35	-0.417066	19.9252	-1.16897	0.248511	0.424965	-5.8901	15	32	20.1226	19.9519	18.1109	20.7968	20.6223	20.0932	20.7063	19.2046	19.5673	20.0417	19.5183	18.9907	21.3542	21.8607	19.4433	21.5677	18.3075	17.4793	18.3222	17.5563	20.2313	21.0638	17.0982	19.751	18.3075	19.9952	18.2237	18.547	20.5629	20.113	19.9214	20.1655	20.0625	21.0564	20.0326	19.9426	20.1028	21.7806	20.697	20.4078	20.5456
GRLF1	-0.417066	19.9252	-1.16897	0.248511	0.424965	-5.8901	15	32	20.1226	19.9519	18.1109	20.7968	20.6223	20.0932	20.7063	19.2046	19.5673	20.0417	19.5183	18.9907	21.3542	21.8607	19.4433	21.5677	18.3075	17.4793	18.3222	17.5563	20.2313	21.0638	17.0982	19.751	18.3075	19.9952	18.2237	18.547	20.5629	20.113	19.9214	20.1655	20.0625	21.0564	20.0326	19.9426	20.1028	21.7806	20.697	20.4078	20.5456
sp|P01611|KV119_HUMAN Ig kappa chain V-I region Wes OS=Homo sapiens PE=1 SV=1	-0.404905	24.5323	-1.16725	0.249198	0.425538	-5.89205	15	32	24.2407	26.2287	25.1362	23.8778	24.2759	26.0009	25.537	25.0068	23.525	24.113	23.6074	23.6421	24.4172	25.6348	27.2664	25.3967	24.9735	23.0762	23.7516	23.3064	24.3524	24.0375	24.6807	26.3387	25.6205	26.1316	21.5539	25.0715	23.8703	24.5151	24.3104	24.4465	24.9125	22.7365	23.2478	25.0836	24.3014	25.3197	24.9871	24.2407	24.0006
MAP1A	-1.27955	28.3568	-1.15854	0.252695	0.4309	-5.9019	15	32	30.2915	30.2209	31.7235	27.0821	31.5755	28.8576	26.5961	28.3666	31.2913	30.0158	30.0158	30.5224	28.5134	27.8313	29.1145	26.8202	28.7908	31.0731	30.0158	30.0869	30.2209	28.9312	30.7266	29.9598	27.4982	28.1528	28.5427	29.555	31.2913	30.2915	29.1145	19.9987	20.1694	30.6602	30.889	30.7266	28.8925	17.3309	21.0094	30.2915	30.459
HIST1H4A	0.582575	26.1309	1.15186	0.255402	0.434902	-5.90941	15	32	26.4151	27.2903	25.5526	26.3843	21.9674	25.5526	26.1451	24.3606	26.3091	25.3868	25.5136	26.9401	26.2569	24.6807	25.2802	25.2802	25.8708	29.6234	27.6561	27.0166	25.8959	25.1219	23.9629	27.7336	22.3425	23.6579	24.5863	25.5526	25.3197	27.6561	26.7302	26.0595	26.2422	25.3671	28.0243	26.3645	27.6561	27.6823	25.5026	28.5427	27.8593
FLNB	-1.1756	19.7741	-1.14971	0.256277	0.435167	-5.91181	15	31	20.1913	21.2292	20.4078	18.2755	22.0578	20.5001	20.8116	22.714	20.4298	22.8725	22.0787	19.7033	20.1226	19.1864	20.6304	21.182	21.1329	19.2185	19.2963	21.914	19.1944	20.5791	20.5698	20.1567	19.0544	19.8672	19.103	19.0643	19.2641	20.8625	20.3576	19.8592	18.547	22.3573	21.093	17.7948	19.9952	18.488	18.7134	20.2827	24.1707
FLNC	-1.1756	19.7741	-1.14971	0.256277	0.435167	-5.91181	15	31	20.1913	21.2292	20.4078	18.2755	22.0578	20.5001	20.8116	22.714	20.4298	22.8725	22.0787	19.7033	20.1226	19.1864	20.6304	21.182	21.1329	19.2185	19.2963	21.914	19.1944	20.5791	20.5698	20.1567	19.0544	19.8672	19.103	19.0643	19.2641	20.8625	20.3576	19.8592	18.547	22.3573	21.093	17.7948	19.9952	18.488	18.7134	20.2827	24.1707
SERPINA6	0.600675	20.8664	1.14764	0.257124	0.435992	-5.91413	15	32	21.954	18.2992	23.3828	16.7241	19.108	22.0753	18.1618	21.3903	22.0242	19.7473	21.3157	22.6267	21.3651	21.3903	22.1543	19.5733	23.2807	22.0694	22.3808	23.1339	20.353	20.6564	22.9079	21.5539	23.6878	21.7041	23.8329	22.3962	20.6047	19.6183	18.1046	19.4275	23.2408	16.3464	18.6358	18.94	22.6539	18.7954	20.4782	20.8251	21.0267
YWHAZ	0.281392	23.6107	1.14193	0.259464	0.439344	-5.92049	15	32	22.9186	23.6579	23.316	22.7022	22.9267	23.2807	24.7794	23.2028	23.6777	24.4172	23.2924	24.5151	24.2407	24.0006	23.4809	22.0242	24.5576	25.6642	24.505	25.7443	24.3606	24.4368	24.7513	23.6264	24.5151	23.7182	24.7794	24.5151	23.2559	22.5435	22.7365	22.4951	23.1221	24.802	23.3249	23.086	22.7365	22.9186	22.7096	22.7635	23.5979
KRT73	-1.26614	19.4129	-1.13931	0.260542	0.440067	-5.9234	15	31	21.5967	11.9501	21.4146	20.0984	20.3773	21.06	22.1543	22.1543	21.8722	21.0963	21.7041	20.9419	21.6227	22.6539	21.6379	21.1697	20.5595	19.9748	21.7831	20.2777	21.5096	21.0094	20.6501	20.4184	19.9748	20.1865	20.6735	21.0359	18.1172	19.7547	19.1819	19.2367	0	17.5688	19.9023	20.5405	19.3012	14.3657	19.1722	19.6514	19.0693
IGHV4-31	0.349168	24.4764	1.13913	0.260618	0.440067	-5.9236	15	32	25.5526	23.8703	22.3882	27.3103	23.1115	24.7131	25.0938	24.1448	23.0144	24.0937	24.1327	23.6264	24.6388	24.3933	24.505	25.6517	23.525	24.3804	24.8696	24.9031	25.6986	24.3318	24.8832	24.7375	25.8019	25.4534	25.3197	24.5705	25.0203	25.2024	23.841	22.8679	23.4606	23.3758	24.2629	24.3804	25.6348	23.9066	24.505	24.3524	25.0421
EXTL2	1.65948	17.7337	1.12991	0.264444	0.445903	-5.93379	14	31	17.1515	18.9853	18.2992	0	8.33536	19.2113	17.5438	19.5248	17.9464	19.9987	19.9987	19.1819	20.321	18.0209	18.9853	18.7482	20.0773	11.9501	20.6823	17.7816	20.4962	8.24179	16.3768	19.4169	21.3034	19.5117	19.3642	18.4146	19.0592	18.199	21.7782	19.7923	20.5506	19.5471	17.4261	17.1118	18.3286	0	19.7473	18.4044	20.0224
GDPD3	0.591994	20.9172	1.1285	0.26503	0.445909	-5.93534	15	32	21.6309	20.5328	19.8634	18.5698	21.9186	21.3587	17.1935	20.2271	24.2928	21.4224	21.8909	23.4809	20.1071	20.3622	20.9075	19.9916	23.3697	23.9171	23.3613	24.0831	23.8133	22.9462	23.8607	23.4355	21.5032	20.9159	20.2877	23.4926	20.7863	19.4016	18.4531	18.8805	20.088	19.463	21.7526	20.1337	19.0495	19.3012	18.0793	18.6466	21.3725
ANXA1	-1.63263	16.064	-1.12813	0.265185	0.445909	-5.93575	15	31	18.0409	18.8805	8.41441	18.1426	19.7748	18.1618	18.3408	19.9748	8.15591	16.8093	15.7872	17.2576	22.2927	18.6036	18.7361	19.5348	5.84244	20.2045	18.4818	14.9843	16.6006	8.24179	16.2095	12.9727	18.6036	17.9856	8.5948	20.2877	16.3768	16.2365	16.7674	0	15.8832	15.7544	16.1197	15.2503	19.0816	18.3892	13.0884	18.9261	17.3538
IGKV1D-16	-2.64177	15.9285	-1.12708	0.265624	0.446026	-5.9369	14	26	22.3808	18.4044	21.2263	0	8.33536	19.8826	19.158	20.4401	18.4674	19.2478	18.9853	20.4401	19.7748	19.1979	20.5733	20.9419	17.7373	0	19.3186	0	22.8679	20.7189	0	0	21.5714	20.9893	18.5075	17.2401	18.8805	19.7473	20.1615	18.0031	13.1636	0	17.1935	20.8742	18.4044	0	18.4941	21.5096	16.2736
FCN2	0.408782	27.2161	1.12554	0.26627	0.446491	-5.93859	15	32	25.7256	26.0398	25.8306	26.6483	25.9576	24.4932	27.8097	27.8593	27.2903	29.1145	28.4398	27.4782	28.3279	26.4842	27.9346	26.5961	27.6247	27.5195	28.2529	27.4982	24.8118	26.8364	28.1173	28.1528	28.2529	26.6139	28.3666	27.0455	27.8097	27.2664	26.9401	28.8925	26.2157	28.2201	29.3392	26.6734	26.3091	29.6717	25.9251	26.1987	27.4575
PIBF1	2.31409	23.05	1.12004	0.26858	0.449741	-5.94461	14	31	23.4809	26.3235	25.1101	26.1987	25.4534	23.4809	24.1448	5.84244	26.4842	25.4257	0	24.3014	21.7442	16.8093	22.99	24.2928	24.505	22.3962	25.6642	26.3387	22.0527	23.7452	25.5796	25.1219	20.4044	22.6883	25.2692	25.6058	26.111	25.6205	26.3991	27.248	26.0968	28.5427	25.8708	26.745	25.8417	26.8651	26.0009	22.7096	0
NFATC2IP	-0.510992	25.5464	-1.11345	0.271369	0.453058	-5.95178	15	32	25.9044	21.8033	26.1601	22.8001	26.6734	26.1896	27.766	26.7769	26.6483	26.4842	27.8206	24.8454	26.2287	26.0856	26.4521	23.5696	26.0071	21.8864	25.2404	25.6718	26.5369	25.6131	26.0669	23.7452	25.2989	26.0353	24.8578	24.0884	26.3452	25.7653	25.2359	25.9928	26.7905	23.2994	23.1378	25.3246	25.658	26.9091	27.0721	26.6412	26.4842
H2AFX	-1.64616	18.1683	-1.11257	0.271744	0.453058	-5.95274	15	30	19.6367	18.6736	19.9748	16.5128	20.2877	18.1892	17.2725	16.0646	20.2732	18.5985	18.5879	19.6321	18.382	18.0619	19.496	20.6374	5.84244	22.5711	0	0	17.0064	8.24179	20.2953	21.3093	20.0474	18.8739	19.9481	20.113	18.2564	20.4273	20.2474	23.3728	17.8538	22.3162	21.6379	19.5117	21.2516	21.0175	20.4228	15.8953	19.7801
HIST1H2AA	-1.64616	18.1683	-1.11257	0.271744	0.453058	-5.95274	15	30	19.6367	18.6736	19.9748	16.5128	20.2877	18.1892	17.2725	16.0646	20.2732	18.5985	18.5879	19.6321	18.382	18.0619	19.496	20.6374	5.84244	22.5711	0	0	17.0064	8.24179	20.2953	21.3093	20.0474	18.8739	19.9481	20.113	18.2564	20.4273	20.2474	23.3728	17.8538	22.3162	21.6379	19.5117	21.2516	21.0175	20.4228	15.8953	19.7801
RPL7	-0.510225	25.5461	-1.11183	0.27206	0.453058	-5.95354	15	32	25.9044	21.8033	26.1601	22.8001	26.6734	26.1896	27.766	26.7769	26.6483	26.4842	27.8206	24.8454	26.2157	26.0856	26.4521	23.5696	26.0071	21.8864	25.2404	25.6718	26.5369	25.6131	26.0669	23.7452	25.2989	26.0353	24.8578	24.0884	26.3452	25.7653	25.2359	25.9928	26.7905	23.2994	23.1378	25.3246	25.658	26.9091	27.0721	26.6412	26.4842
sp|P01614|KV201_HUMAN Ig kappa chain V-II region Cum OS=Homo sapiens PE=1 SV=1	0.373138	22.4653	1.10519	0.274895	0.457149	-5.96072	15	32	22.4315	22.2132	21.398	21.6379	22.7096	22.9695	21.7283	22.5757	21.7526	22.463	22.463	21.7041	20.2953	22.202	23.0304	20.8071	24.6438	19.4758	21.9924	21.6671	22.7897	21.9275	21.5032	21.3587	24.1554	23.4717	21.8497	21.8403	23.2681	23.7988	23.1846	22.2867	23.8293	21.0776	22.6501	23.7988	22.9033	22.9986	23.5941	22.8549	22.7059
PMM2	2.11145	17.4368	1.10166	0.276411	0.45831	-5.96452	14	30	19.1722	11.9501	20.8988	0	8.33536	21.8909	20.4962	21.398	8.15591	20.4044	22.0694	5.84244	22.1078	21.7927	22.4315	22.0431	21.7831	18.7482	20.9159	20.2877	18.4818	21.2562	19.3888	20.9587	16.2095	0	19.5117	19.9826	20.353	19.7647	19.6986	20.321	20.7548	16.0422	18.1046	19.7255	19.6514	19.663	0	16.9032	18.6267
MATN2	-0.395755	22.1751	-1.1012	0.276607	0.45831	-5.96501	15	32	22.6462	22.202	21.7927	21.1445	22.3361	22.1078	23.3758	23.2325	22.2314	23.3351	23.1023	21.5096	23.5344	23.4161	22.6705	23.8607	26.1451	20.3365	21.8231	21.8819	22.99	22.5343	22.0165	20.7729	22.1722	22.4872	22.2558	21.984	22.2867	21.984	22.8771	21.6379	23.5573	21.8231	19.7146	21.0676	21.2655	21.8316	22.8227	21.247	21.4847
GP1BA	-0.596166	19.5502	-1.10092	0.27673	0.45831	-5.96532	15	32	17.3166	17.5938	20.1865	21.9674	20.4962	19.4368	22.516	17.8455	20.3622	19.3012	16.0422	18.8672	22.4726	20.7729	21.0814	18.0209	18.5934	19.3186	19.7748	16.1197	17.6208	19.4169	20.8915	18.1618	18.0031	14.9078	19.7255	18.3748	21.9924	20.1519	19.7748	21.4224	19.8234	23.6264	20.6263	19.9987	18.1046	20.343	18.0409	21.4071	19.7325
sp|P01772|HV311_HUMAN Ig heavy chain V-III region KOL OS=Homo sapiens PE=1 SV=1	-0.409155	24.0505	-1.09982	0.277202	0.458463	-5.96649	15	32	24.505	23.6074	25.7153	21.6227	22.5928	25.44	25.0203	26.2925	24.8118	23.9171	25.5898	24.7131	24.3804	25.0203	25.6642	23.9542	24.4261	22.6883	24.6107	24.2313	25.6205	23.8133	25.2692	25.8417	26.2287	26.1451	23.5979	24.4465	23.8502	24.6613	24.0121	23.3064	20.8494	21.0963	22.9079	23.6878	24.83	22.3361	23.9171	24.5705	24.505
GANAB	0.799431	28.8479	1.09667	0.278563	0.460085	-5.96987	15	32	25.4534	25.1219	25.6348	29.076	30.459	29.1145	29.2188	28.5134	31.0731	30.8185	28.9312	30.6602	30.459	24.9125	26.1987	25.5136	31.7235	27.1528	28.67	30.459	27.9104	30.889	31.0731	28.8576	30.9587	30.459	27.0455	25.5796	28.6336	30.889	30.459	31.5755	29.3979	30.5224	29.8766	30.459	30.889	31.7235	28.476	28.0527	23.8607
IGLV10-54	-0.606572	24.1013	-1.09548	0.279079	0.460309	-5.97115	15	32	26.8364	23.936	21.6309	24.3933	25.526	23.3697	24.0831	25.1362	25.3967	24.5705	26.6916	25.1101	25.7443	25.5026	23.6074	25.2024	24.3204	23.9629	24.4368	24.7031	25.6517	26.4473	25.0421	25.6986	25.3409	24.6923	23.2924	24.8118	21.5867	25.5654	23.086	23.7182	23.1512	21.494	23.4233	25.7443	24.1881	26.4568	20.816	24.1227	24.4368
FGA	0.378386	31.3495	1.08817	0.282256	0.464855	-5.97893	15	32	31.2913	31.8847	31.5755	32.3535	32.3535	31.7235	28.7144	28.7908	32.5405	30.2209	30.592	30.592	30.1578	30.1578	31.2913	30.5224	30.889	32.3535	31.1639	31.1639	30.7266	30.9587	32.7581	32.0892	30.2209	31.1639	30.2209	31.5755	33.0413	31.4558	31.8847	31.1639	31.7235	32.3535	33.0413	32.5405	31.2913	30.2915	32.0892	32.3535	32.5405
AMMECR1L	-2.33155	15.6181	-1.08698	0.282779	0.464855	-5.9802	14	28	18.8805	18.9959	8.41441	20.976	19.1722	23.0144	20.5733	20.1865	18.0793	21.541	19.6514	17.8455	0	18.2146	17.3166	16.3004	5.84244	0	16.7241	20.1865	18.0409	16.9813	17.0064	16.6958	17.6795	20.6047	27.2903	16.7443	5.22948	18.7728	15.9073	19.108	18.5698	18.8371	20.1961	14.6399	0	0	20.119	13.565	19.1212
C9	0.546866	28.7213	1.0865	0.282989	0.464855	-5.98071	15	32	26.2287	26.3387	26.8651	27.3427	27.5437	31.4558	30.9587	25.6517	28.2201	27.8097	29.555	30.3613	26.5369	29.6717	30.2209	29.1589	28.1173	27.2289	26.0134	29.2808	27.9346	26.8037	27.0999	27.9664	30.1578	30.0869	28.8925	27.8593	27.6058	28.5948	29.8766	30.592	29.4459	29.8766	30.2209	29.1589	29.5045	30.0158	29.076	29.9598	29.6234
MAN1A1	-0.500404	20.4889	-1.0734	0.288757	0.473687	-5.99452	15	32	16.9813	21.2022	19.8826	22.963	23.4081	20.8583	23.1937	18.6267	20.9252	20.1262	20.1781	21.3093	22.9367	20.6823	21.2953	17.5688	21.5287	19.3583	21.5867	21.3725	20.8666	21.1947	19.3186	21.7196	21.3808	19.9556	23.7267	22.2493	19.9481	20.2777	18.1426	20.8327	18.1794	19.191	18.5397	20.2777	21.06	20.6108	20.0984	18.5397	20.1961
FCGBP	0.289237	28.3353	1.07017	0.290191	0.474274	-5.9979	15	32	27.2903	27.8313	27.6247	28.4398	26.3645	26.5772	28.9312	28.6336	27.8593	28.476	29.9598	28.971	28.5427	28.5948	28.7908	28.3279	28.5427	27.5847	26.7905	28.3666	28.5948	29.1145	28.5134	28.7908	28.8925	28.7144	28.971	27.9866	27.7336	30.1578	29.1589	28.9312	27.2289	28.7528	28.4398	29.73	28.7528	28.1887	27.6247	28.8925	27.7336
CAMP	2.67054	14.0439	1.0692	0.290625	0.474274	-5.99892	12	26	17.7373	11.9501	8.41441	0	8.33536	0	20.4629	5.84244	19.0979	0	19.4275	17.1118	18.2992	20.9159	18.3892	17.6413	21.6227	17.0581	18.526	19.7923	0	20.765	0	18.5934	17.6208	0	18.0409	18.1794	5.22948	0	18.9853	19.7325	16.7443	0	0	16.8499	17.4724	19.8144	18.4366	17.9464	18.6036
CD53	0.378673	22.5057	1.06876	0.290822	0.474274	-5.99938	15	32	23.1593	23.6353	21.8316	24.0831	25.2915	18.7617	22.3013	20.7275	20.4184	21.6492	20.816	20.353	20.8327	21.5096	22.0629	20.7364	21.5159	21.6379	19.6367	22.3361	20.6263	21.4599	20.883	22.4802	24.3204	21.0267	21.0963	21.6816	22.5435	23.9066	24.3318	24.8213	24.4576	23.9707	24.1982	23.525	24.3318	25.2024	23.7354	23.2807	21.7526
PSMD13	1.92001	18.8229	1.06858	0.290901	0.474274	-5.99956	14	30	19.158	18.7841	19.3888	20.9075	20.765	21.1857	19.2812	5.84244	17.9175	18.1172	0	19.108	18.6036	19.8939	19.6183	0	20.3138	19.7079	17.6208	19.1722	19.5842	20.1961	19.2717	22.463	24.9364	19.9826	22.7096	23.9066	19.8026	18.7841	23.0304	22.8421	20.6263	20.9664	0	17.8621	21.1857	22.99	24.3204	19.191	21.3328
RINT1	2.19836	17.2267	1.06819	0.291076	0.474274	-5.99997	14	30	19.2564	20.119	8.41441	26.0009	23.1593	18.4818	19.3012	5.84244	8.15591	21.7041	0	5.84244	19.0495	17.3309	17.3538	25.3063	18.9131	13.5	17.4261	17.5197	0	19.1478	20.0474	19.4758	20.976	20.4273	19.855	18.4941	19.5956	22.0527	21.2562	23.6777	20.8071	17.0844	16.4334	16.1736	16.4334	23.6421	23.1023	0	15.4289
RNF123	-1.13085	20.0403	-1.06638	0.291884	0.474871	-6.00186	15	31	20.8583	20.666	23.5573	22.6097	21.6889	19.871	21.1034	21.6227	19.4169	19.4275	21.2022	19.5614	21.3808	18.2992	20.6501	21.1947	21.4516	14.8692	18.6897	20.6182	19.8026	19.6367	22.8771	18.7617	20.4273	20.7863	20.7932	20.4401	20.8583	20.2522	20.4706	21.284	21.7041	20.8251	20.6108	21.5867	19.7647	21.3157	20.6047	19.8939	17.6795
CFHR1	0.416761	23.7692	1.06561	0.292229	0.474871	-6.00266	15	32	24.8578	25.6058	25.4653	24.4465	23.8037	23.2325	22.8121	21.4224	22.1454	22.3601	21.6047	22.2927	21.2022	23.1339	24.8578	22.7096	24.3524	25.3409	23.1679	23.6958	22.7969	23.3351	24.1982	23.2325	23.3462	23.5149	23.7673	23.6421	23.9629	23.2559	23.6777	22.6608	23.5454	23.4446	24.4368	24.2407	22.2867	26.5772	23.936	22.6097	23.8778
SPN	-1.00935	20.2065	-1.06321	0.293304	0.475579	-6.00516	15	32	22.7969	21.7131	19.3186	22.7533	22.9695	21.494	20.4113	18.0619	21.8909	20.6735	20.9159	22.5663	19.5117	19.5348	17.6961	21.9607	18.3408	22.1179	21.0267	21.6379	20.1865	21.3808	20.5328	19.9662	20.7729	20.1615	8.5948	23.1512	21.4381	21.9674	21.6671	19.5733	20.7115	19.0069	20.088	20.9893	19.4275	21.3409	21.3243	21.2101	19.4275
sp|P01825|HV207_HUMAN Ig heavy chain V-II region NEWM OS=Homo sapiens PE=1 SV=1	0.379196	26.1621	1.06257	0.293591	0.475579	-6.00582	15	32	27.1528	26.4298	26.2683	25.4257	20.8005	26.3091	23.9542	26.6916	25.8871	27.3589	26.6734	26.2287	26.7769	26.7094	27.4254	27.032	25.9576	25.6986	26.5369	26.3515	27.1177	26.3515	26.0968	26.2925	26.9194	26.6483	26.2422	26.2287	26.4717	26.9401	26.1601	26.1316	26.5588	24.2928	25.5796	25.8563	26.7769	26.5961	27.0999	25.6642	25.8417
CD151	-2.04462	18.7018	-1.062	0.293845	0.475579	-6.00641	15	28	19.3186	23.9244	21.975	18.6897	21.3093	22.2314	19.4016	20.7785	21.6605	20.3773	20.7275	22.6462	19.8939	20.2426	17.2221	20.1519	23.6353	20.3138	19.9662	20.9502	14.8328	22.8882	20.2592	19.0202	21.2184	21.0442	20.7364	25.0836	23.4717	20.321	18.3892	19.0202	0	0	21.1617	20.4513	17.8621	22.082	21.6379	22.4951	22.082
SLC16A1	0.550554	20.6672	1.06113	0.294238	0.475579	-6.00732	15	32	21.2263	20.5733	20.4782	19.9916	19.158	21.3808	18.1306	16.9351	20.8071	21.6309	17.7373	22.1626	22.3479	20.6501	21.5096	21.1283	22.4476	19.3397	22.4222	21.2184	21.3328	19.6183	21.8909	19.2812	18.3892	20.7115	20.1071	24.1766	20.1694	19.5614	19.6827	20.4513	21.5539	21.7343	18.94	22.1179	24.4576	21.284	19.9481	18.8516	20.7932
PKP1	-0.527363	20.095	-1.05676	0.296204	0.478118	-6.01183	15	32	20.7863	21.0814	21.4771	21.2953	20.6501	20.9664	20.6405	19.7325	19.937	19.463	18.826	20.4044	20.0984	21.4381	18.8371	17.4261	20.7785	19.6449	19.6717	20.2045	19.8421	19.6514	20.3292	20.6047	19.6514	19.3583	19.3774	21.5032	22.5663	20.3292	19.871	22.2927	13.4261	19.4016	20.6405	20.2271	19.3642	20.3033	21.5714	20.6344	22.3425
SULT1B1	2.60951	15.289	1.0467	0.300772	0.484712	-6.02218	12	27	7.29915	11.9501	8.41441	0	8.33536	20.1615	20.4273	19.8333	20.8251	0	19.3186	17.3309	0	17.0581	20.1337	17.8821	18.526	17.8455	0	0	0	8.24179	17.1751	16.3004	16.883	16.955	8.5948	0	23.2924	21.494	21.1375	20.2522	20.5595	21.1034	22.7096	21.9443	21.1445	18.7209	21.6492	22.0527	22.7739
IGLC3	-0.468124	30.0554	-1.0457	0.301227	0.484712	-6.0232	15	32	30.592	28.1887	30.2915	31.4558	31.7235	27.2903	32.0892	31.2913	31.8847	31.7235	31.5755	31.2913	31.2913	26.7905	27.2903	31.2913	30.6602	30.8185	29.73	29.6717	32.0892	26.7607	29.6717	26.9401	29.73	29.3979	30.6602	28.8576	29.076	29.73	29.555	30.1578	30.0158	30.9587	29.1589	30.0158	30.3613	30.592	29.555	29.8185	30.1578
LIMS3	2.71933	9.28155	1.04513	0.301492	0.484712	-6.02379	9	20	7.29915	11.9501	8.41441	0	8.33536	0	8.24179	20.2003	8.15591	0	20.1655	17.0196	0	0	0	14.8328	5.84244	16.9939	15.8067	0	0	17.2311	18.5075	0	0	0	18.7897	17.0844	19.1944	14.2255	14.3015	15.8258	0	20.3693	17.3752	0	14.0772	0	0	13.8954	17.6961
IGKV1D-33	2.29901	14.3677	1.04411	0.301957	0.484815	-6.02483	12	25	7.29915	21.3651	8.41441	20.4513	8.33536	23.0055	8.24179	5.84244	8.15591	0	0	5.84244	0	19.6367	20.8915	22.2626	5.84244	17.5111	0	0	0	8.24179	17.6795	0	0	0	8.5948	0	23.4544	23.9707	22.6806	22.3714	23.0487	22.5928	21.58	23.7593	23.4161	23.4809	24.1881	23.3543	21.6972
sp|P01780|HV319_HUMAN Ig heavy chain V-III region JON OS=Homo sapiens PE=1 SV=1	-0.314061	23.631	-1.04172	0.30305	0.485925	-6.02727	15	32	24.6613	21.0442	25.44	22.0003	23.4161	25.2182	22.6462	25.5136	24.075	25.1219	24.1982	24.7794	23.8502	23.3828	24.113	23.651	23.5454	22.4951	24.6239	23.8778	24.6487	23.4233	23.2028	23.5149	24.7375	24.4932	23.9463	23.1846	23.316	22.2409	23.5573	23.1512	23.4544	22.9536	23.9244	22.6946	23.1846	23.7267	24.4465	22.6608	24.802
ARPC2	1.18022	19.2548	1.03959	0.304029	0.486692	-6.02944	14	32	18.4818	20.6108	21.247	21.0442	22.1248	0	21.247	20.4706	18.2564	18.4044	18.8672	19.2812	19.0693	19.3099	18.2702	20.4044	20.3622	21.9443	21.2022	19.5956	21.6128	20.036	20.353	22.6168	17.1118	16.7674	20.585	23.5828	17.5938	20.5041	19.4275	19.9748	15.6086	20.9325	19.4758	16.9813	20.4782	22.4726	12.6711	20.1519	17.2873
CCDC62	-1.98586	16.2403	-1.03844	0.30456	0.486692	-6.03061	14	25	19.6986	11.9501	19.2367	0	18.6036	21.9443	23.9244	20.8005	22.6806	22.4802	22.4802	22.5343	23.3993	21.4771	22.2927	19.3099	22.4951	21.3157	21.975	22.4476	21.7283	22.2493	22.202	21.1947	22.9536	21.9186	23.7938	22.0003	5.22948	19.937	17.3309	17.5025	0	14.3657	15.2961	17.8455	14.6399	19.3397	0	16.2095	0
IGHV3OR16-12	-0.419431	22.0859	-1.03805	0.304736	0.486692	-6.031	15	32	22.1626	23.2127	20.765	21.7343	22.0327	22.0527	23.6958	24.5498	22.0165	22.0527	22.4872	23.316	21.1532	21.8497	22.1454	21.4146	23.2238	19.7923	20.8494	20.6047	22.8121	22.2867	22.7274	19.5117	21.5287	22.9367	22.1353	22.4222	21.5032	21.0442	22.4554	21.0529	21.8316	19.5614	22.2132	20.4629	23.8037	25.1759	22.8421	20.343	23.9803
IGLV3-9	-0.311052	25.0319	-1.03602	0.305672	0.487543	-6.03306	15	32	24.3606	26.3645	25.3967	25.2802	24.7245	24.8454	25.8563	25.2024	24.5705	25.537	23.8703	26.0742	24.7131	24.9252	25.6794	25.8417	24.1327	22.4476	24.5386	24.8454	24.9963	25.2182	26.1805	24.2313	23.8778	24.8118	24.372	24.2524	25.2802	24.5576	24.8213	24.9508	25.4653	23.1221	23.1784	25.8871	27.0821	25.5796	25.2915	26.0742	25.5136
ITGA6	1.20312	20.6575	1.03496	0.306164	0.487684	-6.03414	15	31	20.5733	20.7275	19.0816	22.3714	20.7011	21.4146	8.24179	18.8371	21.7996	19.4016	22.0903	17.7601	19.8421	17.6795	19.9826	20.321	21.0175	20.5222	22.2493	21.8316	0	19.8026	21.8571	20.321	21.6671	21.7603	21.7996	20.4962	21.3587	21.6227	23.6421	23.3462	21.1617	22.6097	22.0165	22.7184	22.0242	21.7686	22.0903	21.6047	23.2408
MYL6	2.33127	13.561	1.03047	0.30824	0.489557	-6.03867	13	26	7.29915	18.5075	8.41441	17.4724	8.33536	20.0773	21.2759	16.2736	16.6958	0	16.3768	5.84244	17.0581	0	17.0064	18.1618	17.5197	21.3496	21.4442	18.0209	19.6052	16.955	17.9856	14.2255	18.7954	0	21.0896	18.6466	5.22948	18.5824	13.3118	17.2401	0	21.5539	14.3657	0	0	18.3158	15.3645	16.7241	0
FLOT1	2.68176	12.1099	1.03002	0.308452	0.489557	-6.03913	11	24	7.29915	11.9501	8.41441	0	8.33536	0	8.24179	19.9662	19.5248	17.4526	19.0069	18.4531	19.4497	0	0	0	20.6564	20.5595	16.6649	15.9637	17.5938	17.8079	0	17.8275	16.0422	0	8.5948	14.5203	5.22948	18.0209	16.6649	18.7617	20.1412	0	0	17.3166	17.1118	0	18.2146	0	0
CRTAC1	-0.382916	20.8905	-1.0298	0.308554	0.489557	-6.03935	15	32	20.9075	21.3903	21.3808	22.0753	23.7593	21.4847	21.9	20.2592	17.8455	18.3158	20.9502	22.0903	20.088	22.0753	22.082	20.2777	22.1179	18.9131	20.816	20.7189	20.2151	21.984	22.2558	21.6309	21.3725	20.036	21.2953	19.8421	21.0442	20.2688	21.1947	19.9481	20.2045	20.1694	20.9664	20.7275	20.1262	20.5041	23.1512	20.3773	21.0896
TMBIM1	-2.15363	9.19903	-1.02804	0.309373	0.490212	-6.04113	13	16	7.29915	18.1172	8.41441	0	8.33536	16.9032	17.9671	17.1935	16.4334	17.3538	0	5.84244	17.4526	16.7443	16.3004	15.7544	18.5075	17.1751	19.5956	0	17.2576	8.24179	18.0409	17.3538	0	17.7182	18.8926	14.2255	5.22948	0	0	0	0	0	0	0	0	0	0	0	0
IGLC7	0.432231	25.5894	1.02547	0.310567	0.491459	-6.0437	15	32	23.7673	26.2925	23.4544	25.3539	23.651	25.2024	23.3993	24.9871	24.8213	25.4126	25.526	25.0836	25.8019	25.7256	25.7443	25.5526	23.1937	21.0896	23.8703	23.5661	24.6613	24.6487	24.5863	24.0375	25.3868	25.1101	23.9171	23.1023	25.4534	27.2108	27.3589	28.1173	28.2867	25.3539	27.1528	27.1373	28.67	27.5195	26.2157	27.4254	26.1451
sp|P06311|KV311_HUMAN Ig kappa chain V-III region IARC/BL41 OS=Homo sapiens PE=4 SV=1	0.583956	21.1365	1.01871	0.313731	0.495818	-6.05047	15	32	22.963	19.8634	21.6737	16.4	17.3752	21.8497	18.3286	20.2777	21.6047	20.6564	21.3903	21.2953	22.2867	21.7196	20.7863	19.2717	20.5041	18.0793	20.1071	19.5117	22.4726	20.8494	18.6161	21.9924	21.7831	20.7729	21.6047	17.2873	21.7782	23.7267	23.5149	22.3962	23.8607	19.4497	20.9893	23.1846	23.0144	22.3808	22.6267	22.8679	23.8502
PIGR	-0.211474	27.3445	-1.01663	0.314709	0.496715	-6.05254	15	32	27.1724	26.1316	27.6058	28.5948	26.3515	27.7537	27.8313	27.4254	27.062	28.003	27.3427	27.4083	27.6561	27.6561	27.9664	26.8988	27.6561	26.9194	27.0455	27.2664	27.2108	26.7769	27.0455	27.8097	26.8651	26.7302	27.5847	25.9576	26.8651	27.9866	27.5195	27.1373	27.9346	27.5195	26.5588	26.7607	28.0838	28.2867	28.1887	27.248	28.5427
TSPAN14	1.67602	16.497	1.0133	0.316282	0.497912	-6.05586	14	30	7.29915	19.3012	18.1426	0	16.5242	21.2022	8.24179	18.9959	17.5938	28.0243	17.4009	16.7443	17.9671	17.9464	17.7601	17.8621	18.2328	20.8071	18.5698	21.6972	18.1046	18.7617	18.9533	19.3583	18.7059	20.0574	19.7748	18.7617	5.22948	19.0979	16.8499	19.0693	17.4862	16.955	0	16.883	12.031	18.1618	17.8079	17.4862	15.7544
FCGR3B	-2.7431	8.94792	-1.01328	0.316291	0.497912	-6.05588	10	18	20.3773	20.9893	17.7816	0	8.33536	0	19.0495	5.84244	8.15591	18.4366	19.103	16.8093	0	0	0	0	5.84244	16.5653	0	0	18.36	8.24179	0	18.199	17.4261	0	8.5948	0	5.22948	0	13.8532	18.8926	17.3424	0	0	0	18.1306	0	14.264	18.0707	0
C1S	0.436124	26.1461	1.01091	0.317412	0.498695	-6.05823	15	32	28.0243	25.9251	26.2422	26.0968	24.8118	24.1648	24.8578	27.8097	27.6058	24.9645	24.6807	27.1528	25.4534	26.0134	27.7783	26.1805	26.5772	29.1589	28.7528	28.4398	27.4575	25.6517	25.2024	28.7528	27.4254	27.1528	28.7144	27.2289	28.1528	24.1648	24.7375	25.0577	26.9707	25.2313	25.7723	24.9252	24.372	25.191	24.4932	25.9251	24.4052
ACTR3B	0.382019	20.4938	1.01048	0.317614	0.498695	-6.05865	15	32	19.9826	21.5589	20.8494	20.4184	21.3453	19.5024	19.2367	19.5471	19.9662	19.0816	18.5075	20.5222	20.353	20.2313	19.4275	21.3243	23.1221	20.2271	19.5248	18.8672	18.8444	19.5248	19.2564	19.7255	17.6413	18.526	22.5757	21.6671	22.1353	20.1961	21.1697	19.871	20.8583	22.2205	21.3243	19.1212	20.8494	20.2953	19.9826	22.4041	22.1454
sp|P01714|LV301_HUMAN Ig lambda chain V-III region SH OS=Homo sapiens PE=1 SV=1	-0.253176	27.2176	-1.0049	0.320267	0.502208	-6.06416	15	32	27.9346	28.1528	26.8819	26.3235	27.5847	27.248	26.6483	27.7783	26.5961	27.4575	28.0243	26.6916	27.193	27.7336	27.5655	26.9401	25.7583	25.8959	26.8478	27.2903	27.6058	26.2569	26.9964	26.9194	27.062	27.707	26.8037	27.0821	25.9407	27.5195	27.6823	27.6823	28.0243	25.0068	26.3515	28.1887	27.0455	26.9964	27.1528	26.9194	27.8097
PARN	2.00668	17.3105	0.997469	0.323818	0.507119	-6.07145	13	30	21.8571	11.9501	20.5663	0	16.7443	20.1071	8.24179	20.7463	20.7189	21.7131	19.6986	22.2699	21.6492	0	19.937	16.8499	19.3286	19.6052	21.9443	21.3587	20.9252	8.24179	16.955	18.94	22.0327	20.8251	23.3351	18.4531	17.6208	19.4169	19.7923	18.4531	18.7361	18.7728	19.5024	19.4368	20.5595	17.9856	19.6367	21.0814	0
SPRR1A	0.311225	23.2646	0.99196	0.326469	0.509887	-6.07682	15	32	22.3573	23.0811	22.0724	23.8085	23.3728	24.0415	21.8105	22.2663	22.8827	23.3941	22.2169	22.3761	21.426	23.2763	23.4197	23.6309	22.5495	22.3311	22.7494	23.3793	23.4197	22.9132	21.5677	19.8981	21.2707	21.8682	20.6078	23.3503	23.4868	24.4521	24.0884	23.9852	24.4314	25.3246	25.0363	23.7131	23.7224	23.9668	23.0901	24.0315	24.4862
SPRR1B	0.311225	23.2646	0.99196	0.326469	0.509887	-6.07682	15	32	22.3573	23.0811	22.0724	23.8085	23.3728	24.0415	21.8105	22.2663	22.8827	23.3941	22.2169	22.3761	21.426	23.2763	23.4197	23.6309	22.5495	22.3311	22.7494	23.3793	23.4197	22.9132	21.5677	19.8981	21.2707	21.8682	20.6078	23.3503	23.4868	24.4521	24.0884	23.9852	24.4314	25.3246	25.0363	23.7131	23.7224	23.9668	23.0901	24.0315	24.4862
RDX	0.412194	19.86	0.991169	0.32685	0.509887	-6.07759	15	32	20.6928	19.158	19.2564	21.8722	18.9853	19.8634	20.0082	18.6466	17.7373	20.7364	20.4962	18.0409	18.8805	19.6052	20.5041	19.7146	19.7647	22.9695	20.8666	20.1615	19.8333	18.7209	20.8251	20.3138	20.5405	19.3099	21.0442	20.6047	19.6449	17.7182	17.7373	19.3012	20.5733	21.1116	20.3693	21.1532	20.5222	19.7923	15.6767	20.4273	21.6379
MYO5A	-1.48559	19.6003	-0.988635	0.328076	0.510506	-6.08005	15	30	19.1212	18.0031	20.7932	21.2184	20.0574	23.1221	17.0844	21.4686	24.1648	23.7354	21.4771	22.4554	20.6564	22.1626	22.9695	21.7283	23.7516	23.7593	22.2558	22.7096	22.8421	22.0003	21.7831	22.6946	17.8821	22.7533	8.5948	23.8329	23.2127	18.7617	18.0793	17.4261	0	18.9261	21.3157	20.4401	19.9481	17.6208	20.9419	18.9533	20.3773
LDHA	0.459705	21.4428	0.988601	0.328092	0.510506	-6.08009	15	32	22.1248	23.0144	20.2953	21.4224	19.2113	20.4858	20.7189	21.6379	20.9159	21.9443	21.2953	21.9674	21.3157	21.6605	21.6128	21.0529	20.1615	23.4606	22.8771	22.2867	21.4071	21.5967	23.9171	22.5343	22.7739	21.8571	21.7603	24.5386	20.1412	16.5242	19.8333	20.1781	21.3496	23.5828	20.0984	22.0753	19.7854	22.4222	21.6605	20.976	21.1617
KIAA1024L	2.61878	12.4779	0.986011	0.329348	0.511801	-6.08259	12	23	7.29915	11.9501	8.41441	19.3012	19.4897	17.6795	18.8516	5.84244	8.15591	0	0	17.8621	19.1478	0	15.2503	0	21.2184	16.3768	17.0844	20.2688	18.6736	20.3138	19.2812	17.0581	20.666	17.9175	8.5948	18.7361	18.7361	19.1979	18.9533	19.6367	20.5222	0	0	0	0	17.7816	18.5397	0	22.0101
APOL1	-0.289683	28.7844	-0.984448	0.330107	0.511982	-6.0841	15	32	28.2529	27.6561	29.4459	28.0243	29.5045	29.3979	30.0158	31.0731	28.2867	28.5134	29.8185	27.2289	29.0294	28.1173	30.5224	30.6602	27.8879	27.1724	28.2867	28.2867	28.7144	29.1589	29.1589	28.476	28.8576	29.076	28.0838	27.707	28.2529	28.7528	28.5948	29.0294	29.2188	28.476	27.8313	30.1578	28.9312	29.3979	29.6717	28.2867	29.1589
PLS1	1.2378	18.559	0.983158	0.330734	0.511982	-6.08535	15	31	21.5834	11.9501	8.41441	21.8534	17.9175	20.5366	8.24179	17.0196	20.0417	20.1655	18.29	19.5298	18.9653	20.8206	19.8768	19.6004	19.0544	19.1146	20.6078	20.491	20.3398	20.4744	0	20.0524	19.2641	19.729	19.4694	19.5071	17.4793	18.2633	19.9952	20.8206	18.6978	18.3222	20.348	20.6374	15.8067	20.589	20.264	19.3342	18.3222
PLS3	1.2378	18.559	0.983158	0.330734	0.511982	-6.08535	15	31	21.5834	11.9501	8.41441	21.8534	17.9175	20.5366	8.24179	17.0196	20.0417	20.1655	18.29	19.5298	18.9653	20.8206	19.8768	19.6004	19.0544	19.1146	20.6078	20.491	20.3398	20.4744	0	20.0524	19.2641	19.729	19.4694	19.5071	17.4793	18.2633	19.9952	20.8206	18.6978	18.3222	20.348	20.6374	15.8067	20.589	20.264	19.3342	18.3222
IGHV3-49	-0.378091	25.3782	-0.982096	0.331252	0.512127	-6.08637	15	32	24.6725	25.191	27.1177	23.1784	25.3539	25.8871	27.2664	23.9707	25.2692	26.2814	27.2108	24.9508	27.2903	27.032	25.1642	29.5045	25.0068	23.7182	24.7627	24.8578	25.6348	25.2024	25.2182	24.4368	25.9576	25.8149	24.9871	25.0305	25.3295	25.2404	25.0305	23.8037	26.3235	23.4809	23.5661	26.1601	25.3967	25.6517	26.0398	25.4653	26.634
sp|P04208|LV106_HUMAN Ig lambda chain V-I region WAH OS=Homo sapiens PE=1 SV=1	-0.351179	26.2005	-0.976829	0.333825	0.515446	-6.09143	15	32	25.8871	27.7537	25.8563	26.3387	25.9716	26.8478	27.5847	26.634	25.8959	25.7153	25.9128	25.537	25.9251	26.634	27.5437	26.5588	24.9508	23.7673	25.5526	27.6247	25.7256	25.1642	26.2287	26.3235	27.6247	26.7607	25.1642	25.4126	26.7302	26.4842	26.0968	26.9401	27.3589	25.0836	24.9645	26.1451	26.8364	25.9576	26.5588	25.6348	30.6602
F8	-0.340623	23.2285	-0.975268	0.33459	0.515968	-6.09293	15	32	23.9803	22.0753	23.5344	24.3204	24.2407	22.4476	22.4872	24.6388	22.9079	24.4676	23.7848	23.9463	24.5576	22.4802	21.3409	22.0101	21.541	24.1327	25.1487	24.2759	24.372	21.4224	22.0753	25.191	22.0527	21.954	22.7274	22.1248	22.4315	22.7365	23.7755	22.8514	22.3808	24.0121	24.4261	22.5663	23.9707	22.6462	22.2776	23.8976	22.8514
sp|P01763|HV302_HUMAN Ig heavy chain V-III region WEA OS=Homo sapiens PE=1 SV=1	-0.351198	23.7874	-0.972786	0.335809	0.517188	-6.0953	15	32	24.2524	23.9707	24.4676	24.1982	23.7516	22.7096	23.1339	26.3843	24.0553	23.2127	24.9645	23.6777	24.2629	23.0941	22.6946	23.0487	23.0144	22.1543	22.9786	23.3888	24.3014	23.0412	22.3601	24.372	23.2807	23.9171	24.5705	22.5053	23.8976	23.4446	23.2807	24.3104	25.4534	23.2642	23.7452	23.3828	23.5903	24.2313	23.7516	22.9536	24.1227
sp|P06317|LV603_HUMAN Ig lambda chain V-VI region SUT OS=Homo sapiens PE=1 SV=1	-0.295549	23.4295	-0.970947	0.336714	0.517922	-6.09705	15	32	23.5149	23.8256	24.8696	24.3104	23.2325	21.8316	23.2127	24.4791	23.6958	24.5977	23.2807	24.1982	23.0235	22.463	23.1512	23.7267	23.6878	21.9275	23.086	23.2807	21.9275	24.4676	24.7627	23.6673	24.0375	24.3014	20.1961	23.2408	22.9786	24.0666	23.7848	25.0421	22.3127	22.7454	23.5979	23.0304	23.6264	22.4476	23.708	24.0455	24.113
SERPIND1	0.597096	25.2539	0.967155	0.338585	0.520139	-6.10066	15	32	28.8925	23.7182	26.0009	24.5705	24.1982	28.0838	24.8927	23.1512	23.3351	23.3064	23.2719	22.5757	23.9066	26.0009	26.7607	25.8708	27.6823	23.9244	23.0304	23.5573	27.1724	25.5136	25.4257	26.9707	29.9598	25.0715	22.7969	26.7905	27.2289	25.9716	24.0255	22.6883	24.4052	27.3854	27.5437	26.5772	26.4151	22.2314	27.2664	25.8149	26.4298
IGKV3-11	-0.259722	30.3838	-0.961349	0.341463	0.523895	-6.10616	15	32	31.0731	31.5755	29.6234	28.8576	28.2201	30.1578	31.1639	31.8847	30.592	31.0731	30.9587	30.889	32.3535	31.7235	30.459	29.6717	30.2915	29.3979	30.9587	30.8185	30.8185	31.7235	30.5224	30.6602	31.0731	31.5755	30.3613	30.0869	30.7266	30.2209	30.6602	28.971	30.889	29.1589	30.0158	30.5224	29.8766	29.4459	30.0869	30.889	29.8766
KRT6B	0.53686	27.1844	0.959619	0.342324	0.52455	-6.10779	15	32	27.6247	26.6916	27.5847	25.8019	27.1373	27.4083	26.7607	29.2188	25.6517	27.248	26.9707	25.2692	27.1177	32.0892	29.2808	27.4083	29.5045	30.0158	30.0869	29.7689	29.6717	30.6602	27.2289	29.7689	30.6602	30.592	32.5405	31.1639	26.2287	24.7031	25.2802	24.9871	24.4465	26.5024	27.0455	24.6239	24.0831	25.0836	25.8149	24.1554	24.7131
MYH14	-1.6365	18.1097	-0.952044	0.34611	0.529618	-6.1149	15	29	20.0676	21.0359	19.191	15.9073	20.1519	17.5197	17.9856	20.9664	19.8026	16.2736	18.8077	19.5471	21.0359	20.593	19.158	17.2873	18.1794	19.7748	19.0202	16.8499	18.9853	17.3309	15.7872	18.6595	19.1722	19.4016	8.5948	18.7482	23.2478	0	21.5967	0	0	19.1722	20.6344	22.5757	20.6564	22.6168	19.4275	20.4858	20.8251
IGKV1-6	-0.532562	24.4261	-0.951252	0.346508	0.529618	-6.11564	15	32	25.313	25.3295	26.358	23.0235	22.6573	26.0742	24.9189	25.3409	24.3204	24.3364	25.313	24.6669	25.2628	25.7723	24.5198	23.5149	27.0999	27.4679	19.463	23.7714	24.9803	24.7842	21.9186	28.3845	27.8313	23.8037	23.3112	22.4397	24.4791	23.7848	23.7182	23.6958	24.0255	27.7336	20.9587	24.6725	25.1219	23.2559	24.5863	23.3828	24.8696
APOH	-0.220256	22.8641	-0.948697	0.347792	0.53091	-6.11802	15	32	23.5344	24.4791	24.113	24.3606	24.6388	22.082	21.9275	22.6539	22.7274	21.7526	22.3127	21.954	21.8497	21.8722	21.6972	21.541	22.1834	23.3064	23.4809	22.4222	22.463	22.4222	22.963	22.4476	20.765	21.6972	22.1454	23.4161	23.1221	23.1846	23.2408	22.463	22.963	25.1759	23.708	22.8988	22.6608	22.6267	22.4951	23.6579	23.651
KRT38	2.13927	10.3396	0.943607	0.350359	0.534155	-6.12275	10	22	7.29915	11.9501	8.41441	0	8.33536	22.7533	8.24179	5.84244	8.15591	0	0	5.84244	0	0	18.6161	17.2489	5.84244	0	0	0	0	8.24179	0	0	0	0	8.5948	0	5.22948	19.9787	21.5096	21.9924	21.5159	19.8189	18.5934	20.1913	19.4897	23.1465	18.6595	20.0326	0
ATP1B1	-2.35698	9.11191	-0.942367	0.350987	0.534437	-6.1239	12	17	7.29915	11.9501	8.41441	0	8.33536	0	8.24179	17.4526	19.0592	19.1819	18.199	17.2221	0	18.4366	19.0069	20.514	5.84244	11.8615	20.514	18.0031	0	18.8516	0	0	0	17.9031	18.7617	0	5.22948	0	8.13727	18.9603	0	13.977	0	11.8615	0	0	0	0	0
STOM	0.715244	29.4197	0.939396	0.352493	0.536056	-6.12665	15	32	26.634	27.4575	26.5369	26.5961	24.7627	30.2915	29.8766	29.9598	30.9587	32.5405	30.2915	32.0892	30.889	27.062	27.3854	30.889	30.9587	28.0527	24.9645	31.2913	23.6353	31.8847	26.3991	25.2313	30.5224	30.5224	28.1173	28.0243	30.1578	31.8847	31.2913	27.9664	31.1639	31.4558	30.8185	31.4558	32.0892	32.5405	30.0158	30.2209	28.476
SAA1	2.17623	15.4318	0.938082	0.353161	0.536396	-6.12786	12	29	7.29915	11.9501	19.2478	17.4862	8.33536	0	17.2401	22.1248	22.1834	20.9974	20.2151	20.8666	19.0592	0	0	18.526	20.976	0	21.0175	21.7283	22.516	8.24179	0	0	20.8742	20.7364	21.7442	20.1781	19.0341	17.6961	14.5203	14.7256	12.714	17.2576	23.5454	20.9075	22.3882	15.6767	18.6161	11.1608	18.5075
CPAMD8	-0.902828	19.9886	-0.935225	0.354615	0.537929	-6.13049	15	31	19.5117	20.6344	19.1722	20.9893	19.5024	20.9252	21.0529	18.8516	19.4758	19.7547	20.7463	19.7748	20.4324	21.398	20.088	17.8455	18.9533	17.9856	19.6449	19.5348	0	18.7841	18.5397	19.0341	20.1961	19.6274	20.3138	19.4169	22.2493	21.807	21.4381	21.9362	21.1375	21.4686	21.2101	21.6227	20.3622	21.9674	21.1116	19.855	21.7131
IGHG2	-0.375386	28.7545	-0.933623	0.355432	0.538493	-6.13196	15	32	30.8185	30.5224	28.1528	27.4782	25.7256	29.3392	26.9401	29.4459	29.555	29.6717	28.3279	29.4459	30.2209	29.8766	29.73	29.0294	28.2867	29.3392	29.3392	27.6823	28.2867	29.555	29.1145	29.076	24.3524	28.5948	28.7908	28.7908	28.9312	29.8766	29.7689	29.73	28.2201	26.6734	29.73	29.2188	28.971	30.3613	27.8097	28.476	27.3427
SND1	-0.479599	23.2943	-0.927271	0.358684	0.540341	-6.13777	15	32	23.8502	25.2404	23.8883	26.4717	23.8607	22.5258	25.8306	23.8703	22.0903	24.1227	23.3888	20.3693	20.6823	23.6353	22.7897	23.841	22.8033	22.202	24.0455	24.075	21.3808	23.8256	20.9664	23.3993	24.9735	24.5977	22.6705	21.4686	22.8679	22.2927	23.1221	20.2426	21.9362	21.1617	24.4791	22.5835	26.0134	23.6878	26.6916	23.9803	26.0742
KRT20	0.256684	25.7661	0.927251	0.358694	0.540341	-6.13779	15	32	24.9871	24.9252	25.2313	24.3014	23.8133	25.3063	26.2496	26.5772	26.0134	26.8364	26.4717	25.4126	25.6986	27.5655	25.5654	24.9364	25.8959	26.8819	26.2422	26.2569	25.1362	25.8417	24.7375	26.4568	24.8213	25.5654	26.1987	26.0595	26.5772	25.7153	26.2683	27.2289	25.3197	26.6483	26.2422	25.7153	25.7871	26.3091	25.4534	24.9031	25.5796
SLC7A5	-1.10527	23.6355	-0.927094	0.358775	0.540341	-6.13793	15	31	24.9508	25.5026	26.2569	24.4791	25.537	24.075	21.6309	20.0474	25.8563	23.6673	23.708	24.5977	22.0903	22.4121	23.0941	21.6309	23.8778	22.1722	24.8213	24.3524	24.3104	23.651	24.5498	23.7593	21.6379	22.9079	22.7533	0	20.1781	25.0305	25.7443	24.0255	25.1759	27.4083	27.707	24.5705	24.5244	23.059	24.6923	25.9845	27.2903
HIST2H2BC	-2.02922	15.0094	-0.926876	0.358887	0.540341	-6.13813	14	27	19.0202	20.6533	8.41441	0	8.33536	19.5183	21.182	19.0754	18.562	19.8768	19.6408	19.5899	21.0776	17.9103	19.8085	19.103	5.84244	21.9048	16.8666	17.6311	0	18.5761	0	20.4457	16.5831	19.496	8.5948	19.3542	5.22948	15.3161	13.5954	17.9103	0	18.9467	20.732	0	14.3339	17.2311	0	18.2447	18.9467
HIST2H2BD	-2.02922	15.0094	-0.926876	0.358887	0.540341	-6.13813	14	27	19.0202	20.6533	8.41441	0	8.33536	19.5183	21.182	19.0754	18.562	19.8768	19.6408	19.5899	21.0776	17.9103	19.8085	19.103	5.84244	21.9048	16.8666	17.6311	0	18.5761	0	20.4457	16.5831	19.496	8.5948	19.3542	5.22948	15.3161	13.5954	17.9103	0	18.9467	20.732	0	14.3339	17.2311	0	18.2447	18.9467
ILK	2.08499	10.9988	0.925101	0.359799	0.541042	-6.13975	10	24	7.29915	11.9501	17.2401	0	18.2564	0	8.24179	5.84244	8.15591	16.9032	0	16.7241	0	17.4526	0	0	5.84244	21.8403	17.4526	15.7544	0	8.24179	17.8821	0	0	0	18.1046	0	17.1935	16.3464	16.0089	17.3309	14.5607	19.1979	17.4724	17.9031	15.8832	14.3015	16.6649	17.8079	14.8328
GP1BB	1.39019	19.1695	0.922248	0.361269	0.542119	-6.14234	15	31	25.537	19.0816	20.2877	18.5824	21.8722	22.8771	16.8666	5.84244	19.5117	21.1857	16.6804	5.84244	21.2184	19.0816	22.4222	21.4224	21.9924	22.2493	22.326	19.9481	20.6823	21.5539	22.5757	20.6928	20.4858	21.0963	23.5661	22.7365	24.3804	21.6492	17.8275	19.2257	15.3645	18.2328	16.6958	0	20.0224	19.4016	17.8455	14.5607	18.4941
HSPA1A	0.245423	22.0588	0.919638	0.362617	0.542119	-6.1447	15	32	20.9826	21.8273	21.2062	22.2169	20.8327	23.2559	22.6914	22.463	21.2707	20.7729	22.3714	22.1404	22.2132	22.5301	24.0188	23.1221	22.6168	22.7969	24.0064	22.0327	21.0442	22.0479	22.3479	22.3882	22.8121	23.0235	23.4661	21.9443	20.2592	21.0738	21.1532	21.2392	22.6168	21.9924	20.8005	23.2238	22.0101	22.4872	22.326	21.8139	21.8231
HSPA1B	0.245423	22.0588	0.919638	0.362617	0.542119	-6.1447	15	32	20.9826	21.8273	21.2062	22.2169	20.8327	23.2559	22.6914	22.463	21.2707	20.7729	22.3714	22.1404	22.2132	22.5301	24.0188	23.1221	22.6168	22.7969	24.0064	22.0327	21.0442	22.0479	22.3479	22.3882	22.8121	23.0235	23.4661	21.9443	20.2592	21.0738	21.1532	21.2392	22.6168	21.9924	20.8005	23.2238	22.0101	22.4872	22.326	21.8139	21.8231
HSPA7	0.245423	22.0588	0.919638	0.362617	0.542119	-6.1447	15	32	20.9826	21.8273	21.2062	22.2169	20.8327	23.2559	22.6914	22.463	21.2707	20.7729	22.3714	22.1404	22.2132	22.5301	24.0188	23.1221	22.6168	22.7969	24.0064	22.0327	21.0442	22.0479	22.3479	22.3882	22.8121	23.0235	23.4661	21.9443	20.2592	21.0738	21.1532	21.2392	22.6168	21.9924	20.8005	23.2238	22.0101	22.4872	22.326	21.8139	21.8231
44M2.3	2.11112	20.8546	0.917701	0.36362	0.542119	-6.14645	14	29	21.8955	20.7063	20.2003	18.7785	20.9031	24.4521	22.4592	25.4329	8.15591	20.6078	0	25.9928	24.4626	25.1291	25.0887	23.6725	25.0499	24.1931	25.5847	25.9044	26.1896	25.7205	24.4416	25.5315	26.0669	25.8362	26.8736	24.6314	23.731	23.2443	20.2827	17.3645	24.3663	0	23.6626	23.3655	23.0449	16.8931	24.5442	23.8085	23.8293
LOC81691	2.11112	20.8546	0.917701	0.36362	0.542119	-6.14645	14	29	21.8955	20.7063	20.2003	18.7785	20.9031	24.4521	22.4592	25.4329	8.15591	20.6078	0	25.9928	24.4626	25.1291	25.0887	23.6725	25.0499	24.1931	25.5847	25.9044	26.1896	25.7205	24.4416	25.5315	26.0669	25.8362	26.8736	24.6314	23.731	23.2443	20.2827	17.3645	24.3663	0	23.6626	23.3655	23.0449	16.8931	24.5442	23.8085	23.8293
PSMB10	2.78741	17.5985	0.916069	0.364466	0.542119	-6.14792	12	27	26.9555	27.3103	26.2287	0	8.33536	17.4261	25.9845	22.2776	8.15591	0	0	5.84244	20.1337	25.3967	15.1826	25.2564	17.3752	21.6047	18.2702	20.7011	18.1306	19.9146	0	17.1273	18.4366	18.6897	19.1478	14.5607	17.2401	20.3773	0	0	0	23.6353	24.2407	28.2867	25.8306	0	25.537	27.0999	25.3671
PSM8	0.332774	22.4499	0.915904	0.364551	0.542119	-6.14807	15	32	23.837	21.8534	21.2608	25.0363	20.3988	21.9319	21.836	21.2292	21.7645	22.2169	24.8764	23.0539	21.2897	21.3619	21.7645	24.5442	22.0479	24.3059	23.6626	23.5399	22.6052	22.2362	21.3542	23.893	21.7164	21.1329	22.6052	22.0861	23.0637	22.5968	22.1674	22.1214	22.4764	24.8764	23.2866	21.7313	22.7859	22.6984	21.0855	22.2737	21.7806
PSMB8	0.332774	22.4499	0.915904	0.364551	0.542119	-6.14807	15	32	23.837	21.8534	21.2608	25.0363	20.3988	21.9319	21.836	21.2292	21.7645	22.2169	24.8764	23.0539	21.2897	21.3619	21.7645	24.5442	22.0479	24.3059	23.6626	23.5399	22.6052	22.2362	21.3542	23.893	21.7164	21.1329	22.6052	22.0861	23.0637	22.5968	22.1674	22.1214	22.4764	24.8764	23.2866	21.7313	22.7859	22.6984	21.0855	22.2737	21.7806
NID1	-1.42915	17.6129	-0.909174	0.368054	0.546655	-6.15411	15	29	20.0574	11.9501	18.8371	19.158	18.0409	19.663	21.4295	19.2257	18.199	15.8258	20.9419	19.8939	21.3409	19.3012	19.6274	19.1212	21.1617	18.7954	15.8832	21.1034	0	20.4962	21.0359	19.7854	20.386	17.8079	19.7146	18.9261	17.7182	17.3538	17.1935	18.4146	18.7209	21.2263	19.8939	19.0979	0	17.9175	15.0474	18.5541	0
SERPINB1	-0.359964	23.2242	-0.904969	0.370254	0.549248	-6.15787	15	32	22.8302	24.1448	23.2642	22.8302	24.2221	23.4606	22.5757	24.2313	23.651	23.059	24.2079	23.3697	24.1448	21.9095	22.8033	23.8502	23.0055	22.5555	22.5258	22.3479	23.3249	21.4295	22.5555	23.4544	22.0165	25.5898	21.3808	21.7686	23.7755	24.075	21.8571	21.6309	23.7354	21.7526	22.8988	25.191	25.0305	22.3425	26.2569	25.7153	24.9735
sp|P01701|LV103_HUMAN Ig lambda chain V-I region NEW OS=Homo sapiens PE=1 SV=1	-0.447498	25.8581	-0.902336	0.371636	0.550622	-6.16021	15	32	24.4261	27.062	24.8927	26.8202	26.7769	25.2404	26.745	27.8313	27.8097	28.4398	26.2157	27.0455	26.3991	24.5244	23.8976	26.6916	25.9716	23.8037	26.4717	27.2289	26.2287	26.5369	26.9707	27.062	26.8364	28.0527	21.2655	26.0968	25.2915	27.2289	26.1316	26.9194	26.4298	25.0577	25.6986	24.4932	26.5961	27.4982	26.1316	24.6107	23.6353
TMPRSS13	-2.22016	10.9554	-0.899106	0.373335	0.552463	-6.16307	11	19	7.29915	11.9501	19.463	21.1947	21.6671	0	8.24179	5.84244	19.6986	0	17.5025	5.84244	0	0	15.3357	0	5.84244	0	0	17.1515	0	8.24179	0	0	0	0	8.5948	0	22.0694	0	21.4224	0	19.4897	24.1982	23.9629	21.0175	0	17.0328	20.8251	21.3328	22.4041
DERA	1.30692	18.7616	0.897644	0.374106	0.552927	-6.16436	14	31	7.29915	19.2812	18.6897	20.3292	20.8583	21.6047	20.2592	15.7872	19.7748	19.6274	17.1515	17.5197	0	21.5159	20.2271	15.3357	18.2564	20.0574	18.9029	19.3774	20.5733	17.1118	17.1515	19.4897	17.0064	0	21.6128	13.7016	21.3243	21.247	21.9186	21.6047	21.0267	21.8139	21.1697	20.585	21.7131	22.7096	19.7325	21.2953	20.386
VNN3	-1.79385	12.9275	-0.893688	0.376197	0.555338	-6.16785	14	22	7.29915	11.9501	8.41441	0	19.7079	19.3501	19.7748	20.2426	18.9959	17.7816	21.4686	22.3013	18.8672	16.2736	16.5653	16.7443	16.4	14.0772	18.94	18.1046	21.0175	8.24179	19.8826	19.5248	20.2953	16.0089	21.1617	18.2564	5.22948	16.4334	0	0	21.0094	16.5242	0	16.9351	0	18.3748	0	0	0
OIT3	-0.240364	22.9751	-0.89178	0.377208	0.556151	-6.16953	15	32	23.8256	21.6128	23.9066	24.5244	25.2692	22.4397	23.1417	21.8403	23.1339	23.0487	22.6097	23.4355	23.2478	21.9674	22.7096	23.1593	23.0412	21.1617	24.4052	23.6421	23.7452	22.4802	23.2478	23.4446	23.651	22.6168	23.2478	22.0242	21.954	22.2699	23.0412	22.1722	23.2478	23.5979	22.9267	22.7897	22.6372	22.8584	22.1353	22.6372	22.4397
LOR	-1.60756	16.9441	-0.882966	0.381901	0.562249	-6.17723	14	30	7.29915	19.463	21.7196	21.0676	22.4802	21.0963	21.2655	21.4771	22.8421	0	20.1961	17.9856	15.9073	17.5197	20.0773	21.58	18.4674	17.8079	19.8421	19.0816	16.8499	20.2151	17.4724	15.5553	15.0886	0	18.1306	14.7256	19.6717	14.8328	18.2328	0	17.6961	17.4009	18.3408	17.8821	16.6006	22.1353	17.7182	18.0409	20.2953
DBI	-2.01903	6.4266	-0.88227	0.382273	0.562249	-6.17784	11	14	7.29915	11.9501	8.41441	18.6036	8.33536	0	8.24179	5.84244	8.15591	22.6539	18.0409	5.84244	0	0	0	18.7617	5.84244	16.0089	18.1426	18.6036	0	8.24179	0	18.2992	0	0	8.5948	0	5.22948	0	0	0	0	14.7256	0	0	0	0	15.8258	0	15.1826
HRNR	-0.328247	23.1246	-0.880298	0.383329	0.563116	-6.17955	15	32	25.0068	22.8771	22.963	23.4717	22.3425	23.936	24.5705	21.0442	22.5258	22.7454	24.4576	22.6705	24.0121	25.1759	23.5903	22.7022	22.6008	23.7267	23.7848	23.0235	22.2205	24.0666	22.6946	23.9463	23.6353	24.0831	24.2524	22.4315	22.963	18.94	23.3888	22.8302	22.7274	24.5151	22.9695	22.7739	22.2776	23.2642	22.2205	22.9986	23.8037
ARL5B	2.29346	12.4931	0.87932	0.383853	0.563179	-6.18039	11	25	7.29915	18.4146	17.7182	0	24.1448	0	8.24179	21.3651	8.15591	0	0	5.84244	14.7857	16.2095	17.4526	22.3479	19.7415	0	0	18.6358	17.9671	8.24179	18.0209	0	22.5835	18.3158	8.5948	15.5553	18.4146	18.4531	16.8093	0	19.5348	15.5553	0	11.5295	19.3774	0	19.4758	17.1515	18.6466
IGHV3-30	0.349928	26.0734	0.87848	0.384304	0.563179	-6.18112	15	32	24.1036	26.7302	24.5705	26.1601	27.4083	25.191	25.2915	26.3645	26.3515	25.9716	25.7153	26.3645	25.1642	26.2814	24.5705	27.0999	26.5588	23.2924	25.2182	25.537	25.1219	25.8708	26.4568	26.1316	25.3197	26.6734	26.4473	26.0742	25.7153	26.6483	26.8364	26.7607	27.032	26.2683	25.3063	25.6517	27.3427	28.0838	28.7528	23.7938	23.7516
tr|A0A0J9YX35|A0A0J9YX35_HUMAN Uncharacterized protein (Fragment) OS=Homo sapiens PE=4 SV=1	0.343658	24.1777	0.875967	0.385654	0.564474	-6.18329	15	32	24.7031	24.1766	24.6923	20.585	21.4146	22.2132	25.2692	25.7443	24.2079	24.2928	23.5344	24.6239	24.8578	25.2404	24.2928	23.3249	24.0121	22.6008	23.9244	23.9066	24.802	24.0255	23.3758	23.7938	25.5898	24.6807	25.6986	24.2221	24.4261	24.4676	24.4465	25.9407	22.9079	22.7096	24.0121	24.9871	26.0308	22.1626	22.8988	25.1759	23.1417
tr|B4DEV8|B4DEV8_HUMAN Proteasome subunit alpha type OS=Homo sapiens PE=2 SV=1	-0.34651	20.9087	-0.871538	0.388041	0.566771	-6.18711	15	32	20.7011	20.3693	20.9325	21.4847	22.5835	20.9325	21.6605	20.8327	19.9748	21.3034	20.7548	21.7526	21.494	21.0267	20.5663	19.4016	20.5506	21.975	18.1046	19.8026	21.807	20.2045	19.5248	21.3409	22.2626	21.3093	21.7686	19.937	20.2953	22.4872	20.4962	20.9974	19.8634	24.2313	22.0242	20.7863	22.7635	20.7275	21.5159	19.5348	21.58
FBLN5	-2.0576	8.65226	-0.871316	0.388161	0.566771	-6.1873	11	16	18.7059	11.9501	16.8499	0	20.6108	15.7872	19.855	5.84244	8.15591	0	0	15.8258	0	18.8805	18.7841	11.8615	17.0844	14.5607	14.6399	14.3015	19.6183	17.9031	18.1046	17.2576	19.0979	0	8.5948	18.6267	5.22948	0	0	0	0	0	0	0	23.316	0	0	0	0
KRT84	-1.60817	16.4377	-0.8677	0.390117	0.56894	-6.1904	14	29	17.6961	19.1212	20.0676	20.0773	21.06	18.3158	19.7547	21.5032	17.8621	0	16.7443	16.2736	18.4941	15.6767	15.8832	13.565	18.6358	19.8234	0	15.3645	15.2503	21.1697	18.9959	16.1197	16.4	21.3409	8.5948	16.883	18.6161	0	15.7544	18.9853	18.199	20.666	18.3892	17.2873	19.8026	19.1979	20.666	17.1751	21.6492
SPEF2	0.347464	19.106	0.86451	0.391848	0.570625	-6.19312	15	32	18.4674	17.7182	16.6958	19.7255	19.1358	19.3397	16.6958	18.8805	18.826	18.94	19.9146	18.9029	19.0069	18.94	18.199	17.2221	20.036	15.8832	16.5653	18.3408	18.6161	18.6736	17.3752	15.0886	20.3365	19.855	18.826	17.9175	19.9556	20.1694	20.8251	20.2045	20.2271	19.5348	20.6047	20.816	20.5328	21.1445	19.6183	20.6047	19.5956
RALA	-1.77258	13.5581	-0.863131	0.392597	0.570625	-6.19429	13	24	19.9556	11.9501	19.6183	0	8.33536	0	19.5956	20.4513	21.1947	21.4516	21.7131	21.3328	23.4926	20.5663	21.0738	18.9533	5.84244	20.5506	21.7782	22.3601	21.7603	18.1794	18.5824	20.765	22.4476	20.666	23.7452	19.2478	5.22948	0	8.1705	0	14.4316	14.0772	18.0031	12.031	0	16.0089	0	0	14.5607
GDAP1	-2.37396	8.26687	-0.862964	0.392688	0.570625	-6.19443	11	15	7.29915	11.9501	18.7841	19.3186	8.33536	0	16.7241	5.84244	8.15591	0	16.7674	18.4366	18.4818	0	0	20.3693	20.7932	15.9073	17.3752	16.3464	0	8.24179	0	0	0	0	21.1697	0	5.22948	19.0069	0	0	0	21.5867	20.7189	18.1306	0	0	18.36	0	0
MMP2	1.09144	18.6336	0.860295	0.394142	0.57205	-6.1967	15	31	7.29915	20.5222	17.5688	18.8077	19.8826	20.9974	19.5842	5.84244	21.3651	20.4706	18.6897	20.883	19.6183	21.0529	20.4113	19.1979	20.6344	18.7617	20.3292	20.4629	19.7748	20.6823	19.3397	20.514	19.0202	18.6358	18.6466	21.2392	19.2812	19.1212	18.9261	17.8079	16.2365	20.2045	20.7011	18.36	17.4009	18.0209	19.6514	20.321	20.7863
TTC25	-1.93698	14.0861	-0.856271	0.39634	0.57455	-6.20011	12	25	21.6227	18.4941	20.4962	18.4941	20.5222	18.5934	22.5555	5.84244	8.15591	23.7755	0	5.84244	0	19.9146	0	15.9073	5.84244	0	0	22.8421	0	18.6897	0	20.5663	0	0	22.4121	0	19.4016	18.2146	18.0409	20.5328	18.6267	18.6897	19.2717	18.8077	18.4818	20.8251	17.7601	18.2702	18.7482
IGLV5-52	-2.06299	5.86965	-0.854226	0.39746	0.575484	-6.20183	8	13	21.7131	20.6182	8.41441	0	8.33536	0	8.24179	17.1515	8.15591	0	0	5.84244	0	0	0	0	5.84244	0	0	0	0	17.2576	0	0	0	22.4121	8.5948	0	5.22948	0	15.0474	0	17.4009	0	0	12.8901	0	0	20.1519	18.4818	0
APOB	-0.254127	25.2525	-0.84814	0.400805	0.579633	-6.20694	15	32	26.3387	26.1451	25.7443	24.4052	25.5898	24.6487	25.9407	25.191	25.3671	25.3671	25.2915	25.1487	24.9735	25.6205	25.0715	23.6878	24.9031	25.5654	25.6205	25.7256	25.0421	24.6725	24.2928	26.8819	24.4261	24.7794	26.1316	24.7513	24.0937	23.9542	25.5526	27.3589	25.2915	27.3427	24.0255	25.9716	26.1316	24.9645	24.1982	26.4842	23.841
sp|P01824|HV206_HUMAN Ig heavy chain V-II region WAH OS=Homo sapiens PE=1 SV=1	0.255209	23.0523	0.846371	0.40178	0.580349	-6.20842	15	32	23.7182	22.1353	23.2924	21.0963	20.9587	23.8329	23.4544	22.8514	21.9186	23.936	22.7533	22.3361	23.7354	23.4081	22.963	23.3064	22.1543	21.8316	22.8121	23.059	23.1679	23.1023	22.1353	22.326	22.9986	22.9536	22.3714	22.6372	24.2524	24.9364	23.9542	23.3249	24.2313	22.6372	22.1722	23.1512	23.9463	24.9735	23.9803	22.5435	23.0304
CFL1	-0.357054	21.4481	-0.843513	0.403359	0.581935	-6.2108	15	32	22.202	20.2777	21.58	20.1961	19.9023	22.2205	22.9186	20.9974	22.0327	23.3543	23.2408	22.5835	22.4554	26.4151	21.6309	20.5733	22.1626	23.8329	23.1023	23.086	20.7463	22.5555	24.0553	24.0255	22.0987	22.7184	23.3613	23.4081	20.8494	17.9031	19.0341	19.937	18.4818	21.807	19.4497	20.9159	19.7473	20.5733	20.5733	22.5663	20.4184
CD47	-0.688525	22.468	-0.839185	0.405758	0.583534	-6.21439	15	32	23.1937	24.505	21.1283	21.2562	21.7442	21.8642	23.841	26.0968	22.7184	23.1417	25.1487	28.1528	22.7635	26.2569	19.108	23.7938	27.3854	22.2314	22.0987	20.1412	20.3033	23.4446	22.8988	20.7364	22.202	26.9401	29.8766	27.7783	20.0292	25.6348	17.6413	18.6595	22.4476	20.2688	24.3104	19.8421	20.7463	18.7482	19.4368	24.4261	21.4224
PF4	-1.37679	20.1724	-0.838896	0.405919	0.583534	-6.21463	15	29	21.807	20.088	23.5903	21.5064	20.7275	21.7927	18.8865	23.1784	23.2559	24.2524	20.9893	23.2559	22.2558	21.4643	21.5867	20.8402	23.9629	23.5344	22.8584	24.0937	23.5454	23.2642	25.0305	23.0683	21.6777	22.0101	23.2559	22.516	20.3398	19.0643	19.1944	17.0844	20.6533	20.9544	20.6564	19.0272	16.0256	0	21.0999	23.0637	22.2776
tr|A0A0J9YY99|A0A0J9YY99_HUMAN Uncharacterized protein (Fragment) OS=Homo sapiens PE=1 SV=1	0.32164	26.1642	0.83826	0.406272	0.583534	-6.21516	15	32	24.789	26.745	24.7245	26.1805	27.4575	25.2313	25.3063	26.3991	26.3645	26.1987	25.7443	26.5024	25.2915	26.3091	24.5977	27.1373	26.6483	23.3613	25.2915	25.5526	25.191	26.1451	26.4717	26.111	25.3967	26.7094	26.7769	26.2814	25.7723	26.6734	26.8202	26.7769	27.0455	26.4151	25.3967	25.6986	27.3103	28.1173	28.7908	23.7516	24.0831
KRT75	0.394461	24.7571	0.835738	0.407675	0.583534	-6.21724	15	32	24.7794	22.8302	24.6807	22.2699	23.316	26.9194	23.4355	23.4233	24.9252	24.5576	24.4368	25.8959	23.4606	29.6234	23.3758	24.7513	26.4473	25.9845	26.4151	25.7153	25.9845	23.2807	22.9267	26.2814	22.4726	22.3425	24.8927	23.4717	25.4653	24.7245	24.2629	26.4151	25.4909	24.9031	25.4126	24.8578	24.113	25.2182	26.0134	25.0203	22.8882
C1QTNF3	-0.431337	20.9737	-0.835617	0.407742	0.583534	-6.21734	15	32	23.2366	21.4026	21.6088	23.3859	18.1109	22.2822	18.5761	22.2076	22.8001	21.9795	21.693	19.4321	20.9934	21.1902	21.9882	23.2443	21.7164	19.7444	21.0999	21.9882	20.3251	21.3125	22.0479	19.0643	21.1488	22.6052	22.1214	22.2663	19.9952	21.9048	22.3311	21.3063	23.4294	18.2068	19.2312	20.8873	20.0725	22.1214	20.8873	16.8297	20.1655
C1QTNF3-AMACR	-0.431337	20.9737	-0.835617	0.407742	0.583534	-6.21734	15	32	23.2366	21.4026	21.6088	23.3859	18.1109	22.2822	18.5761	22.2076	22.8001	21.9795	21.693	19.4321	20.9934	21.1902	21.9882	23.2443	21.7164	19.7444	21.0999	21.9882	20.3251	21.3125	22.0479	19.0643	21.1488	22.6052	22.1214	22.2663	19.9952	21.9048	22.3311	21.3063	23.4294	18.2068	19.2312	20.8873	20.0725	22.1214	20.8873	16.8297	20.1655
APEH	-0.318701	20.9459	-0.835429	0.407846	0.583534	-6.21749	15	32	20.3622	20.1781	22.3545	19.5614	21.541	21.2953	22.1353	20.7115	19.7647	20.2151	21.9362	21.0738	22.3962	20.7364	21.1532	20.4324	21.5096	18.4146	21.4771	18.4941	22.1834	20.1412	18.7841	21.1857	19.9146	17.2576	20.7011	21.7343	22.3601	21.1445	21.0896	19.9662	20.8327	20.9974	21.0814	22.0431	20.3138	20.4113	21.494	23.1679	23.059
LPA	-1.42716	19.6266	-0.832459	0.409503	0.585211	-6.21994	15	29	21.1857	20.585	21.0094	22.082	24.7031	19.9481	18.6267	21.5539	18.6736	21.7686	19.9556	23.7354	20.036	21.7782	18.7209	19.3286	22.0629	22.2867	22.4951	19.8144	23.1023	23.9542	22.0003	18.8672	19.3501	18.9853	20.3773	21.58	16.4334	23.4161	21.541	0	21.3243	23.1937	19.5248	22.516	20.4962	18.6267	21.8909	21.5967	0
sp|P04209|LV211_HUMAN Ig lambda chain V-II region NIG-84 OS=Homo sapiens PE=1 SV=1	0.433769	22.7365	0.824529	0.413946	0.59073	-6.22642	15	32	22.8227	21.0738	21.5967	19.8939	21.2022	24.0255	22.9986	21.9607	21.1697	22.0431	22.1543	23.9629	21.7283	24.5576	25.3539	24.0937	24.4576	18.2146	20.6263	20.6928	23.1846	21.5867	22.5343	24.1982	24.3933	24.8213	18.9261	23.7755	22.8584	23.3462	23.6264	23.9463	25.4126	20.5733	22.7821	22.8421	22.5835	23.9244	24.0553	23.9542	24.0455
DSG1	-0.800953	25.1863	-0.823824	0.414341	0.59073	-6.22699	15	32	23.5979	23.4233	23.841	22.3127	28.8576	22.3808	29.0294	28.3279	29.2808	26.9401	27.7537	25.8871	28.67	24.0121	23.0762	27.8313	23.0683	22.1078	22.8679	26.3843	22.6946	22.3545	27.5847	27.3589	23.316	22.4554	26.3515	27.9346	21.8642	22.5757	27.5847	27.7537	22.4222	21.5032	26.8037	21.5287	28.5948	27.6247	19.7647	28.8576	22.4315
SMIM1	0.520157	19.2856	0.815388	0.419103	0.596814	-6.23382	15	32	19.4897	11.9501	22.9986	16.6289	17.3309	20.7189	20.1694	17.1118	21.06	21.0442	19.3397	19.9987	19.3397	20.5595	19.6717	18.9261	22.4802	18.3286	19.0979	19.5471	17.9856	20.7729	20.6344	22.4121	18.8672	19.9748	18.9603	20.3773	16.4	18.3748	18.6358	20.2271	21.0963	16.5653	18.8077	15.0886	20.585	19.8026	19.1358	18.5934	20.666
ARG1	1.94052	10.5564	0.813565	0.420136	0.597581	-6.23529	12	20	21.8403	11.9501	20.3931	0	8.33536	18.6897	8.24179	5.84244	8.15591	0	0	5.84244	17.6413	19.8234	17.7373	18.6036	18.0209	22.1454	22.5835	20.9664	21.3496	8.24179	16.8093	23.059	20.3138	17.7373	20.9587	19.5348	5.22948	0	13.0884	0	19.9987	14.8328	0	0	12.9727	0	0	0	0
ZMYM4	-1.7246	16.6527	-0.808328	0.423113	0.601109	-6.23948	14	28	7.29915	18.5541	8.41441	21.06	20.6047	0	19.6827	19.7748	19.7547	21.2562	20.5041	21.7343	20.8988	18.9603	17.3309	11.6367	18.7482	16.5242	16.7674	19.6367	0	8.24179	18.4818	0	18.3286	0	8.5948	19.6274	22.0527	18.5397	21.284	17.5438	21.1532	21.8909	21.4599	18.2702	18.4531	20.119	21.121	22.4802	21.7603
IGLV3-16	0.186219	26.9102	0.807294	0.423702	0.601239	-6.2403	15	32	25.7153	27.7336	25.526	28.1173	27.1177	26.4842	27.3103	26.1316	25.6794	26.2569	27.4254	26.4151	27.9104	26.6734	26.2814	26.4473	25.5526	26.5772	26.0595	26.5961	27.4254	27.1177	27.248	27.0821	27.5655	27.0166	26.4717	26.4151	26.6483	27.5655	28.5134	26.8037	27.062	25.7871	26.9555	26.7769	27.7336	27.0455	27.9104	27.4575	26.8202
CCDC68	-1.78164	17.2933	-0.796542	0.429859	0.60926	-6.24882	14	26	22.2626	18.7954	20.119	0	20.1337	21.398	20.2045	23.086	20.8742	21.1697	20.1865	22.6008	19.3583	19.4275	20.8666	20.0292	19.4368	18.8516	22.1942	21.4442	22.1543	19.1358	20.6047	21.0738	21.6605	22.9462	20.6928	0	20.6182	21.5096	17.9031	19.3642	0	20.0676	19.0979	0	0	0	18.9533	17.2221	19.2257
CCSAP	1.5124	24.5823	0.794882	0.430814	0.609789	-6.25013	14	31	26.3645	11.9501	26.7769	25.8708	25.5026	26.3843	23.1593	26.8478	26.4568	0	28.5427	28.9312	28.7144	27.4083	26.3235	26.7607	27.5195	27.062	27.9664	24.1448	27.3854	27.2289	26.7607	22.4222	26.4717	26.2925	28.003	26.8364	27.0455	22.7897	27.2903	21.5032	0	27.8593	25.4257	22.8121	27.2664	27.9346	26.9964	21.6492	22.3962
DCTN2	2.03888	7.96547	0.794141	0.43124	0.609789	-6.25071	9	18	7.29915	11.9501	8.41441	0	8.33536	0	20.4184	5.84244	8.15591	0	0	5.84244	0	17.6413	0	0	5.84244	17.3752	17.5438	0	0	8.24179	0	15.6086	17.4009	0	16.8499	0	18.0209	0	0	0	15.9073	19.9916	16.7241	17.5938	19.855	21.0529	19.4497	0	0
IGLC6	-0.45473	29.3538	-0.79316	0.431806	0.609876	-6.25148	15	32	30.3613	27.2289	30.0158	29.7689	30.1578	25.4909	31.4558	30.7266	31.5755	31.2913	31.0731	31.0731	31.0731	25.9251	26.0134	25.7443	30.459	30.6602	29.5045	29.3392	31.4558	24.9645	29.0294	24.3804	29.6234	29.0294	30.459	28.4022	27.7783	29.3392	29.2808	30.0158	29.6717	30.7266	28.8925	29.1145	30.1578	29.6234	28.9312	29.6234	29.6717
TGM2	-0.322004	21.6004	-0.780618	0.439074	0.619417	-6.26123	15	32	21.3808	19.7255	20.5733	21.7526	20.1961	21.1947	22.4315	22.1179	21.4516	25.2182	22.7184	21.3034	22.1543	21.9607	24.7131	20.3033	23.2127	19.9987	20.1865	20.7463	19.1478	21.6227	21.6737	20.7932	22.1942	22.1078	23.2807	24.1881	23.3993	21.5714	20.1694	20.8915	22.2205	20.7548	21.7686	21.4295	19.5956	21.4686	20.9893	22.8771	21.9443
ARHGDIB	-1.09436	19.7578	-0.773514	0.443223	0.624541	-6.26669	15	30	18.526	19.9826	20.1781	22.3013	21.398	17.7373	23.0487	23.3351	20.5405	20.386	22.2493	19.6514	20.7364	20.0676	22.2558	23.0055	20.1865	21.8642	20.7863	19.2478	22.0431	22.5435	20.3693	18.4941	20.7364	20.4044	19.6717	19.4016	18.6466	20.7115	20.9325	18.8672	17.7182	20.4629	19.7255	21.8722	20.8915	19.8234	20.0082	22.9267	0
TTC41P	-1.29143	18.0492	-0.770358	0.445073	0.626418	-6.2691	13	31	20.9502	20.0676	21.9362	21.3725	22.6267	19.0693	24.2221	21.6737	19.1478	18.199	20.5222	19.0816	21.4771	0	0	0	5.84244	18.9959	18.1794	18.9959	19.5614	8.24179	18.2146	17.3309	18.4818	17.0844	17.3166	16.955	20.3033	20.6501	19.6274	19.5117	14.3657	21.7603	20.5733	21.4224	19.2812	19.9556	21.3409	20.0676	20.9075
IGKV6D-41	-0.692452	21.5268	-0.767591	0.4467	0.627977	-6.2712	15	32	22.4121	21.3808	21.0529	19.5471	22.1078	22.2626	21.6227	23.3758	24.1327	22.4222	23.7182	18.7361	22.0527	22.1078	23.8703	22.9367	21.5032	16.223	20.9664	20.7729	22.3127	21.3328	21.8139	18.2702	23.7267	23.7452	22.5053	20.2045	19.3642	23.0683	23.9463	23.5732	23.8703	18.2702	22.0527	22.7096	23.5454	21.7927	23.0487	23.4081	21.1445
PM20D1	-0.304995	22.9147	-0.765287	0.448056	0.629152	-6.27295	15	32	22.3962	22.5435	24.9252	23.1512	24.113	22.3601	24.1766	22.7739	22.3197	22.5435	23.936	23.2238	22.9267	22.0003	20.6735	22.8033	23.6264	20.8005	23.4926	18.826	24.2313	23.0683	21.4224	20.883	22.6462	22.3882	22.2699	22.2132	25.0836	21.6379	23.8133	21.5539	22.1722	24.6807	23.7516	21.5159	23.9171	23.3993	23.9244	24.5977	21.2953
IGKV2-40	0.229855	22.8437	0.758342	0.452161	0.634179	-6.27818	15	32	22.8988	22.5555	22.5258	21.7131	22.8033	23.1846	22.1834	23.9463	22.5343	22.99	23.3351	22.5555	21.5032	22.3013	23.1115	21.4295	24.6438	20.4044	22.7365	22.7635	23.3351	22.2558	22.6705	21.9095	24.4368	24.0553	22.9986	22.7739	23.2681	23.7988	23.1937	22.3197	23.8293	21.0776	22.6501	23.7988	22.9033	23.0055	23.5941	22.8549	22.7059
RAP2B	1.47966	14.1756	0.755939	0.453586	0.635441	-6.27998	13	27	16.1736	11.9501	8.41441	0	16.6649	18.4674	17.2221	19.4758	17.2873	18.0409	18.9029	17.4526	15.3357	0	17.8275	17.3166	17.2401	19.8144	18.4146	18.5698	18.6595	18.2564	18.9029	19.6052	19.9556	15.7544	8.5948	20.3033	19.5117	15.3645	14.8328	0	0	16.9813	18.0619	0	11.7264	0	18.94	12.8133	16.4
VPREB3	-0.350385	21.5943	-0.748582	0.457966	0.640834	-6.28546	15	32	20.3292	23.4161	20.353	25.3967	23.0941	21.541	21.0963	20.4044	23.5828	20.4962	20.9664	21.0175	20.9587	20.321	21.7831	23.4544	21.4295	21.8139	19.1722	19.5842	20.7548	21.8316	21.8316	21.494	21.2263	21.58	20.0292	19.1478	20.5733	21.7603	20.343	21.3725	21.3587	24.6388	21.2322	22.1078	20.7275	21.8819	22.0165	21.0676	20.5328
GNG5	-0.577745	19.7235	-0.741236	0.462363	0.645621	-6.29088	15	32	21.0267	22.3808	20.2356	22.6608	22.5663	19.463	8.24179	19.6052	21.6309	20.9587	19.8234	22.2558	17.9031	20.2522	20.1615	16.5242	20.2522	19.5248	21.2759	20.7785	21.1532	20.2777	19.6367	20.7115	18.7841	15.5137	18.1172	20.9075	21.6379	17.1751	19.9481	19.3583	20.0984	21.8316	18.7059	15.5137	17.8079	19.191	18.8371	20.5328	22.3361
A2M	0.150017	32.8575	0.741084	0.462455	0.645621	-6.29099	15	32	33.0413	32.0892	32.7581	30.9587	32.5405	33.7876	33.0413	33.0413	32.7581	32.7581	33.0413	32.7581	33.0413	33.3295	33.3295	33.7876	32.3535	32.7581	32.7581	32.7581	33.3295	33.0413	32.3535	32.7581	33.7876	33.7876	32.0892	33.0413	32.7581	32.0892	33.0413	33.3295	32.3535	32.0892	32.3535	32.3535	33.3295	33.7876	33.0413	32.0892	32.7581
CCT6A	0.286374	20.2721	0.737829	0.464411	0.647604	-6.29337	15	32	20.0984	19.4016	21.1375	18.3408	19.1478	20.4782	20.6344	20.883	20.8494	21.3587	20.7863	22.0987	17.5197	18.9853	21.0175	19.6449	20.883	20.7463	22.3013	20.6823	20.8251	19.1722	20.4782	20.4782	21.4224	19.8826	21.4442	19.9023	22.4476	19.2478	19.8634	19.4758	20.7011	22.9786	21.1783	21.0094	18.7059	19.9987	17.7816	20.4324	19.7255
IGLV3-27	-0.173395	27.1041	-0.735257	0.46596	0.648049	-6.29525	15	32	29.2188	27.8097	25.8149	28.0838	27.6561	26.5588	27.0821	26.4298	26.1316	26.4151	27.7336	26.6139	28.4398	26.6916	26.3091	26.6139	25.7871	26.6139	26.2925	26.9964	27.5847	27.2108	27.3103	27.2664	27.6823	27.0455	26.8202	26.2925	26.6916	27.6058	28.476	27.0455	27.2108	25.8417	26.9401	26.8037	27.7537	27.0999	27.8879	27.5195	26.8364
GK	1.74726	18.7279	0.73383	0.466821	0.648049	-6.29628	14	28	18.562	23.4401	17.6606	16.223	18.3674	0	8.24179	16.5128	16.9451	15.7709	17.4394	16.1033	15.8067	21.7484	22.4002	24.7842	17.1843	13.7441	0	16.6148	18.5761	17.6074	16.71	0	18.547	17.5318	16.9192	18.0707	21.4026	28.5281	28.2699	26.3917	24.8166	0	0	19.5899	19.541	28.8751	28.4211	27.3722	28.0386
GK3P	1.74726	18.7279	0.73383	0.466821	0.648049	-6.29628	14	28	18.562	23.4401	17.6606	16.223	18.3674	0	8.24179	16.5128	16.9451	15.7709	17.4394	16.1033	15.8067	21.7484	22.4002	24.7842	17.1843	13.7441	0	16.6148	18.5761	17.6074	16.71	0	18.547	17.5318	16.9192	18.0707	21.4026	28.5281	28.2699	26.3917	24.8166	0	0	19.5899	19.541	28.8751	28.4211	27.3722	28.0386
CD5L	0.228223	30.8495	0.733743	0.466874	0.648049	-6.29635	15	32	30.1578	29.3979	30.6602	31.2913	30.8185	31.5755	29.3392	31.4558	30.1578	30.0869	30.5224	29.8185	30.5224	30.3613	31.8847	31.5755	29.6717	28.1528	29.7689	30.2209	29.9598	29.73	30.9587	30.9587	31.4558	31.2913	29.076	29.9598	31.7235	31.2913	31.4558	31.8847	32.5405	30.459	30.2915	31.2913	32.3535	32.0892	32.7581	31.4558	32.0892
KLKB1	-0.239178	26.7806	-0.70897	0.481964	0.668024	-6.31405	15	32	27.6823	27.0455	30.1578	27.4575	26.8202	27.1528	26.0134	25.537	27.2664	28.1528	25.7583	25.3197	25.4126	25.8149	26.5369	25.1101	26.2569	25.8871	25.9407	25.0203	26.0308	25.8871	28.6336	28.5948	26.2814	25.8563	27.8313	27.3589	27.8313	26.9555	27.7783	27.0166	26.5961	27.3589	28.2529	26.4151	25.4909	25.9845	27.4575	27.8097	27.2108
sp|P01779|HV318_HUMAN Ig heavy chain V-III region TUR OS=Homo sapiens PE=1 SV=1	0.401737	24.2768	0.70831	0.48237	0.668024	-6.31451	15	32	27.193	25.2692	23.6777	22.7739	25.8959	24.1448	23.7354	27.0244	21.0896	21.0267	20.8988	19.6827	23.8607	25.5654	25.4126	26.2814	21.807	20.5328	22.7969	23.2719	27.1373	25.44	22.2132	22.6883	25.3539	26.8819	24.0375	24.0553	24.8832	24.2313	24.2524	24.802	26.111	23.059	26.4151	23.8329	24.8696	26.2814	26.4473	24.9871	24.7513
CAT	-0.150751	25.2571	-0.706836	0.483277	0.668514	-6.31555	15	32	25.1487	24.7245	25.8959	25.7153	26.1316	24.3606	26.3515	26.4568	24.8454	25.3409	25.44	25.0938	25.3197	24.4676	23.6777	24.1648	24.3933	25.526	24.6725	24.6487	24.1766	25.526	25.3539	25.3295	24.9031	24.5863	24.5386	25.8417	26.6734	25.0577	25.1759	25.9716	24.9735	25.537	25.6205	25.2182	25.8563	26.0134	24.789	25.9407	24.9031
F13B	0.221598	25.3994	0.705221	0.484271	0.669125	-6.31668	15	32	26.2157	25.1362	26.0398	24.5576	26.0968	25.0203	24.3524	24.4676	27.5195	25.8563	23.2478	25.6794	23.7452	24.1327	25.7153	23.3993	25.6642	25.0305	26.0742	25.3868	25.7723	25.3671	26.9401	26.0308	24.1327	24.8696	24.8213	26.1987	26.5961	24.5386	25.8959	25.4126	25.3868	26.6139	26.0742	25.5898	25.9716	24.2629	25.3868	25.5654	25.5026
sp|P01703|LV105_HUMAN Ig lambda chain V-I region NEWM OS=Homo sapiens PE=1 SV=1	-0.192542	22.4178	-0.702276	0.486088	0.670868	-6.31873	15	32	22.7739	23.1221	22.9186	21.6492	19.8234	22.9462	23.7267	22.0903	22.9367	22.8121	23.316	23.5573	22.7022	22.2776	22.6372	22.326	21.6128	21.3903	22.0903	22.99	22.4476	23.3758	22.5663	22.4951	23.2028	22.7274	22.326	22.2314	21.0267	22.6806	23.2028	23.2642	21.2759	20.6501	21.6816	22.0003	22.2927	24.0375	22.1626	22.1834	21.5714
XPNPEP2	-1.60793	5.56408	-0.700634	0.487103	0.671502	-6.31987	10	12	7.29915	11.9501	8.41441	0	8.33536	0	8.24179	5.84244	8.15591	0	0	5.84244	0	16.3004	17.2401	0	5.84244	0	0	0	0	8.24179	0	0	18.4044	19.5614	8.5948	0	5.22948	0	5.35991	19.8826	0	0	0	17.2401	0	0	20.0224	0	0
NPRL2	-1.89862	9.76265	-0.697775	0.488872	0.673174	-6.32185	11	20	7.29915	11.9501	22.4315	20.6263	21.5287	0	8.24179	5.84244	8.15591	0	0	5.84244	0	21.5032	19.8939	0	5.84244	0	19.6514	21.7041	0	8.24179	0	0	21.2392	0	8.5948	19.5733	5.22948	0	12.8901	0	0	0	0	17.1273	19.5024	20.0082	15.5553	18.36	19.6367
IGHV1-24	1.5132	15.0562	0.694931	0.490636	0.674834	-6.32382	12	29	20.8915	18.8371	18.8926	0	8.33536	18.5824	8.24179	19.7473	19.4497	17.0844	20.3033	19.9916	17.9464	0	0	17.5438	5.84244	19.3012	20.9587	17.8079	21.4599	8.24179	20.0292	0	0	20.6735	20.6182	19.2367	19.3099	15.8832	16.6958	15.3357	16.8093	18.1426	20.119	17.7182	15.7544	16.6649	13.8954	18.1306	17.1515
HLA-C	0.321236	20.0838	0.690793	0.493209	0.676794	-6.32666	15	32	21.0963	19.8768	19.5614	21.9924	18.199	19.9748	20.3292	19.3286	19.5024	19.2812	20.4401	18.7617	19.9826	19.663	19.0693	19.9987	19.0979	23.2238	20.4184	18.4366	18.9603	18.2702	18.6897	18.5541	21.3328	21.121	21.9362	20.6501	18.5824	19.3055	19.4368	20.3931	20.9502	23.0683	20.2426	17.6413	17.2576	20.3365	18.9131	20.9419	21.0359
sp|P01594|KV102_HUMAN Ig kappa chain V-I region AU OS=Homo sapiens PE=1 SV=1	-0.823316	19.2229	-0.689488	0.494022	0.676794	-6.32755	15	31	20.4858	21.1034	19.7255	17.6413	17.4009	20.9075	19.8634	21.9443	19.6514	22.2776	20.1337	23.3249	17.8079	17.8079	19.6986	20.7729	22.5663	21.6816	23.3351	19.3583	18.3286	8.24179	22.5053	17.4724	22.963	20.6263	18.7728	17.6208	21.8722	19.7923	19.6717	20.4184	0	16.9032	16.5013	20.0676	18.2146	19.9826	19.1819	20.514	18.5698
GOLGA4	-1.61061	15.9918	-0.689041	0.4943	0.676794	-6.32786	15	24	7.29915	18.8672	8.41441	18.1618	19.2913	19.6052	22.5663	17.8275	19.3099	20.3033	18.2328	19.855	20.816	21.0676	19.9987	16.9032	20.8402	18.3158	20.0773	20.883	18.7059	21.4071	20.6405	19.9281	21.4146	20.6405	20.2777	0	20.9893	20.514	19.4016	22.7274	0	0	0	0	18.2807	0	17.9671	20.6928	0
KRT5	0.319781	27.2829	0.68743	0.495305	0.676965	-6.32896	15	32	27.3854	26.3515	27.707	26.5369	27.0455	27.9664	27.5655	29.3392	26.111	27.062	27.7783	26.4717	27.7336	31.5755	29.6717	27.8879	29.4459	30.2915	30.2209	29.6234	29.7689	30.592	27.2108	29.8185	30.889	30.8185	33.3295	31.0731	25.5136	24.8927	24.7627	24.8927	24.8696	24.6487	25.5654	25.0715	25.0421	24.6388	25.5796	25.1487	25.4126
C8G	-0.142857	24.5452	-0.687045	0.495545	0.676965	-6.32922	15	32	25.1759	25.0577	25.5654	24.9125	25.4818	23.5903	23.9803	24.075	25.191	24.505	24.7245	24.4172	23.7182	23.5828	23.936	25.526	24.075	24.5977	24.1327	24.4791	23.7938	23.4606	24.0937	24.9645	23.8329	23.8883	23.9542	24.789	25.3671	24.9645	24.6613	24.5705	23.5149	24.9125	26.1805	24.7627	24.5576	24.3524	24.8832	24.5244	25.0836
sp|P06309|KV205_HUMAN Ig kappa chain V-II region GM607 (Fragment) OS=Homo sapiens PE=4 SV=1	0.556967	21.2676	0.686033	0.496177	0.677064	-6.32991	15	32	18.4146	21.541	17.4261	21.3328	21.984	22.7969	19.8826	19.7647	19.7923	20.5595	21.4071	19.2717	19.5614	22.0629	22.6608	20.585	24.6042	16.0422	18.1618	20.6108	20.883	21.7131	20.8583	18.1794	23.8883	22.9267	8.5948	21.3725	23.0982	23.6626	23.0683	21.9275	23.6725	20.8873	21.3369	23.7714	22.6845	22.6705	23.578	22.7494	22.3658
TSPAN2	1.63208	7.00722	0.684471	0.497153	0.677136	-6.33097	8	18	7.29915	11.9501	8.41441	0	8.33536	0	20.8005	18.1618	8.15591	0	0	5.84244	0	0	0	16.0866	5.84244	16.6958	0	0	0	8.24179	17.1273	18.7841	14.7857	0	8.5948	0	5.22948	0	17.5438	0	19.9916	13.6252	0	0	17.0064	17.3166	11.9501	0	0
TUBA1C	-0.302776	23.2496	-0.684156	0.49735	0.677136	-6.33118	15	32	21.9275	22.4837	23.0144	24.1554	26.2569	25.849	24.3104	22.7319	21.9712	21.7343	21.3286	21.2431	24.8213	24.8637	23.6918	23.2681	21.06	26.7769	23.6353	22.3229	22.2558	22.5002	23.7938	22.082	20.589	22.4437	22.7897	23.0683	23.6387	22.6984	22.7584	25.1101	23.0269	26.478	23.4037	23.9118	23.2182	23.2182	23.3793	22.307	24.6173
IGHV3OR16-9	-0.270136	24.3443	-0.683084	0.498021	0.677286	-6.33191	15	32	24.5386	22.1722	24.3104	25.3246	23.3859	23.2127	25.6205	25.9576	24.5498	25.0577	24.9917	24.7245	24.5498	24.7031	24.2313	24.1982	24.1648	21.9607	23.8329	23.4809	25.4653	22.9583	24.0375	23.1023	23.9244	24.4368	25.0068	23.8502	21.8139	26.2157	26.2569	24.6807	25.0577	25.5026	24.9508	23.9463	25.3868	25.3967	26.8819	22.3425	22.2493
IGHV4-28	-0.210017	26.077	-0.682138	0.498614	0.67733	-6.33255	15	32	26.9194	25.4818	25.7256	23.6353	25.2182	26.3387	27.0999	26.745	25.4653	27.4782	25.9716	26.0398	26.7302	26.4298	26.8364	26.0134	25.3868	25.2404	26.3843	25.191	25.1642	26.1987	24.6388	25.0203	25.2313	25.9716	24.9125	24.6107	26.5588	26.1805	26.8988	26.7302	28.67	25.0305	25.3539	27.0999	27.1177	26.9401	25.9407	25.7583	25.3063
TUBA1A	-0.300692	23.2534	-0.679562	0.500228	0.678761	-6.33429	15	32	21.9275	22.4837	23.0144	24.1554	26.2569	25.849	24.3104	22.7319	21.9712	21.7927	21.3286	21.2431	24.8213	24.8637	23.6918	23.2681	21.06	26.8037	23.6353	22.3229	22.2558	22.5002	23.7938	22.1248	20.589	22.4437	22.8421	23.0683	23.6387	22.6984	22.7584	25.1101	23.0269	26.478	23.4037	23.9118	23.2182	23.2182	23.3793	22.307	24.6173
FLNA	0.223657	24.2394	0.677346	0.50162	0.678974	-6.33578	15	32	24.1448	23.0941	24.4465	22.8988	24.83	23.1937	26.1987	25.7256	24.1448	24.9508	24.8927	22.8771	24.4261	23.3249	23.1221	24.9508	23.5732	25.8417	25.2024	23.6264	24.6807	23.7267	25.0068	23.9066	23.1846	24.505	25.1101	24.9963	25.1759	23.0235	23.708	22.9079	25.0421	26.3991	23.936	24.9645	25.4534	23.3697	23.2325	25.3295	25.5898
EMILIN2	-1.66115	7.60031	-0.6771	0.501775	0.678974	-6.33595	9	17	7.29915	11.9501	8.41441	0	18.9131	0	20.4858	5.84244	8.15591	0	0	20.7729	0	0	16.9032	0	5.84244	0	0	0	0	8.24179	0	13.7016	16.6649	0	8.5948	0	5.22948	0	8.50497	19.7748	0	16.8093	16.7674	14.7256	15.0886	0	0	18.0209	18.1426
ITIH3	-0.26642	23.6326	-0.67663	0.50207	0.678974	-6.33626	15	32	25.3671	25.2182	25.2182	23.4926	23.4233	23.7182	23.7938	24.6107	24.3104	23.5454	23.6264	22.0327	22.2626	23.841	23.1339	23.2127	22.9267	22.8227	23.2559	24.8118	24.9508	23.8329	24.9508	23.7182	24.4932	24.1448	25.0938	22.8679	24.7627	23.5018	22.0003	20.5663	22.4315	24.8927	24.8927	24.2221	23.8883	22.8302	22.6883	21.1034	23.8133
sp|P01593|KV101_HUMAN Ig kappa chain V-I region AG OS=Homo sapiens PE=1 SV=1	-0.304835	21.9672	-0.675329	0.502888	0.679022	-6.33713	15	32	23.4606	22.9695	21.9443	21.954	19.8939	23.316	21.6379	21.8139	21.1283	21.3157	20.8251	20.2151	20.4962	22.6168	22.4476	22.6539	21.284	17.5111	20.0676	17.6795	21.6492	21.1857	19.9987	17.5938	20.6501	20.9587	21.06	18.8672	23.936	24.3409	23.1512	22.6705	23.3249	23.0487	21.7782	23.9803	23.6777	23.8502	24.7794	23.9066	22.6462
PGLYRP2	-0.341543	22.0302	-0.673906	0.503784	0.679022	-6.33809	15	32	22.2205	23.059	22.3127	21.6309	22.8302	23.3888	22.3361	22.8421	22.2867	21.5539	22.9786	26.1805	22.8584	21.7283	21.9095	21.1445	22.082	24.3524	24.1448	24.3606	23.708	25.7583	24.5977	22.9695	21.6047	21.7196	21.8231	28.5427	19.6514	21.3328	18.2146	20.6108	18.7728	19.0202	20.386	22.2314	22.4222	20.4858	21.2759	19.0495	20.2877
COLEC10	0.214864	21.3648	0.673895	0.503791	0.679022	-6.33809	15	32	20.9252	20.8402	20.0082	24.9508	19.5471	21.8231	20.4706	21.3725	21.3328	21.398	21.8231	19.463	21.1783	20.0474	21.9443	21.8497	20.8988	21.1532	21.2392	20.9075	22.3545	20.1781	21.2322	22.2867	21.8819	20.6564	21.0529	19.1819	21.1283	22.4121	22.5928	22.082	21.1445	20.7932	21.247	22.0101	21.9275	22.1722	22.1834	21.4599	20.8071
IGHV3OR16-10	-0.312736	23.015	-0.672926	0.504401	0.679088	-6.33874	15	32	23.1679	22.1942	23.1846	19.3888	22.2776	24.1881	23.2719	24.7513	24.3804	24.1554	23.6777	22.5053	22.0431	24.9735	24.3104	21.0963	22.5757	19.7647	21.3725	23.9901	23.3888	23.4544	22.7454	23.4606	24.5863	24.4676	19.7325	21.5096	24.3318	23.5979	23.1023	22.4802	21.6972	21.1283	21.2392	24.3014	23.4544	23.708	24.1554	23.6421	24.3524
CA6	0.968204	18.6504	0.671288	0.505435	0.679268	-6.33983	14	31	19.3888	20.2592	19.7146	24.075	22.7821	15.8258	16.9813	18.7209	18.6466	18.8516	0	17.7182	16.6289	17.5938	17.2873	23.7593	18.6161	17.7816	18.2992	18.4818	18.7361	18.6267	19.2113	17.1118	17.9856	18.6161	18.9533	18.1306	18.9959	19.7255	22.9536	22.4872	22.2927	20.5663	19.9481	16.955	17.0328	24.7375	21.9	19.7923	16.3464
IGKV2D-30	-0.553468	20.4561	-0.668553	0.507162	0.679268	-6.34165	15	32	22.2558	20.321	22.0903	19.3286	8.33536	21.0814	22.5053	23.3613	22.0101	23.9066	23.7452	22.9267	21.8571	22.5757	20.6928	20.9664	19.2113	20.7364	22.4121	21.1283	21.7343	19.8333	19.4897	19.5471	20.1071	22.9986	20.1781	18.826	19.2113	16.883	21.0676	17.6413	22.6705	17.3752	15.0886	22.6267	21.1116	18.5541	22.7184	21.7283	21.9924
sp|P06331|HV209_HUMAN Ig heavy chain V-II region ARH-77 OS=Homo sapiens PE=4 SV=1	0.183256	24.4248	0.668348	0.507292	0.679268	-6.34179	15	32	25.9716	22.6372	24.4052	23.3697	24.1227	24.7375	24.8454	24.9125	23.4809	24.4932	24.1554	24.2629	25.6517	25.2313	25.0305	25.9128	24.0455	24.7031	25.2692	25.2182	25.6058	24.7627	24.802	24.8578	25.9128	25.2313	25.537	25.0203	23.2408	25.1487	23.7354	22.516	24.1327	23.0941	24.2313	24.1554	25.6205	23.936	24.2629	24.0121	25.0577
HGFAC	-0.53294	21.2748	-0.668174	0.507402	0.679268	-6.3419	15	32	24.6107	22.3197	24.802	20.4706	24.0121	21.3725	22.2699	20.8583	20.5328	20.1519	20.4184	17.7373	20.2688	20.6047	21.1947	21.3328	21.4224	20.088	19.6183	21.7927	20.8988	21.0963	20.514	20.2522	21.1857	21.6605	23.2238	19.2564	21.3496	22.1543	21.975	22.5555	23.1115	21.2184	21.7603	22.4951	22.2205	23.0235	22.963	22.0753	21.7196
FAM151A	-1.448	12.4414	-0.667772	0.507656	0.679268	-6.34217	14	25	7.29915	11.9501	16.883	15.6767	18.3892	16.4636	8.24179	18.0793	8.15591	17.9856	15.9637	18.6897	0	18.9533	17.2576	16.1736	5.84244	11.1608	15.4289	16.2365	0	8.24179	18.3286	16.3464	20.9419	20.5506	19.6514	19.1979	5.22948	16.3768	15.8832	0	13.5	13.8954	16.2365	13.1636	0	18.6358	20.0574	11.9501	0
CLTA	-0.368017	21.2289	-0.666913	0.5082	0.679268	-6.34274	15	32	23.6172	24.372	23.708	23.6579	24.6613	18.6466	18.8371	19.7255	18.1306	20.321	19.4169	19.6183	20.0474	21.0738	17.1273	14.7256	19.1212	20.4962	21.3808	21.7831	19.3186	21.2953	20.7463	19.3099	19.7473	19.9481	19.2257	18.4366	20.6263	22.6372	23.3993	25.5654	23.5344	22.8584	21.5159	22.1248	20.4044	25.4534	23.5018	20.9974	20.3138
PF4V1	-1.1864	19.2923	-0.666489	0.508468	0.679268	-6.34302	15	28	19.7647	20.0082	17.0328	21.5064	18.7059	21.6379	18.8865	23.0412	22.8679	23.7938	20.4706	22.9079	22.1942	21.4643	21.5714	20.6823	23.9171	21.4146	22.2626	23.651	22.0327	23.2408	24.9963	22.6462	21.6777	21.9362	20.7729	22.1942	20.3398	19.0643	19.1944	0	20.6533	20.9544	20.4324	19.0272	16.0256	0	21.0999	23.0637	19.2367
GGT3P	-0.327935	22.7908	-0.665079	0.509361	0.67971	-6.34395	15	32	20.666	23.3655	19.5248	21.5539	23.1417	24.5863	23.5149	21.0267	24.0255	23.8778	23.9542	22.7821	24.4791	22.9536	22.7274	23.8778	18.826	20.9252	21.7343	22.6168	22.3714	20.7011	21.9	22.3545	21.1283	21.0814	20.5663	19.663	23.3064	25.3409	23.316	22.4476	23.3064	23.4161	23.6264	23.6074	23.4926	21.6379	24.5977	23.7593	24.7794
ZC3H11A	1.00143	15.9854	0.655139	0.515681	0.685616	-6.35046	15	30	16.3464	11.9501	17.0581	20.4782	21.9275	17.9031	17.8821	5.84244	8.15591	17.9464	16.9813	5.84244	14.5203	16.955	17.6413	16.2736	18.8371	12.714	19.1212	19.191	0	17.7816	15.5553	16.5653	19.1358	18.5698	22.7739	19.4368	17.6795	16.5653	16.2736	17.9464	16.6958	17.5197	18.1172	0	16.3464	18.36	15.1826	13.7016	19.0816
RPS27A	-0.191746	22.5642	-0.653664	0.516622	0.685616	-6.35142	15	32	22.0379	21.6435	22.6417	25.4736	22.0787	22.5002	23.3112	24.0504	22.5711	23.2366	23.578	23.1815	23.0449	22.7933	22.7687	22.778	23.8195	24.8979	23.5617	23.4197	23.6626	23.5513	23.578	24.4862	23.4294	23.5941	23.7019	23.7988	21.1488	21.3619	21.3063	21.4643	22.778	21.1902	20.1655	21.6777	21.8682	21.8607	21.693	21.3619	20.6223
UBA52	-0.191746	22.5642	-0.653664	0.516622	0.685616	-6.35142	15	32	22.0379	21.6435	22.6417	25.4736	22.0787	22.5002	23.3112	24.0504	22.5711	23.2366	23.578	23.1815	23.0449	22.7933	22.7687	22.778	23.8195	24.8979	23.5617	23.4197	23.6626	23.5513	23.578	24.4862	23.4294	23.5941	23.7019	23.7988	21.1488	21.3619	21.3063	21.4643	22.778	21.1902	20.1655	21.6777	21.8682	21.8607	21.693	21.3619	20.6223
UBB	-0.191746	22.5642	-0.653664	0.516622	0.685616	-6.35142	15	32	22.0379	21.6435	22.6417	25.4736	22.0787	22.5002	23.3112	24.0504	22.5711	23.2366	23.578	23.1815	23.0449	22.7933	22.7687	22.778	23.8195	24.8979	23.5617	23.4197	23.6626	23.5513	23.578	24.4862	23.4294	23.5941	23.7019	23.7988	21.1488	21.3619	21.3063	21.4643	22.778	21.1902	20.1655	21.6777	21.8682	21.8607	21.693	21.3619	20.6223
UBC	-0.191746	22.5642	-0.653664	0.516622	0.685616	-6.35142	15	32	22.0379	21.6435	22.6417	25.4736	22.0787	22.5002	23.3112	24.0504	22.5711	23.2366	23.578	23.1815	23.0449	22.7933	22.7687	22.778	23.8195	24.8979	23.5617	23.4197	23.6626	23.5513	23.578	24.4862	23.4294	23.5941	23.7019	23.7988	21.1488	21.3619	21.3063	21.4643	22.778	21.1902	20.1655	21.6777	21.8682	21.8607	21.693	21.3619	20.6223
TUBB4B	-0.298533	20.6474	-0.65146	0.51803	0.686731	-6.35285	15	32	21.0175	19.8939	22.5663	19.6229	20.6823	20.119	20.5405	21.1857	20.976	22.8033	21.4381	21.8231	20.5222	20.7115	21.9674	20.976	20.3988	24.9871	22.2409	20.7548	20.3773	21.7996	19.9916	21.3808	22.3808	19.6986	21.8722	20.4706	20.8327	19.9662	19.4758	20.2777	19.158	23.7182	18.9853	20.4228	18.8077	19.6514	18.4146	19.2257	20.2151
KRT35	-0.290724	22.6924	-0.650065	0.518922	0.68716	-6.35375	15	32	23.9066	24.7513	25.9576	23.7593	20.5041	21.984	24.4465	20.4858	22.0629	24.3204	22.6008	23.0055	20.8915	22.99	21.4381	20.119	21.4442	25.1759	24.1648	24.1982	23.0055	22.8679	24.0255	23.9629	21.0529	20.9252	21.6227	24.802	21.9362	22.2558	22.1454	23.9171	21.6379	22.5757	22.7635	22.9536	22.2409	21.5867	22.1454	23.086	21.4516
TTR	-0.740947	28.8289	-0.647612	0.520494	0.688487	-6.35533	15	32	27.8879	28.9312	29.1589	30.889	27.9104	31.2913	33.3295	28.9312	29.7689	27.5847	28.8925	31.5755	30.8185	30.5224	32.5405	31.0731	30.3613	30.592	31.0731	31.0731	33.7876	27.6823	31.7235	31.8847	33.0413	33.0413	28.2867	30.459	16.955	27.6247	27.7537	29.7689	30.5224	28.7908	15.5553	26.3387	29.4459	30.2209	17.6961	27.6561	17.5197
TFRC	-0.179565	26.4556	-0.641291	0.524554	0.6931	-6.35937	15	32	26.9707	26.8202	27.6823	26.3091	27.032	25.9845	27.1177	26.7094	25.9845	26.1451	27.062	27.6058	26.2925	25.3063	25.8563	26.7302	27.062	24.9252	29.1145	26.0009	26.4298	25.5898	25.9251	26.9964	26.5183	25.6348	28.8576	26.0398	26.2683	25.0715	26.0742	26.5961	26.1805	26.0742	26.4568	26.6139	27.0999	27.4782	25.9576	25.7723	25.5526
sp|P01721|LV601_HUMAN Ig lambda chain V-VI region AR OS=Homo sapiens PE=1 SV=1	-0.689729	21.4526	-0.63651	0.527637	0.696411	-6.36241	15	31	23.2127	18.1306	24.6725	22.0101	20.1412	20.7729	22.8302	23.8976	22.2132	23.4809	22.3882	22.6946	22.0694	22.0101	22.8302	22.9986	23.1417	20.7863	22.0165	22.1078	21.06	22.5258	23.3993	23.1784	23.3993	23.3828	20.0082	22.0165	21.9275	22.3127	21.4516	21.6816	21.1857	20.2953	19.6274	21.9275	21.2101	0	22.4554	23.1593	22.9186
sp|P06318|LV604_HUMAN Ig lambda chain V-VI region WLT OS=Homo sapiens PE=1 SV=1	-1.36752	15.4056	-0.632775	0.530051	0.698835	-6.36476	13	28	20.3365	11.9501	19.8333	0	18.5934	18.2564	19.1418	21.3409	18.1794	18.8978	19.9916	17.5938	20.666	16.2365	0	19.7079	19.3449	14.7857	19.158	19.463	21.6047	8.24179	0	0	22.2451	16.71	8.5948	0	18.1306	0	15.5137	19.7415	18.8805	19.2717	18.9703	16.8093	19.158	16.4	18.2447	15.2503	17.7182
CFP	0.188123	23.2614	0.625535	0.534749	0.703663	-6.36928	15	32	23.0304	23.9463	23.4233	22.1722	23.8778	23.9066	22.2314	22.0753	21.4847	22.9695	23.0941	22.8882	22.326	22.9079	23.4717	22.8227	23.2408	19.8826	22.8227	22.3127	22.5555	21.7442	23.086	23.5573	22.7365	22.8988	22.4222	22.9695	22.2927	23.6878	24.2079	24.7131	23.2325	25.2182	24.8578	24.1448	22.8584	23.6673	23.9629	23.5732	23.6264
PPP1R15A	-1.61049	16.1654	-0.625338	0.534877	0.703663	-6.36941	13	27	21.6737	25.2313	22.6608	25.9407	25.3409	17.6413	19.2257	5.84244	20.2592	0	0	20.4782	16.5013	17.4724	19.3642	23.3613	18.9703	13.4261	17.5025	18.3748	18.3748	19.5471	19.8939	16.8093	18.4146	18.3892	8.5948	21.9186	5.22948	0	19.855	21.0963	0	0	0	17.5438	0	20.6735	17.1118	21.7196	19.9023
sp|P06888|LV109_HUMAN Ig lambda chain V-I region EPS OS=Homo sapiens PE=1 SV=1	-0.303945	25.7197	-0.623918	0.5358	0.704111	-6.37029	15	32	24.2221	27.032	23.8976	26.7905	26.7094	25.0938	26.3235	27.3103	27.4083	28.2867	26.111	27.0166	26.2814	24.3014	23.5344	26.6734	25.9407	23.1679	26.0009	27.2108	25.9576	26.5183	26.8364	26.5961	26.6734	27.9866	21.5287	25.8708	25.0715	27.193	26.111	26.8819	26.4151	25.1642	25.7443	24.4368	26.5588	27.3589	25.9845	24.372	23.4606
IGLC1	-0.362711	29.4366	-0.619624	0.538599	0.707021	-6.37294	15	32	30.459	27.1528	30.0869	29.6234	30.2209	26.0968	31.5755	30.8185	31.7235	31.4558	31.1639	30.9587	30.9587	24.9645	26.0398	25.7583	30.5224	30.7266	29.6234	29.3979	31.7235	24.2928	29.076	24.9364	29.555	28.971	30.5224	28.5134	28.7528	29.6234	29.3392	29.9598	29.8766	30.8185	28.9312	29.2808	30.2209	29.73	29.3979	29.6717	29.8185
CCT7	1.33495	14.5228	0.618314	0.539455	0.707376	-6.37375	13	28	7.29915	21.4442	18.9703	17.8079	8.33536	16.3464	18.6466	19.3642	8.15591	17.4862	18.0619	18.7059	0	0	16.8093	16.0089	18.7617	19.0693	17.9856	16.8093	18.3892	16.8499	0	13.2631	16.8093	17.5025	21.5714	18.1172	22.0903	14.7857	16.955	0	16.6006	22.0431	19.158	18.9029	12.714	17.8079	0	17.4261	16.9351
sp|P01777|HV316_HUMAN Ig heavy chain V-III region TEI OS=Homo sapiens PE=1 SV=1	-0.280478	23.9394	-0.615613	0.54122	0.708399	-6.3754	15	32	24.4676	21.6737	23.1339	25.3246	23.3859	22.9986	24.2629	25.8019	24.0006	24.6107	24.9917	24.0553	23.8133	23.9542	23.9066	23.4809	22.6883	21.58	23.7267	23.1417	24.8832	22.9583	23.936	22.8882	23.841	24.3524	23.9901	20.5405	20.7463	26.1987	26.2422	24.3606	24.9963	25.4909	24.9125	23.8703	25.3671	25.2692	26.8651	22.1353	21.7927
ATP6V0A1	1.37599	10.9774	0.615329	0.541407	0.708399	-6.37558	12	24	7.29915	11.9501	16.8093	0	8.33536	16.1736	8.24179	19.0495	8.15591	15.6767	15.9073	18.6595	16.0089	0	0	17.4724	5.84244	13.6252	18.5824	17.1118	16.6649	8.24179	0	15.9637	17.5438	17.5938	18.36	15.4289	5.22948	14.9078	0	16.9813	16.4334	0	15.6086	0	20.1694	16.7443	0	0	0
MSN	-0.293078	26.6766	-0.611492	0.543921	0.710919	-6.37791	15	32	26.3235	27.3427	27.2664	26.6916	26.2925	24.372	27.5437	25.8149	27.5847	26.9555	27.0166	28.8576	28.0527	26.8651	27.6058	26.9194	27.4575	26.2287	29.1589	28.8925	27.707	27.0821	27.062	25.0305	25.8871	25.526	25.3409	27.7537	26.4568	27.4782	26.3235	24.8118	24.4172	28.4022	28.7144	24.1036	28.2201	26.3645	24.0937	28.971	26.4473
PAPOLA	-1.20262	19.5814	-0.610594	0.54451	0.71092	-6.37846	15	29	7.29915	20.8742	18.4818	19.463	21.0529	22.6608	20.6928	21.7131	22.8988	21.0359	22.2558	24.8832	22.3545	21.284	19.3286	20.6928	22.0165	17.9671	21.8497	0	20.7863	18.8805	18.5698	24.8213	20.5328	18.3748	8.5948	22.5928	22.4726	0	22.1353	21.5096	20.4706	23.6172	23.2408	21.7831	19.5614	21.5096	21.7343	22.963	23.7452
ERN1	-1.17405	14.8181	-0.607104	0.546803	0.713144	-6.38057	14	25	19.3099	11.9501	20.8071	0	19.4016	18.7361	19.2113	17.2401	17.5197	18.2702	19.1212	20.2877	20.0574	18.7482	19.1979	20.1865	20.765	20.1694	20.3693	18.7209	21.1034	19.6449	19.4275	19.1358	21.6972	20.816	24.4932	22.0527	5.22948	14.167	15.6767	20.4401	0	18.6466	0	0	18.5075	20.9974	11.8615	12.714	0
ZBTB18	0.185565	22.7702	0.60568	0.54774	0.713597	-6.38143	15	32	22.326	23.6172	22.0003	23.6074	21.564	22.9267	20.386	22.5343	23.059	22.1942	22.4397	23.3888	22.1454	22.7274	21.8497	21.3496	23.1784	21.4224	22.6608	23.3249	22.3601	22.516	21.541	22.7022	21.5867	20.8402	20.3693	22.9462	24.4172	25.0836	24.1554	22.7096	22.5053	24.2524	24.075	23.4606	22.326	22.8227	23.2238	23.9629	23.9171
FCHSD1	-1.28765	17.8163	-0.599424	0.551867	0.718199	-6.38518	14	28	20.1615	22.7533	19.3774	21.494	22.2409	18.6595	20.1615	21.3587	21.4224	22.3808	20.2877	22.6883	0	18.5698	16.8499	20.2426	20.6823	12.9727	18.8077	21.9362	22.7365	23.1937	22.9462	20.6564	21.6128	23.1593	18.2807	18.9703	17.0328	21.4071	21.0175	20.5506	20.7463	18.7361	21.5867	20.5506	14.7256	0	19.463	0	15.9637
sp|P04206|KV307_HUMAN Ig kappa chain V-III region GOL OS=Homo sapiens PE=1 SV=1	0.214847	26.0964	0.594216	0.555314	0.721867	-6.38827	15	32	24.6239	25.2802	25.537	25.8959	24.4676	27.9866	25.2024	26.1987	26.3387	25.6205	25.6642	25.5136	25.9716	25.9128	25.2024	24.9871	23.8607	25.1487	25.526	24.9735	25.5654	24.0937	24.1036	24.0937	24.7794	25.3295	24.505	26.1316	27.248	28.4398	27.6058	26.5183	26.5369	24.7131	27.6058	28.2201	27.2108	25.9716	28.0243	27.8879	28.1887
IGHV3-23	0.256462	25.0909	0.593363	0.55588	0.721867	-6.38877	15	32	24.0937	26.6734	24.4791	23.1023	24.5244	24.5386	25.0836	26.2683	24.4172	25.2404	25.6986	25.9716	23.8778	26.2422	24.5386	26.1451	25.6986	23.2408	25.1101	24.1766	25.2692	25.4909	25.1101	26.0009	25.1219	26.2569	26.4568	24.8927	24.1227	23.7182	23.8256	23.0487	23.9707	25.2404	23.7267	23.4233	24.1648	27.2903	28.3666	23.6264	23.7938
PSMA2	0.238747	23.0476	0.589825	0.558229	0.724141	-6.39085	15	32	22.0987	21.984	20.4184	22.4802	17.4526	23.6074	25.6517	23.1846	24.4676	24.4465	24.6388	24.2313	25.3868	24.3409	23.8329	22.3425	24.4791	25.0715	23.2719	23.9707	22.7184	23.9901	23.4233	23.4161	23.4081	23.7593	24.075	23.5903	22.3127	23.0762	21.6737	22.4222	22.2558	25.0421	23.9463	22.3013	23.5018	21.9924	21.8642	21.4381	22.0753
TUBA1B	-0.257625	23.2522	-0.586313	0.560566	0.726393	-6.39291	15	32	21.9275	22.6008	23.0144	24.1554	26.2569	25.8149	24.3104	22.6946	21.954	21.6605	21.2101	20.976	24.8213	24.8454	23.6579	23.2238	21.06	26.7905	23.6353	22.2699	22.2558	22.5663	23.7938	22.2927	20.5663	22.4222	22.9079	23.0683	23.651	22.8121	22.8302	25.1101	23.0762	26.2925	23.316	23.9901	23.2559	23.2924	23.3613	22.4476	24.3409
PGK1	1.29205	6.92534	0.584407	0.561836	0.727259	-6.39401	9	18	7.29915	11.9501	8.41441	0	8.33536	0	8.24179	16.9032	8.15591	0	0	5.84244	16.2736	0	0	0	5.84244	19.5471	17.2576	0	0	8.24179	15.9637	13.1636	0	0	8.5948	15.0474	5.22948	14.7256	0	14.9843	0	0	0	0	11.8615	14.167	16.2736	0	15.3357
TNC	-0.16847	25.0165	-0.581788	0.563584	0.728588	-6.39553	15	32	25.1101	24.4676	26.8364	23.8502	25.4909	23.1784	24.789	24.9031	25.6986	25.4534	25.3967	25.7723	25.3409	25.2564	23.9542	23.8976	24.7031	23.5018	25.8149	25.4818	24.7627	24.5151	24.3524	25.5026	23.7755	23.5018	24.6487	25.1362	24.9508	24.83	24.4052	25.2024	24.1227	25.4653	27.3427	24.9963	25.5898	25.5136	24.9364	25.6058	26.6916
STEAP3	0.269381	20.3517	0.580603	0.564376	0.728588	-6.39622	15	32	22.0101	19.2564	21.1445	20.2592	20.585	19.9281	20.2953	21.6889	20.1337	19.9662	20.2271	22.5258	20.6501	20.6182	19.2257	20.2877	23.7267	21.5096	23.4081	19.9748	21.3903	22.3714	22.2314	21.0175	22.6806	21.4847	23.0941	25.3868	18.7059	18.8926	18.826	20.1519	18.526	20.3365	20.0474	19.3774	17.0844	18.7617	19.3286	20.9587	17.8275
tr|A0A0G2JMI3|A0A0G2JMI3_HUMAN Uncharacterized protein (Fragment) OS=Homo sapiens PE=4 SV=2	1.40044	12.2079	0.580162	0.564671	0.728588	-6.39647	12	24	18.0619	11.9501	8.41441	0	8.33536	16.4	17.1273	5.84244	16.9032	18.5698	0	19.0069	18.1426	0	16.1736	18.4941	17.0328	19.158	17.0328	15.9073	19.2367	8.24179	17.3538	0	16.3464	18.4818	8.5948	0	17.3538	17.8621	15.8258	18.7728	18.0793	16.5013	0	0	16.9351	15.2961	0	18.5075	0
KRT86	-0.208517	24.7423	-0.575235	0.567969	0.731786	-6.3993	15	32	24.0006	26.0134	25.3671	24.7131	25.116	23.8133	26.8478	24.4368	25.0577	24.6613	25.0577	24.075	24.5244	23.7938	23.8502	24.1881	24.789	24.7375	23.8037	24.3933	24.1881	24.9871	23.8703	24.2629	24.3409	24.0666	23.4355	23.8976	23.6172	23.1937	24.9871	28.1528	24.3318	25.6642	23.9803	24.789	25.2024	24.2221	25.2182	23.6353	25.4653
GPRC5C	0.605453	20.8661	0.574191	0.56867	0.731786	-6.3999	15	32	19.7255	20.7548	22.3425	20.4401	18.0793	18.8926	20.3773	20.1262	21.2022	19.7146	20.7189	20.666	21.7927	19.3286	21.1283	20.5595	20.2688	21.3587	20.765	21.541	24.4052	17.9464	20.343	24.1227	19.6052	19.6052	19.0341	18.1046	20.7115	20.2045	18.8516	26.8651	26.3515	26.1601	25.6058	18.9533	20.3033	17.8821	18.5075	18.4531	26.111
TALDO1	-1.51722	10.4964	-0.573159	0.569362	0.731786	-6.40049	12	20	16.5242	11.9501	17.2221	20.1519	8.33536	0	16.8666	5.84244	18.2807	19.5614	16.6804	5.84244	0	0	15.8258	16.5013	18.199	0	0	18.8516	18.9029	8.24179	0	19.2717	18.9029	19.7146	8.5948	0	5.22948	15.0886	16.3464	16.9351	0	18.0793	0	0	19.8421	15.6086	0	11.6367	0
MTHFD1	0.193751	25.4597	0.572849	0.56957	0.731786	-6.40067	15	32	26.0742	26.4717	24.6239	26.634	26.5961	24.2079	25.9576	24.7375	24.9508	24.8578	23.9463	25.1642	24.505	24.1648	24.1227	25.3409	24.6923	25.5526	27.6823	25.2024	24.3804	23.525	25.3063	24.6239	26.2569	23.7516	24.7245	24.5863	28.003	26.5369	25.537	24.0553	25.9845	25.1219	28.1528	25.6794	25.2313	24.6725	24.8578	25.3539	27.248
KATNAL2	1.20854	12.116	0.571088	0.570753	0.732527	-6.40167	10	23	19.108	11.9501	17.7373	19.3642	19.5248	21.4516	8.24179	5.84244	8.15591	0	0	5.84244	0	0	0	20.7463	23.5661	0	0	0	0	8.24179	0	22.6705	0	0	8.5948	0	20.3931	19.0816	18.2992	19.4169	21.0738	21.5096	0	20.0574	17.5688	20.1262	16.1736	19.3186	19.7146
CD59	0.167331	22.4998	0.560156	0.578124	0.7412	-6.40782	15	32	20.8988	21.7686	21.1857	20.6564	21.7782	22.3013	24.6725	22.8988	22.1353	22.9462	22.8882	23.6878	24.1327	22.4222	22.0101	21.0359	23.2478	22.3545	22.2132	22.6883	21.8139	22.7821	23.1417	21.8139	21.2953	21.7131	22.8121	22.6705	22.2409	23.5732	23.4161	23.2325	22.3425	20.765	22.5258	22.5435	22.9695	23.5149	21.4686	23.2238	22.2626
PSMA4	-0.380722	25.3394	-0.55567	0.581162	0.744305	-6.41031	15	32	29.73	29.1589	24.2407	27.5437	23.0304	22.7365	24.4052	22.8882	23.2028	23.6353	22.9695	29.2188	27.707	29.3392	29.1589	26.9964	28.4022	26.2157	27.032	24.2629	27.9664	23.6579	26.8819	26.7302	28.971	28.67	27.3103	27.4782	23.9066	24.3606	23.6673	23.5979	23.7938	25.5796	24.5705	23.6777	24.5863	23.4717	23.9542	22.9367	22.9079
RPS19	-1.26249	7.2668	-0.551148	0.584231	0.747445	-6.4128	11	14	7.29915	11.9501	8.41441	0	8.33536	0	17.0581	17.1273	8.15591	20.2522	0	5.84244	17.1118	18.3748	0	0	5.84244	17.9175	16.955	0	20.6047	8.24179	15.8832	0	19.3286	15.0886	8.5948	17.7182	18.1618	0	0	0	0	0	0	0	0	22.0694	0	0	0
PSMA8	0.295184	22.4444	0.543889	0.589176	0.752974	-6.41676	15	32	21.5096	21.975	25.6517	20.765	20.7115	22.7184	19.4169	19.1722	24.3606	23.1339	21.6227	24.3104	23.086	22.1543	20.2953	22.1722	21.2101	22.3808	23.708	23.2325	16.5653	21.0267	23.059	22.0165	22.4222	22.3601	22.4476	20.343	21.7996	23.5903	22.1834	22.8121	21.6309	24.9364	22.9986	22.4872	23.5979	22.8988	25.7256	21.7831	21.3651
ADIPOQ	-0.189152	24.9584	-0.536576	0.594177	0.758564	-6.42069	15	32	25.2404	24.2629	25.4126	22.5053	22.8882	24.9963	27.9346	25.0305	24.7794	26.2157	25.3409	24.9031	26.8202	26.0398	25.2182	25.0715	24.7513	22.5435	24.1227	25.5898	24.8213	24.9508	24.1554	25.9576	25.5526	25.4126	25.6517	24.3409	23.7848	26.5183	25.8019	25.9251	24.802	23.9901	25.6348	25.1759	25.6058	24.4368	24.7513	24.6487	24.7375
HLA-B	-0.240833	20.9614	-0.527823	0.60019	0.76403	-6.42533	15	32	21.1532	19.8768	20.976	22.1179	24.0255	19.9987	22.0101	21.7996	20.3773	20.816	22.6168	20.6501	21.7782	20.353	18.94	21.06	20.6405	24.1554	21.6889	21.9	21.7927	18.6466	19.8634	20.2271	19.8826	21.5714	23.5344	21.1375	18.9261	19.3055	19.4497	20.4324	21.1783	23.1593	19.8634	19.8333	18.199	20.8071	20.2777	20.7115	21.3587
APOC3	-0.621146	21.086	-0.525898	0.601516	0.76403	-6.42634	15	31	21.9674	21.7041	23.1115	21.0359	21.8819	20.7932	21.6128	20.9252	22.2558	21.9095	21.7283	22.4872	21.0267	20.3773	20.6108	21.0175	19.2913	22.6168	23.0762	21.7131	21.6379	19.9826	22.7184	22.3479	19.6183	19.3012	21.2263	21.8642	24.9125	22.4397	21.2184	18.3892	22.0527	22.8033	24.2079	23.1417	22.3714	17.3752	23.1221	23.1023	23.5573
IGLV1-51	0.143922	27.0038	0.52575	0.601618	0.76403	-6.42642	15	32	25.5136	27.5437	24.9871	26.9555	26.8478	27.707	26.2925	27.7336	27.7336	28.67	26.8819	27.7336	27.0166	26.9707	27.193	28.003	26.7905	25.3197	26.8988	28.1887	27.8097	27.8879	28.0243	26.8478	28.1887	28.476	27.4254	26.5961	26.2925	28.0243	26.8651	27.5195	27.5847	25.8959	26.7094	26.2157	27.1528	27.7537	26.6139	26.5183	26.3515
sp|P01702|LV104_HUMAN Ig lambda chain V-I region NIG-64 OS=Homo sapiens PE=1 SV=1	0.143922	27.0038	0.52575	0.601618	0.76403	-6.42642	15	32	25.5136	27.5437	24.9871	26.9555	26.8478	27.707	26.2925	27.7336	27.7336	28.67	26.8819	27.7336	27.0166	26.9707	27.193	28.003	26.7905	25.3197	26.8988	28.1887	27.8097	27.8879	28.0243	26.8478	28.1887	28.476	27.4254	26.5961	26.2925	28.0243	26.8651	27.5195	27.5847	25.8959	26.7094	26.2157	27.1528	27.7537	26.6139	26.5183	26.3515
sp|P06316|LV107_HUMAN Ig lambda chain V-I region BL2 OS=Homo sapiens PE=2 SV=1	0.143922	27.0038	0.52575	0.601618	0.76403	-6.42642	15	32	25.5136	27.5437	24.9871	26.9555	26.8478	27.707	26.2925	27.7336	27.7336	28.67	26.8819	27.7336	27.0166	26.9707	27.193	28.003	26.7905	25.3197	26.8988	28.1887	27.8097	27.8879	28.0243	26.8478	28.1887	28.476	27.4254	26.5961	26.2925	28.0243	26.8651	27.5195	27.5847	25.8959	26.7094	26.2157	27.1528	27.7537	26.6139	26.5183	26.3515
CFL2	1.17332	14.8712	0.523145	0.603415	0.765507	-6.42778	13	27	7.29915	11.9501	8.41441	0	18.8516	17.8821	19.4275	20.4629	21.4146	21.58	20.4858	21.1116	18.5075	0	17.6208	18.1426	5.84244	21.7343	18.9603	19.2717	0	16.6958	22.6883	18.6466	19.2113	18.5397	20.6823	21.494	17.7373	14.4316	13.977	0	13.5243	21.398	17.8455	18.2564	17.3309	15.7544	0	22.4222	17.6413
KRT81	-0.186097	24.6288	-0.521721	0.604398	0.76575	-6.42852	15	32	23.9542	25.8306	25.3295	24.7031	25.116	23.708	26.8037	24.2221	24.9963	24.5244	24.9031	24.0006	24.4052	23.3993	23.5149	24.0831	24.7375	24.7131	23.7593	24.372	24.1327	24.9031	23.7452	24.1766	24.3014	23.7938	23.3888	23.8883	23.5018	23.086	24.9508	27.9104	24.2407	25.6058	23.8256	24.7245	25.1642	24.1766	25.0203	23.5344	25.3967
LCP1	0.355653	21.9649	0.520182	0.605462	0.76575	-6.42932	15	32	24.5576	11.9501	26.5183	23.8607	17.9175	22.6372	23.5661	19.4368	23.6264	23.4717	18.9261	24.8213	21.9186	23.5344	23.2127	23.0412	22.0003	22.082	24.4261	23.1593	23.0235	22.7096	22.7821	25.4126	22.5663	23.2325	20.3033	22.5258	19.4275	21.4599	21.4146	21.7526	21.6737	20.585	21.0442	21.2953	20.8583	22.1454	21.7131	21.0175	21.6047
sp|P01815|HV202_HUMAN Ig heavy chain V-II region COR OS=Homo sapiens PE=1 SV=1	0.217502	21.8199	0.520117	0.605506	0.76575	-6.42935	15	32	21.494	21.1375	21.6227	22.4041	23.6673	21.5967	20.666	23.4355	22.7454	21.2655	20.5663	20.343	20.9419	20.8402	20.0224	22.7969	23.3543	20.036	19.5842	19.2913	21.6605	21.8497	21.4771	20.6344	22.6008	21.4146	20.976	22.8988	21.6816	23.059	22.9186	22.8771	24.113	21.6972	21.2022	23.4081	23.0683	23.0412	22.8302	23.1221	21.2759
FBLN1	0.184872	21.5478	0.517969	0.606992	0.766827	-6.43046	15	32	21.1617	22.8882	21.984	23.2408	22.0165	21.7283	21.9674	16.3004	21.7831	19.9556	20.4273	22.2132	20.1412	20.8666	21.6605	21.5287	22.3962	20.8327	20.3773	20.2592	19.3501	21.1783	21.0814	21.6379	20.6263	21.7831	22.2626	21.5287	21.9443	22.0003	22.3197	21.9186	21.284	22.0242	23.6421	22.6883	20.9075	22.1942	20.8402	20.7729	22.5258
CRP	0.294716	23.6694	0.514908	0.609113	0.768703	-6.43204	15	32	23.0762	24.8118	26.9555	25.1759	22.3127	21.58	21.9362	25.0203	22.2409	22.9786	24.7794	22.4951	22.5343	21.4071	21.8642	21.3157	23.3462	26.0134	22.6806	25.4534	22.6267	23.5018	24.6239	23.6074	21.2101	21.5287	25.0577	23.1679	24.1554	23.1593	23.6958	21.6227	24.8927	26.3235	28.003	25.6642	25.1487	20.1615	21.9362	21.4146	23.0144
KRT80	-0.156749	22.4283	-0.51356	0.610048	0.76908	-6.43273	15	32	21.6379	22.7635	24.3606	21.7927	20.7729	20.9502	23.4717	22.1353	23.1221	25.2024	22.6539	22.2205	21.8403	23.4233	21.3903	20.1781	21.0442	24.0375	22.7022	22.6462	22.326	21.8722	21.9095	22.8227	21.7343	22.3962	22.2132	22.7022	22.2776	22.3714	21.5539	21.9674	22.0431	22.9462	23.0304	22.8302	22.9986	21.6047	23.1593	22.082	23.0235
PDIA3	0.979933	14.6908	0.505419	0.615707	0.775406	-6.43686	13	27	7.29915	11.9501	22.1353	0	19.8421	17.5438	17.6208	19.191	19.3397	19.6183	19.8421	18.6358	17.0328	0	17.7182	16.5653	18.6897	19.463	20.1337	19.4016	20.0224	16.9032	18.6736	18.3286	19.8939	18.4531	20.5328	18.5824	16.2736	0	10.8712	15.0886	0	19.158	14.5203	13.7855	13.565	0	13.8532	14.6399	18.5934
HLA-DRA	1.14173	14.3695	0.503749	0.616871	0.776064	-6.4377	13	27	17.6208	20.2151	8.41441	22.4476	8.33536	15.9637	8.24179	17.5938	17.0328	0	16.8499	17.6413	15.5553	15.7872	0	17.3538	18.0793	22.99	0	20.6501	0	20.5405	0	18.2807	19.8421	19.3774	18.6161	17.4261	21.1857	16.1197	18.9959	14.5607	12.2347	18.1172	20.666	20.2356	14.167	0	16.6289	12.554	18.1306
MBL2	-0.183894	24.8181	-0.500557	0.619098	0.778026	-6.4393	15	32	24.1648	25.7443	23.3697	23.4544	23.5903	23.2238	25.2182	26.8988	26.2814	25.5526	25.7871	25.6348	25.2182	26.0308	24.3524	23.7755	24.8578	24.8454	24.802	24.5705	24.2629	26.4151	23.5149	24.4576	24.0666	25.0938	26.1601	21.9275	23.8037	24.3933	24.802	25.8019	25.7153	26.3843	25.1101	23.0762	24.2524	25.3409	23.0235	24.4932	23.8703
sp|P01709|LV206_HUMAN Ig lambda chain V-II region MGC OS=Homo sapiens PE=1 SV=1	-1.00089	18.3421	-0.499532	0.619814	0.778026	-6.43981	13	30	22.6608	22.6097	22.6806	21.2022	21.8642	21.5539	21.0814	25.2564	21.0814	21.7196	21.7196	21.3157	21.0175	0	0	20.4273	20.9075	19.6367	18.9853	21.8497	23.316	21.284	19.1358	17.7816	19.5248	21.4442	8.5948	18.7059	19.3186	19.4368	19.8234	18.1046	20.2522	17.2873	19.9826	15.3357	0	20.1781	19.937	20.3365	0
CACTIN	-0.66933	17.67	-0.49875	0.620361	0.778026	-6.4402	15	30	19.7415	20.1262	18.1306	18.3158	21.4686	18.6736	20.1071	5.84244	16.4	16.0422	18.6736	15.7872	14.2255	16.9813	15.7544	15.1826	17.5688	16.4	17.1273	0	21.5032	8.24179	17.4862	18.7059	16.6289	0	17.2576	14.6399	23.1846	19.5733	21.1116	20.0224	20.0474	22.0753	22.5555	21.0529	20.7364	18.9261	20.4706	21.4516	21.9674
ALDH16A1	0.496216	25.4803	0.496487	0.621944	0.778552	-6.44132	15	32	21.2759	30.6602	25.6794	31.0731	25.3197	23.6172	23.3351	23.8502	30.2209	23.7267	22.6946	24.2928	21.1947	22.3479	29.555	22.4041	28.5948	27.5437	23.3543	28.971	23.5979	23.5903	30.0158	29.1145	29.076	29.555	22.8988	28.7144	24.9364	30.7266	23.1784	22.6097	23.2127	25.0715	24.1554	29.7689	22.7022	22.3714	22.7821	30.0869	23.7267
PFN1	0.930323	16.2764	0.496308	0.622069	0.778552	-6.44141	14	29	18.0793	11.9501	17.6961	16.1197	18.1306	20.7863	18.0793	16.6006	8.15591	16.5242	15.6086	5.84244	19.9987	0	19.6514	13.6252	5.84244	21.3651	17.8821	17.9856	17.2221	16.883	18.4531	15.2961	0	0	18.3286	17.3166	21.3725	21.4442	19.4169	20.7548	22.9462	20.8494	18.36	21.9095	23.059	20.9159	18.9029	18.526	0
SLC1A5	-0.535771	20.0276	-0.491608	0.625363	0.779827	-6.44372	15	31	22.8121	21.7343	20.7189	20.7863	21.3034	15.5137	23.2408	18.4674	19.8421	20.666	18.2564	20.4113	19.1722	18.1172	19.0816	20.1262	18.6267	20.0676	23.7354	19.2113	19.3583	17.4526	23.3613	21.284	22.7821	0	21.0738	16.7674	19.6183	18.1172	20.3365	22.3545	20.4513	21.9362	20.2953	20.765	18.526	19.9916	20.7275	19.8026	21.1034
PRSS2	-1.37112	15.6812	-0.491124	0.625702	0.779827	-6.44396	14	25	7.29915	20.3033	8.41441	19.7748	22.463	16.8499	20.7413	18.012	17.6961	0	16.5653	16.9192	20.4513	21.3157	20.321	19.8939	15.7872	17.1273	16.0089	17.3309	16.0866	8.24179	0	0	17.2401	19.3286	20.9325	18.2146	5.22948	25.3671	26.5588	0	19.4368	26.9707	23.5018	14.3657	0	0	26.2814	17.0581	20.7364
PRSS3P2	-1.37112	15.6812	-0.491124	0.625702	0.779827	-6.44396	14	25	7.29915	20.3033	8.41441	19.7748	22.463	16.8499	20.7413	18.012	17.6961	0	16.5653	16.9192	20.4513	21.3157	20.321	19.8939	15.7872	17.1273	16.0089	17.3309	16.0866	8.24179	0	0	17.2401	19.3286	20.9325	18.2146	5.22948	25.3671	26.5588	0	19.4368	26.9707	23.5018	14.3657	0	0	26.2814	17.0581	20.7364
TRY8	-1.37112	15.6812	-0.491124	0.625702	0.779827	-6.44396	14	25	7.29915	20.3033	8.41441	19.7748	22.463	16.8499	20.7413	18.012	17.6961	0	16.5653	16.9192	20.4513	21.3157	20.321	19.8939	15.7872	17.1273	16.0089	17.3309	16.0866	8.24179	0	0	17.2401	19.3286	20.9325	18.2146	5.22948	25.3671	26.5588	0	19.4368	26.9707	23.5018	14.3657	0	0	26.2814	17.0581	20.7364
sp|P01778|HV317_HUMAN Ig heavy chain V-III region ZAP OS=Homo sapiens PE=1 SV=1	-0.864058	18.905	-0.490253	0.626313	0.779827	-6.44438	14	30	22.082	20.036	22.7969	19.5348	20.2271	0	22.1454	21.9095	20.6564	23.3828	21.9924	21.6309	21.0529	20.7275	20.3033	20.3773	20.5663	18.4818	20.386	21.2022	22.2132	21.6047	21.3651	22.516	21.1116	22.2626	18.3408	19.7255	20.1865	20.7463	18.6036	19.663	23.1679	15.0886	0	17.7601	18.6897	20.8327	0	19.158	21.7041
BAIAP2	0.210293	21.1325	0.48569	0.62952	0.782358	-6.4466	15	32	20.6263	19.3888	24.6107	21.1283	21.284	18.5698	21.5287	21.5714	22.7533	20.0773	19.5733	19.7325	19.8634	18.826	20.1519	19.6717	20.088	20.2522	20.2777	18.0409	23.7354	20.7785	18.0619	22.9462	17.9175	19.2367	18.5397	20.5328	22.3425	21.954	22.6883	22.5343	22.1078	22.8421	22.0431	23.3888	22.7969	22.5663	21.4071	21.8571	21.9
ALDOB	-0.56639	19.275	-0.48462	0.630273	0.782358	-6.44712	15	31	22.4554	22.0133	22.6008	22.0578	23.3993	20.2777	8.24179	19.0592	17.1843	19.7748	18.4366	19.7597	20.7189	18.3408	19.2367	18.7728	19.3888	19.5787	19.3583	19.5024	20.4858	19.5024	20.1694	22.4041	20.353	19.2478	18.5879	20.4782	20.1519	20.8494	20.0676	18.4746	0	20.4706	20.2211	21.2022	18.826	18.2755	20.1412	18.4146	21.0814
VARS	-0.570474	19.6842	-0.484601	0.630287	0.782358	-6.44713	14	32	21.0442	19.855	21.5867	17.2873	22.3479	0	23.6579	21.975	22.2699	23.0144	24.0455	22.3127	24.5151	20.9587	21.284	15.3645	24.2313	21.5967	20.7785	21.4381	20.9502	22.1942	22.4802	21.6227	18.8077	20.585	23.0762	19.463	20.1337	17.9464	18.0619	18.5541	17.2221	17.1118	17.5197	16.4334	19.4368	20.5506	18.1426	15.4289	17.8621
IGKV2-30	0.198175	21.2011	0.481805	0.632257	0.783195	-6.44848	15	32	20.348	22.4356	18.2237	20.8206	18.3075	23.4401	19.9787	20.3328	21.4411	21.5223	20.5551	21.6088	21.1329	20.9031	22.307	20.0725	19.2113	20.6533	20.8952	20.0326	21.174	20.5629	19.6572	19.5471	20.5091	21.1488	20.1781	18.5985	21.4643	22.0945	22.6052	22.0661	23.893	20.6145	20.5091	22.6052	21.2799	23.4495	22.3512	22.9741	22.307
sp|P06310|KV206_HUMAN Ig kappa chain V-II region RPMI 6410 OS=Homo sapiens PE=4 SV=1	0.198175	21.2011	0.481805	0.632257	0.783195	-6.44848	15	32	20.348	22.4356	18.2237	20.8206	18.3075	23.4401	19.9787	20.3328	21.4411	21.5223	20.5551	21.6088	21.1329	20.9031	22.307	20.0725	19.2113	20.6533	20.8952	20.0326	21.174	20.5629	19.6572	19.5471	20.5091	21.1488	20.1781	18.5985	21.4643	22.0945	22.6052	22.0661	23.893	20.6145	20.5091	22.6052	21.2799	23.4495	22.3512	22.9741	22.307
FBP1	0.878132	5.89868	0.479488	0.633891	0.784214	-6.44959	8	17	7.29915	11.9501	8.41441	0	8.33536	0	8.24179	5.84244	8.15591	0	0	5.84244	0	0	0	0	5.84244	0	0	0	0	8.24179	0	0	14.4316	0	8.5948	0	5.22948	16.8499	13.1636	14.8692	16.1197	14.3015	14.9078	0	16.3004	17.8621	0	12.2347	0
IGLV2-14	0.307421	23.1564	0.47848	0.634603	0.784214	-6.45007	15	32	23.7938	17.9175	23.0487	20.1781	21.3903	24.8578	21.3808	24.9645	23.3697	24.6725	24.83	23.4606	24.0006	23.2325	23.3828	24.075	20.0292	20.9325	21.6492	21.9275	24.113	21.1617	22.2867	24.3204	25.2404	25.3063	22.9536	20.8402	25.1101	24.5863	23.8703	25.0305	27.1528	20.8988	21.0359	25.2802	26.5183	25.4126	23.8502	25.9716	23.3613
BGN	-1.18097	9.38248	-0.477545	0.635263	0.784214	-6.45051	10	21	18.36	19.5348	21.3409	19.3774	20.5733	17.0064	8.24179	5.84244	8.15591	0	0	5.84244	0	0	0	16.1197	5.84244	17.1935	16.6958	0	15.6086	8.24179	15.3357	0	15.6767	0	8.5948	16.9032	17.5025	13.8954	11.3153	14.7857	0	0	15.1826	15.1826	0	0	17.0328	0	17.0844
PPIA	-0.170386	21.8232	-0.476963	0.635674	0.784214	-6.45079	15	32	21.7831	21.8909	24.7375	21.984	17.2576	22.2927	23.1784	22.5928	20.9325	23.2028	22.0629	21.7442	22.9079	22.2927	21.4847	21.975	21.8231	22.5928	21.7927	21.0676	22.0694	21.0896	22.8302	21.3328	21.3093	21.9275	22.6883	22.7454	21.8909	21.8231	21.4599	19.6449	21.3034	20.3033	21.1283	22.202	22.2314	20.6564	21.1617	22.0431	22.9986
ZNF718	-0.81506	13.5914	-0.474332	0.637534	0.78423	-6.45204	11	26	17.0064	20.4858	18.3286	22.1248	22.6705	15.6767	19.7255	5.84244	16.8093	15.3645	0	5.84244	0	0	0	0	17.1273	0	14.167	0	0	8.24179	0	12.554	0	16.5013	8.5948	15.6086	17.6961	17.9175	19.2478	19.0816	18.6161	20.5328	19.6717	16.5013	18.2328	20.8988	20.1071	19.4016	18.5541
IGHV3-74	0.180962	25.0704	0.474327	0.637538	0.78423	-6.45204	15	32	25.0203	24.4368	25.3063	24.9871	24.5977	25.526	25.4818	23.9629	24.7513	23.2924	25.9845	23.6074	24.4932	25.526	26.0009	25.2313	25.7153	21.1116	22.7274	23.2924	24.9031	25.6642	25.6642	25.6517	26.3091	26.2422	24.4576	25.0938	25.6058	25.1362	24.6807	26.0742	26.3091	23.9171	25.5898	25.8708	24.3409	25.9128	24.8927	25.537	26.6483
SSX1	0.696396	20.1116	0.469065	0.641265	0.78423	-6.45452	14	31	20.5041	20.5405	20.8005	18.9533	20.6344	23.8037	22.3714	17.8621	19.0341	17.6208	23.0144	16.4334	0	23.6579	25.0203	20.9893	20.5222	0	16.9813	20.3931	19.5471	23.4355	22.2409	20.5506	22.1078	23.1221	21.4847	21.4847	21.7283	21.975	21.2322	21.4442	22.6608	20.5405	18.826	21.8231	20.0574	23.1784	22.7897	20.5405	23.6579
tr|M0QYT0|M0QYT0_HUMAN Uncharacterized protein (Fragment) OS=Homo sapiens PE=1 SV=1	1.12804	10.2439	0.468994	0.641316	0.78423	-6.45455	10	21	16.4	18.1618	8.41441	0	19.4694	0	8.24179	5.84244	8.15591	16.1916	0	5.84244	0	17.1935	0	0	5.84244	0	0	0	16.223	17.9764	0	0	0	16.4334	18.8516	15.3357	15.8832	18.1426	18.7728	18.5934	19.6052	16.4334	17.3166	0	16.7443	0	16.223	18.8316	18.4602
tr|M0R076|M0R076_HUMAN Uncharacterized protein (Fragment) OS=Homo sapiens PE=1 SV=1	1.12804	10.2439	0.468994	0.641316	0.78423	-6.45455	10	21	16.4	18.1618	8.41441	0	19.4694	0	8.24179	5.84244	8.15591	16.1916	0	5.84244	0	17.1935	0	0	5.84244	0	0	0	16.223	17.9764	0	0	0	16.4334	18.8516	15.3357	15.8832	18.1426	18.7728	18.5934	19.6052	16.4334	17.3166	0	16.7443	0	16.223	18.8316	18.4602
sp|P01707|LV204_HUMAN Ig lambda chain V-II region TRO OS=Homo sapiens PE=1 SV=1	0.258734	21.4589	0.468965	0.641336	0.78423	-6.45456	15	32	21.6492	25.6205	20.6405	21.7283	19.2367	21.9095	18.3158	22.326	19.158	21.6889	20.2356	23.5149	21.6128	22.0165	23.0487	20.6735	20.7548	24.2313	17.9671	25.4257	23.0412	23.8778	22.6462	24.802	21.4599	24.3409	24.1881	20.9159	21.6047	20.6047	20.9419	21.4071	20.9252	19.3397	19.2478	20.3931	19.8826	20.9664	22.4041	20.2151	20.3693
IGKV1-17	-0.245715	24.6838	-0.46752	0.642362	0.78423	-6.45524	15	32	25.313	25.4126	26.358	23.0304	22.6573	26.1316	24.9189	25.3967	24.3318	24.3364	25.313	24.6669	25.2628	25.7871	24.5198	23.6421	27.1177	27.4679	20.7364	23.7714	24.9803	24.7842	22.0101	28.3845	27.8593	23.9542	23.3112	22.6539	24.83	24.2221	24.2313	24.4172	24.5151	27.7537	21.5967	25.4909	25.7443	23.8256	25.1219	24.5863	25.3539
HSPH1	0.340543	20.4415	0.465046	0.644119	0.78423	-6.45639	15	32	19.8284	21.2799	19.7975	20.0258	19.6229	19.2521	17.4793	18.562	22.4172	19.0136	19.3708	20.2557	18.562	19.0418	22.8632	19.4564	20.4744	21.2292	20.2474	20.4298	19.0754	18.3222	21.1574	20.348	20.697	16.1916	8.5948	20.7152	24.0188	21.1984	22.2663	20.7824	21.4558	22.4764	23.7801	22.3311	21.7645	20.4571	21.4338	22.3761	23.0901
LYRM7	0.340543	20.4415	0.465046	0.644119	0.78423	-6.45639	15	32	19.8284	21.2799	19.7975	20.0258	19.6229	19.2521	17.4793	18.562	22.4172	19.0136	19.3708	20.2557	18.562	19.0418	22.8632	19.4564	20.4744	21.2292	20.2474	20.4298	19.0754	18.3222	21.1574	20.348	20.697	16.1916	8.5948	20.7152	24.0188	21.1984	22.2663	20.7824	21.4558	22.4764	23.7801	22.3311	21.7645	20.4571	21.4338	22.3761	23.0901
MAP7	0.340543	20.4415	0.465046	0.644119	0.78423	-6.45639	15	32	19.8284	21.2799	19.7975	20.0258	19.6229	19.2521	17.4793	18.562	22.4172	19.0136	19.3708	20.2557	18.562	19.0418	22.8632	19.4564	20.4744	21.2292	20.2474	20.4298	19.0754	18.3222	21.1574	20.348	20.697	16.1916	8.5948	20.7152	24.0188	21.1984	22.2663	20.7824	21.4558	22.4764	23.7801	22.3311	21.7645	20.4571	21.4338	22.3761	23.0901
MAP7D1	0.340543	20.4415	0.465046	0.644119	0.78423	-6.45639	15	32	19.8284	21.2799	19.7975	20.0258	19.6229	19.2521	17.4793	18.562	22.4172	19.0136	19.3708	20.2557	18.562	19.0418	22.8632	19.4564	20.4744	21.2292	20.2474	20.4298	19.0754	18.3222	21.1574	20.348	20.697	16.1916	8.5948	20.7152	24.0188	21.1984	22.2663	20.7824	21.4558	22.4764	23.7801	22.3311	21.7645	20.4571	21.4338	22.3761	23.0901
MAP7D3	0.340543	20.4415	0.465046	0.644119	0.78423	-6.45639	15	32	19.8284	21.2799	19.7975	20.0258	19.6229	19.2521	17.4793	18.562	22.4172	19.0136	19.3708	20.2557	18.562	19.0418	22.8632	19.4564	20.4744	21.2292	20.2474	20.4298	19.0754	18.3222	21.1574	20.348	20.697	16.1916	8.5948	20.7152	24.0188	21.1984	22.2663	20.7824	21.4558	22.4764	23.7801	22.3311	21.7645	20.4571	21.4338	22.3761	23.0901
SFSWAP	0.340543	20.4415	0.465046	0.644119	0.78423	-6.45639	15	32	19.8284	21.2799	19.7975	20.0258	19.6229	19.2521	17.4793	18.562	22.4172	19.0136	19.3708	20.2557	18.562	19.0418	22.8632	19.4564	20.4744	21.2292	20.2474	20.4298	19.0754	18.3222	21.1574	20.348	20.697	16.1916	8.5948	20.7152	24.0188	21.1984	22.2663	20.7824	21.4558	22.4764	23.7801	22.3311	21.7645	20.4571	21.4338	22.3761	23.0901
IGLV3-21	-0.152362	24.7479	-0.463396	0.645292	0.784867	-6.45715	15	32	22.9267	25.8417	24.2313	25.0577	23.6074	23.9463	25.5898	25.8306	24.6613	25.526	25.3539	26.0595	26.1451	23.2478	23.7848	25.7256	24.0255	22.7821	24.5977	24.8927	24.0937	24.8213	26.0308	23.708	23.3064	24.2313	23.0487	23.936	25.4818	24.7513	24.6487	24.9735	25.5526	23.3828	23.7182	25.8019	26.8478	25.4257	24.3014	26.1316	25.526
TTBK2	-0.811787	22.0392	-0.458771	0.648585	0.787484	-6.45928	15	30	21.7041	20.8289	23.9542	21.1574	21.4847	23.7452	21.1697	19.1478	22.1248	20.8494	21.5967	20.7011	23.6421	25.2802	24.4368	22.8302	24.9125	0	26.1451	26.2287	0	26.3091	24.2407	25.9128	20.0984	23.4926	8.5948	26.4473	26.1384	22.1981	23.7988	24.592	19.5787	26.2157	26.8651	23.3112	21.9641	24.4791	22.1214	23.1815	23.3503
BAZ1B	-1.3451	7.2349	-0.4582	0.648992	0.787484	-6.45954	10	13	7.29915	11.9501	8.41441	22.6946	8.33536	0	8.24179	5.84244	8.15591	15.5137	0	5.84244	0	0	0	0	5.84244	0	0	0	0	8.24179	15.5137	0	0	0	8.5948	0	5.22948	28.476	27.9346	0	29.9598	0	0	0	26.5024	28.7528	0	0	0
CCT4	0.162281	22.1415	0.457631	0.649397	0.787484	-6.4598	15	32	21.4847	22.1454	21.6492	21.3243	21.7196	22.1248	22.0327	22.3425	22.6883	22.0101	21.3587	21.5287	22.7969	23.4926	21.5967	21.4686	22.963	20.353	21.7996	20.8742	21.5867	22.5757	24.0666	21.7041	23.3828	20.5405	20.0474	24.7375	21.9186	22.7739	23.0235	23.7938	23.9171	22.9986	20.3033	22.0694	22.5663	21.7996	21.8819	22.1543	23.4544
UNC79	-0.7621	19.6179	-0.454134	0.651894	0.789719	-6.46139	15	30	7.29915	20.976	8.41441	22.8421	25.6986	19.8026	23.8329	22.3714	26.6139	24.4368	24.0375	24.9252	24.3524	24.1881	24.2407	20.6047	24.8118	25.7871	27.062	24.9364	18.2564	26.111	25.5654	24.5977	22.3601	22.6608	24.5151	24.2313	5.22948	18.3892	0	21.494	0	14.9843	18.2807	18.1618	16.8499	17.1935	21.9443	18.6897	18.6897
FIGNL1	0.47842	19.6244	0.451396	0.653851	0.790467	-6.46263	15	31	21.2655	21.7603	20.3138	15.9637	21.3157	19.3099	17.6413	19.0979	18.8926	18.6161	19.663	21.0267	17.1273	19.7647	20.119	19.7547	22.1353	20.119	19.9748	19.7854	20.119	20.7863	21.0738	18.9131	20.2151	20.6344	21.7831	24.1227	18.9603	19.8421	20.585	20.9419	20.7189	16.2365	18.7209	20.4962	0	21.6227	20.0773	21.58	20.5595
DCD	-0.18996	22.0211	-0.451292	0.653925	0.790467	-6.46267	15	32	21.7283	22.1626	21.4381	22.7897	24.3104	21.7603	21.6816	21.3328	22.6097	20.9419	21.8722	23.4926	21.6972	21.954	22.3808	20.4858	21.8819	20.976	23.0941	22.5555	21.1116	22.3013	20.2688	22.2132	20.9325	24.4172	23.8607	22.7096	21.1697	20.593	21.7196	22.3479	22.0165	20.3931	21.7131	18.8371	26.3235	21.7131	20.6501	23.0487	22.3479
SELENBP1	0.896921	5.84457	0.450527	0.654473	0.790467	-6.46302	8	15	7.29915	11.9501	8.41441	0	8.33536	0	8.24179	5.84244	8.15591	0	0	5.84244	0	0	0	0	5.84244	0	0	0	0	8.24179	17.5688	0	0	0	8.5948	0	16.0866	0	13.8954	20.6047	0	13.8532	0	11.9501	0	15.4289	0	0	0
TUBB2A	-0.474362	20.4162	-0.447073	0.656946	0.791872	-6.46456	15	31	21.0564	19.7748	22.4837	19.8026	19.729	18.3969	23.0941	23.2642	21.1532	23.1784	21.2263	21.7806	20.6108	20.2827	20.7689	20.7897	20.3988	25.7513	22.9226	21.3093	21.2357	22.1214	20.4362	22.1722	22.3229	19.0202	22.4356	20.5181	20.8327	18.9653	19.5733	21.174	19.1418	24.3565	18.6595	20.4228	20.4148	20.5366	16.4486	19.8768	20.1465
TUBB2B	-0.474362	20.4162	-0.447073	0.656946	0.791872	-6.46456	15	31	21.0564	19.7748	22.4837	19.8026	19.729	18.3969	23.0941	23.2642	21.1532	23.1784	21.2263	21.7806	20.6108	20.2827	20.7689	20.7897	20.3988	25.7513	22.9226	21.3093	21.2357	22.1214	20.4362	22.1722	22.3229	19.0202	22.4356	20.5181	20.8327	18.9653	19.5733	21.174	19.1418	24.3565	18.6595	20.4228	20.4148	20.5366	16.4486	19.8768	20.1465
sp|P01765|HV304_HUMAN Ig heavy chain V-III region TIL OS=Homo sapiens PE=1 SV=1	-0.273026	24.9572	-0.445085	0.658371	0.792082	-6.46545	15	32	26.9964	27.0166	24.7794	23.7673	26.3235	24.5244	25.3295	27.6058	23.5344	21.8403	24.7131	23.3758	23.4717	26.6483	25.537	27.062	25.2313	19.871	21.8642	22.3013	27.032	25.8959	25.0203	24.9871	25.44	27.4982	24.6107	23.9171	22.5928	23.0941	24.0455	24.1982	25.6348	24.8454	26.3645	23.1593	23.8976	27.5655	28.7144	24.0553	22.963
IGLV2-33	-1.02064	16.1764	-0.44363	0.659415	0.792082	-6.46609	13	28	22.2699	19.7325	19.4169	20.6108	22.3962	20.8251	20.1961	20.2877	8.15591	19.0693	20.8742	5.84244	0	0	21.1783	20.3292	18.1618	0	16.5013	16.955	15.9637	21.3651	15.8258	0	16.9032	17.7601	8.5948	16.0422	18.8672	21.4381	21.6128	22.8033	15.4289	21.1532	20.4706	23.1784	18.5824	0	21.6227	18.8926	19.6052
IGLV5-48	0.457432	20.4082	0.443596	0.659439	0.792082	-6.46611	15	32	23.6353	22.2205	8.41441	22.0903	20.3365	22.0694	17.5938	16.8499	21.5867	21.5967	19.7146	20.3773	22.1353	22.2493	22.4951	19.871	20.593	17.7182	19.7647	20.5595	24.5151	22.3962	20.3931	21.9607	19.6449	22.2927	20.7548	19.4897	19.2367	21.8571	21.3903	22.2205	22.7096	18.4146	16.9032	22.2205	20.7189	22.9079	22.4476	20.5506	22.6372
HBG1	-0.353436	20.3367	-0.443177	0.65974	0.792082	-6.46629	15	32	20.9325	20.7189	19.1819	21.2392	21.4516	20.7011	20.4513	20.353	19.9023	19.3501	22.3361	20.0574	22.1834	21.6737	18.9261	20.5328	21.7283	17.6795	17.8455	19.9023	20.2426	20.2426	21.9607	21.1283	24.372	20.9325	18.0031	21.7041	19.9662	21.0359	19.7079	19.5024	24.2079	19.3186	20.0154	20.1412	21.494	15.9073	19.6274	21.7343	20.8742
EPB41	0.254569	19.7141	0.440755	0.66148	0.793382	-6.46736	15	32	17.0844	20.765	22.2314	19.9662	19.4497	19.1358	20.7785	19.5024	19.8144	16.6006	21.4295	17.2401	18.1794	22.3714	18.8077	22.2493	19.4275	21.3093	19.3501	19.1979	18.1172	20.2688	19.108	20.2877	19.1212	20.0984	18.94	22.4951	17.4261	22.516	20.1519	18.4044	19.7547	18.1618	17.3538	18.3286	15.6086	21.2263	20.976	20.1961	21.5967
CATIP	0.878674	22.9406	0.439388	0.662463	0.793773	-6.46796	15	30	7.29915	25.8563	22.2409	23.5903	24.9508	23.2924	25.0305	24.3933	25.3539	25.7256	22.1834	5.84244	26.745	24.4172	24.0937	24.8578	26.8364	0	24.8118	26.5588	0	26.5588	25.7153	25.7256	25.9251	25.0203	24.4676	23.5454	24.5498	24.1881	24.4791	24.5151	23.3613	25.0203	25.8871	24.3933	24.1766	24.5863	22.8033	24.6239	24.8927
TUBB3	-0.447871	19.9439	-0.436497	0.664543	0.795478	-6.46923	15	31	20.7932	19.7748	22.2626	19.8026	19.3342	18.3969	20.353	21.1947	20.9893	23.0941	21.2263	21.7806	19.5842	20.2151	20.7689	20.1412	20.2356	25.2182	22.463	20.8915	21.1617	21.5714	20.4362	21.8819	22.3229	19.0202	22.2493	20.4858	20.6108	17.8275	19.5733	21.1283	18.0409	21.0442	18.6595	20.4228	20.0082	20.3773	16.4486	18.9907	20.0773
HBG2	-0.17015	22.4682	-0.426337	0.671875	0.802664	-6.4736	15	32	22.2776	23.1679	24.1881	21.6128	22.516	21.2184	19.937	23.8607	23.3543	22.3197	23.3697	23.8037	23.5828	22.6883	21.1034	22.2205	23.086	23.2325	20.4962	23.9463	22.6168	20.1519	23.2559	22.8302	24.4172	22.4802	21.5096	22.7969	23.3543	22.6608	21.247	21.4146	24.3409	22.0527	20.0154	23.1679	21.3903	21.7041	22.99	22.6008	22.2409
PSMB5	-0.0842353	23.7537	-0.423136	0.674192	0.804638	-6.47496	15	32	23.2559	23.708	23.6579	22.9079	24.6725	23.3828	25.0068	23.7452	23.8778	23.9463	23.6673	24.2759	24.0937	23.5454	23.4926	24.2524	24.4676	23.9542	22.7821	23.6878	23.3758	24.1327	23.7593	23.3697	23.7182	24.3606	22.6806	23.2924	23.8256	23.6958	23.6172	22.9462	24.1554	23.5573	23.2559	24.075	25.3197	23.1221	23.6172	23.2408	23.5149
IGKV1-9	-0.90009	12.9957	-0.4222	0.674869	0.804652	-6.47535	12	26	16.2095	11.9501	18.4531	19.5117	8.33536	0	8.24179	19.2367	16.4636	15.5553	0	18.5075	14.7256	0	17.9175	19.2113	5.84244	14.6399	18.6736	0	0	8.24179	16.6649	0	0	0	8.5948	14.7857	19.8939	21.9275	21.3651	14.8328	20.4184	0	18.3286	14.5607	19.0979	17.2576	22.0003	16.6006	18.4146
SLC3A2	-0.510711	18.8718	-0.417811	0.678053	0.807651	-6.47719	15	31	21.9607	11.9501	20.4273	19.9023	17.0064	20.7785	16.7674	21.807	18.2702	19.8634	21.564	18.9603	21.0896	20.7189	19.9556	19.1819	19.108	18.4941	21.7686	18.2328	20.3931	18.7059	17.3309	19.3012	18.5934	19.158	20.4113	17.0064	18.7841	18.8516	22.963	0	20.3138	20.4858	19.4368	21.2759	20.4629	21.1532	16.6006	21.6128	16.5653
TUBA4A	-0.182165	23.0008	-0.410754	0.683183	0.812633	-6.48011	15	32	21.6816	21.954	21.564	23.6421	26.1987	25.8019	24.1036	22.3601	21.4071	21.6972	21.0267	21.2263	24.7245	24.83	23.5979	23.1417	19.7748	25.4653	23.6172	21.4599	21.6227	23.086	23.7755	23.2127	20.4401	22.6946	22.7821	22.99	23.5454	22.6097	22.7739	22.6372	22.9267	25.7723	23.1221	23.9244	23.1417	23.2028	23.3462	22.2927	24.372
ACTN3	0.265481	22.8182	0.409483	0.684109	0.812633	-6.48063	15	32	22.6883	21.3725	22.5757	22.1454	24.075	22.8227	21.2263	21.9275	25.5898	24.3524	22.516	23.5979	22.0101	21.9275	23.0055	22.1543	23.4809	24.2079	23.9463	24.505	23.8778	22.9786	23.5979	24.0553	21.8642	23.3249	23.3462	23.8256	23.7593	21.2655	24.6239	19.4016	20.883	27.9346	22.3361	27.5195	20.9159	18.2146	22.2409	21.7927	22.3545
SPP2	0.721139	17.8938	0.408133	0.685093	0.812633	-6.48118	14	30	20.4273	22.7022	20.1615	18.7482	19.7547	16.9813	18.2992	19.2478	18.3892	19.2564	19.2113	5.84244	18.9131	0	18.5934	13.0884	17.5438	19.937	17.3538	18.8805	18.6036	20.816	19.3099	18.5698	18.7361	17.6208	17.9464	16.5653	21.3409	13.7855	21.0814	18.1426	20.119	21.6379	22.3714	20.9974	20.6823	0	19.2113	21.4847	21.954
GYPA	-0.658589	20.9362	-0.408013	0.68518	0.812633	-6.48123	15	30	22.9536	22.7739	20.3622	20.8071	21.1783	22.8514	8.24179	23.525	22.1179	23.8133	24.3318	22.9186	23.8976	23.9066	22.7365	20.7548	20.9419	21.2759	22.5555	22.9462	23.7673	21.2184	23.1115	22.4315	22.99	23.2559	21.8642	22.7635	18.0793	22.0327	22.5757	21.7686	23.2238	19.5248	0	21.1445	21.4071	18.2328	0	21.3903	23.3993
GGT1	0.157673	23.3633	0.407442	0.685596	0.812633	-6.48146	15	32	20.7232	23.3655	19.7079	22.7821	23.1417	24.6807	23.7182	22.6608	24.2524	24.2759	24.3059	23.2077	24.7627	23.1846	23.0144	23.9803	21.845	22.4121	22.6914	23.8329	22.7739	22.1722	22.326	22.8988	22.2867	22.1543	23.4972	21.3409	23.5661	25.44	23.4809	23.1815	23.3859	23.5454	23.8778	23.7516	23.5661	22.778	24.6807	23.8607	24.83
HBE1	-0.930384	14.3832	-0.403014	0.688827	0.815153	-6.48325	13	25	19.2478	19.1722	8.41441	18.4818	17.2401	0	8.24179	21.2101	17.4862	0	16.8093	16.5242	15.4289	15.6086	16.6649	0	18.36	15.7872	0	17.5938	0	18.1172	0	13.3118	0	15.5553	20.5595	21.0267	21.1947	18.4674	17.0328	18.0209	21.0359	0	18.9603	16.7443	0	19.0341	14.9843	21.4686	20.6564
IGLV1-36	-0.916889	16.2139	-0.401944	0.689609	0.815153	-6.48368	13	27	19.4368	21.4295	20.8915	21.0175	18.1618	21.0359	19.1212	22.2314	22.7365	22.5663	18.2702	19.1979	21.4071	0	0	19.7473	23.7755	25.1101	20.4273	20.765	19.4897	23.316	18.826	18.6161	21.4295	20.2271	23.2642	19.7325	18.3408	0	14.9843	18.6358	0	17.6208	14.8328	0	0	0	19.3099	16.9813	14.5203
IGLL5	-0.196425	29.8504	-0.401759	0.689745	0.815153	-6.48376	15	32	30.6602	27.2108	30.459	29.9598	30.2915	27.7783	31.7235	30.9587	32.3535	31.5755	31.4558	31.1639	31.1639	25.2182	26.5961	27.8097	30.592	30.9587	29.6717	29.8185	31.8847	27.0999	29.2808	26.4717	29.6717	29.3392	30.592	28.6336	29.3979	29.8185	29.4459	30.2915	30.592	31.0731	29.2808	29.3392	30.5224	29.9598	30.1578	29.7689	29.9598
IGLV2-18	-0.208801	22.7432	-0.399186	0.691626	0.816578	-6.48479	15	32	25.4653	22.3013	22.9367	18.5075	20.2356	22.7635	20.7932	23.6579	22.8302	24.372	25.8563	23.1593	22.8771	24.6239	23.3462	22.8421	22.0101	20.6263	22.8033	21.6309	23.1417	19.0069	22.9786	22.7821	24.6613	24.7131	21.9674	22.1722	23.6777	22.8033	22.5663	22.7533	23.936	20.5506	21.564	21.5714	22.1248	23.5573	24.0455	23.841	24.3204
sp|P01774|HV313_HUMAN Ig heavy chain V-III region POM OS=Homo sapiens PE=1 SV=1	-0.297912	23.1861	-0.3979	0.692567	0.816891	-6.4853	15	32	26.8651	25.1759	23.525	22.7365	25.8959	22.9786	23.5573	27.0244	20.088	17.1118	20.8402	19.0495	22.6608	25.2024	24.9125	26.111	20.343	19.3286	19.8333	20.4782	26.8037	25.191	20.3773	21.1617	24.7031	26.7905	21.7526	23.5979	22.326	22.0431	22.7897	23.5149	25.4818	21.3496	26.3387	23.1023	23.5732	25.8708	26.0595	23.6958	22.2927
PDCD6IP	-0.82523	16.2198	-0.392896	0.696233	0.820415	-6.48727	14	29	21.541	20.9664	22.1179	18.4366	8.33536	17.8275	18.1794	23.0762	17.2576	19.1212	18.1306	5.84244	0	19.3397	19.7923	20.8005	16.9813	17.2401	16.3464	18.5397	18.5934	8.24179	20.4962	16.955	0	16.6289	18.7209	19.3642	5.22948	21.1532	19.937	20.3292	19.2717	18.6358	0	20.5595	20.3773	20.7548	16.9351	0	18.1618
ACTR2	0.569256	19.2507	0.391323	0.697387	0.820974	-6.48789	14	31	18.9261	21.5967	19.3583	19.8234	20.3622	0	23.3462	20.8402	19.7415	21.7283	19.8026	22.3197	23.2127	21.0175	16.5013	21.2022	22.2776	20.9664	20.5595	22.2626	21.4516	21.9607	21.7927	17.8079	22.6608	21.2953	23.0055	20.3622	17.3166	17.1118	16.9351	18.9703	21.1034	20.5041	16.4636	0	17.8275	20.6501	19.6449	15.5137	17.3309
SLC7A11	-0.209787	22.6284	-0.387046	0.700529	0.823871	-6.48955	15	32	24.1227	24.8213	24.3933	23.9629	17.6413	22.2493	18.5075	23.3543	23.4161	22.8514	23.8607	23.9244	22.6008	23.5903	23.1593	22.8882	22.3425	21.0676	23.2642	23.7354	22.6806	23.1679	22.9536	22.9079	23.5454	22.6372	23.1846	23.0412	23.8883	23.1221	22.3962	22.6462	22.463	15.3357	22.3013	21.8497	22.9267	23.0144	23.5661	21.9607	20.9419
sp|P01612|KV120_HUMAN Ig kappa chain V-I region Mev OS=Homo sapiens PE=1 SV=1	-0.119756	25.0866	-0.382424	0.703929	0.827033	-6.49133	15	32	25.44	25.9128	24.3524	24.9645	25.6794	24.4676	26.8651	25.8959	25.4257	24.7245	23.2238	24.5244	23.9463	25.6986	24.2524	25.6205	25.2915	23.3249	23.3828	23.8976	26.2157	24.3804	25.0836	24.5705	23.7848	24.8832	24.3804	23.9803	25.3063	25.7443	25.7871	26.5772	26.4568	23.8133	24.9963	25.0068	26.7094	26.634	26.4298	25.1362	25.2182
CLTC	-0.439147	25.471	-0.381529	0.704589	0.827033	-6.49167	15	32	29.8766	23.0412	26.0308	23.5573	28.5427	32.0892	27.4254	23.3462	21.6492	22.7022	23.5018	21.564	30.6602	28.7528	29.8766	31.1639	23.5573	22.0629	31.8847	32.3535	30.459	31.0731	25.6058	24.113	23.5828	23.3543	31.2913	21.7196	22.8033	22.7184	22.5555	21.954	23.2559	24.505	22.2205	22.3882	22.8227	22.7635	30.3613	31.0731	23.6777
FAP	0.221764	22.7135	0.380604	0.70527	0.827033	-6.49202	15	32	19.4169	23.5903	19.7647	24.8696	24.4932	21.7526	22.4041	22.6806	24.9871	24.6487	22.0003	22.4802	22.1179	20.5328	20.036	21.4771	22.9695	23.5573	22.0431	24.3409	23.2478	24.8927	23.6878	21.1532	19.7415	22.2409	20.2592	16.8093	23.3697	22.6705	24.1766	24.113	22.1353	25.8708	23.4717	24.7794	24.3933	23.1115	23.8703	21.8819	23.1221
sp|P04220|MUCB_HUMAN Ig mu heavy chain disease protein OS=Homo sapiens PE=1 SV=1	0.109495	27.9173	0.372047	0.711587	0.833632	-6.49524	15	32	28.7528	30.0869	27.3589	26.8037	27.2664	29.6234	27.4982	27.3589	26.9707	26.2287	26.8202	27.4982	27.2664	27.9104	28.3666	27.2664	27.8593	27.248	27.3854	27.6561	28.7528	27.5437	26.8478	27.6247	28.003	28.3666	27.3854	26.2422	28.4398	28.2529	28.5427	27.2903	29.0294	27.4782	27.0166	28.5427	29.2188	28.3666	29.2188	28.2201	28.9312
PSMC3	0.890572	9.48782	0.362947	0.718327	0.840714	-6.49858	10	21	17.1273	11.9501	8.41441	17.5197	17.9856	0	8.24179	16.6649	8.15591	0	0	5.84244	16.6006	0	0	0	18.2807	16.0866	0	15.8258	0	20.7364	0	15.2503	15.1826	15.1826	8.5948	14.3657	17.8275	14.5203	13.2631	0	16.5013	0	0	0	0	14.5607	17.0064	19.5614	14.167
PRDX4	-0.51765	17.7096	-0.361812	0.719169	0.840885	-6.49899	15	30	18.1306	11.9501	18.7617	18.4674	17.1273	17.2576	19.663	19.4497	18.6358	19.4897	19.6052	18.1618	20.9075	20.8583	18.2328	15.8832	17.7182	20.0292	19.2257	19.158	18.9261	18.0619	19.0979	18.9703	18.3408	18.5075	18.4044	19.5842	16.6958	17.0581	21.9362	25.1362	23.0144	22.7969	14.4316	16.7241	19.6274	17.0844	14.6399	0	14.6399
HIST2H2AB	0.418515	18.9397	0.35995	0.720552	0.840892	-6.49966	14	32	19.8826	18.6736	20.0984	21.1697	22.5343	0	19.7647	16.0646	20.666	19.6986	18.5879	21.0963	18.382	18.0619	19.496	20.0082	16.1197	23.086	14.9843	16.5653	16.6289	8.24179	20.386	21.5032	20.4782	18.8739	19.9481	20.9325	18.2564	20.2953	20.1781	22.99	17.8538	21.9186	21.4847	19.9023	21.0529	21.0175	20.4228	15.8953	19.7801
GNB4	0.367195	18.7567	0.359931	0.720566	0.840892	-6.49967	15	31	18.382	11.9501	19.2913	19.8768	17.5025	19.4827	21.5834	19.9023	19.3952	19.4497	19.937	18.4746	19.6481	19.5899	18.29	17.8177	20.0082	22.5258	20.9325	19.0495	18.4095	19.751	20.2003	20.5001	19.2913	19.4758	19.8284	19.6481	18.7617	18.7482	17.6795	19.8377	17.4261	20.1865	20.5629	19.871	19.9826	0	17.6208	20.0827	21.182
FCN1	0.139168	24.6561	0.356243	0.723307	0.842702	-6.50099	15	32	22.9986	23.9803	23.7516	29.0294	23.4809	24.2524	25.6794	24.2629	25.1642	25.44	25.1362	24.802	24.1227	22.9695	24.1766	24.3606	25.7723	23.6074	24.6487	25.2404	24.0831	25.0715	25.4534	24.4261	25.8563	24.2524	25.9716	25.6205	22.6608	23.936	25.3539	26.3091	24.5977	27.0999	24.3524	24.5244	25.3295	24.1554	23.8037	23.7673	24.9252
HNRNPL	-0.846473	14.8478	-0.355969	0.723511	0.842702	-6.50109	13	26	16.4	18.1618	8.41441	16.4636	19.9987	0	20.2688	17.7182	19.0202	18.6897	19.463	18.9131	19.8026	17.1935	0	22.3127	5.84244	19.8026	0	16.4636	17.3166	18.5397	20.816	0	17.1935	16.4334	18.8516	15.3357	15.8832	18.1426	18.7728	18.5934	19.6052	16.4334	17.3166	0	16.7443	0	22.2314	20.2271	19.158
PHF10	-0.971885	11.3168	-0.35207	0.726413	0.845268	-6.50247	12	18	18.6161	11.9501	19.7415	16.6649	8.33536	0	8.24179	20.7932	18.2992	21.3496	19.0202	21.5539	0	17.7601	0	19.3397	21.6737	20.9502	20.7932	19.2367	0	20.9974	0	19.2913	21.7996	22.6539	26.2814	22.8514	5.22948	18.5934	0	0	0	0	0	0	0	0	0	19.0341	0
sp|P01609|KV117_HUMAN Ig kappa chain V-I region Scw OS=Homo sapiens PE=1 SV=1	-0.146493	22.521	-0.345428	0.731366	0.850067	-6.50478	15	32	23.1115	23.2559	23.086	21.2101	17.7182	23.2028	23.9629	23.2807	22.1942	23.1593	24.3933	21.9186	23.5573	23.6264	22.6097	22.2699	22.2927	19.5956	21.3587	22.8882	23.0762	22.2776	22.0327	22.9186	22.0431	24.3933	22.9695	22.6608	22.4872	22.5343	22.8514	23.7354	21.9443	18.5698	22.202	21.9674	22.6008	23.1679	23.6264	21.2562	21.8722
LTBP1	0.379219	19.1069	0.344654	0.731944	0.850067	-6.50505	15	31	19.9662	11.9501	19.6717	18.2146	22.6008	19.5348	20.1865	19.3888	18.6595	17.5438	19.1722	16.9813	19.4016	19.6274	19.9146	19.158	21.4381	16.3004	18.0409	17.3752	19.2478	19.0495	20.5222	21.4071	18.2807	21.2101	19.3186	17.0581	19.855	20.2151	20.3138	20.8071	21.807	21.9	19.7079	19.6986	19.9281	20.1412	0	20.9893	16.7241
IGHV1-58	0.342446	18.8278	0.342754	0.733363	0.850169	-6.5057	15	32	20.4962	11.9501	20.088	17.7182	16.8093	20.8915	8.24179	20.1519	19.7473	20.9502	21.4224	20.5041	17.3538	19.6449	18.1426	17.6208	5.84244	16.1197	14.3015	18.9029	22.3808	17.1751	19.1979	16.6289	20.119	19.7473	17.8079	18.0031	19.1358	20.0474	20.8742	21.4295	20.3292	21.0676	20.6823	20.5222	18.3408	21.984	20.8071	19.3583	21.3808
H2AFV	-0.19022	19.9326	-0.341714	0.734141	0.850169	-6.50606	15	32	19.6367	19.0272	19.9748	18.6214	20.2877	19.9085	20.3988	18.7673	21.0135	19.9214	21.3767	20.0827	21.0999	19.5673	20.3733	20.6612	19.9326	23.7484	14.5406	15.2168	17.0064	18.7422	20.4078	21.4185	20.0474	19.4222	20.8116	20.6304	18.8169	20.9934	20.3733	23.4763	17.8538	22.3162	21.693	19.5117	21.3453	21.3688	20.5456	17.3645	20.1226
H2AFZ	-0.19022	19.9326	-0.341714	0.734141	0.850169	-6.50606	15	32	19.6367	19.0272	19.9748	18.6214	20.2877	19.9085	20.3988	18.7673	21.0135	19.9214	21.3767	20.0827	21.0999	19.5673	20.3733	20.6612	19.9326	23.7484	14.5406	15.2168	17.0064	18.7422	20.4078	21.4185	20.0474	19.4222	20.8116	20.6304	18.8169	20.9934	20.3733	23.4763	17.8538	22.3162	21.693	19.5117	21.3453	21.3688	20.5456	17.3645	20.1226
CMTM5	0.809971	14.4031	0.325959	0.745951	0.859991	-6.51131	12	26	17.7601	23.1784	8.41441	24.0666	17.5688	0	8.24179	5.84244	18.5934	19.3774	19.0341	19.6449	18.7482	0	0	16.8093	18.4531	0	20.6928	18.2146	19.2564	17.5688	0	17.6795	19.855	0	19.6274	19.2257	16.2095	21.2759	18.4146	18.2807	21.7603	20.6564	0	17.0064	14.9843	18.3408	0	17.8275	15.3645
TIAM2	0.468145	17.8234	0.32537	0.746394	0.859991	-6.51151	14	31	18.9533	22.463	18.7954	23.2478	22.6806	15.4289	8.24179	17.0581	18.6161	17.8079	17.0328	19.0341	14.9843	16.1736	0	18.9959	16.5013	14.2255	17.4009	15.6767	15.6767	8.24179	19.0495	16.9813	13.7016	19.8333	18.1426	16.6649	21.5159	20.4782	21.7442	20.2877	19.4016	22.5435	21.3725	20.976	19.4758	20.0224	20.5222	22.2626	21.9275
MRC1	0.663537	15.6852	0.325052	0.746633	0.859991	-6.51161	14	26	7.29915	11.9501	8.41441	0	16.6006	20.2953	21.121	19.5614	20.4044	20.4858	20.6564	20.386	20.9664	20.6735	20.3931	20.088	21.1532	19.1819	18.2564	21.0267	20.4513	19.8826	18.6358	19.108	19.8634	20.5595	8.5948	18.6897	20.3138	19.9987	18.3158	0	0	13.7016	18.2702	18.7617	0	0	18.8516	18.1046	0
[truncated: 160 more rows]
[truncated: 17 more columns]

## Sheet: b) KEGG
Nmatch	Ncat	genes	Pvalue	Des	Relative	Pvalue2	Nall	Nid	Nup	Ndown	Neq	Nnot	gnAll	gnId	gnUp	gnDown	gnEq	gnNot
[truncated: 67 more rows]

## Sheet: c) CC
Nmatch	Ncat	genes	Pvalue	Des	Relative	Pvalue2	Nall	Nid	Nup	Ndown	Neq	Nnot	gnAll	gnId	gnUp	gnDown	gnEq	gnNot
[truncated: 117 more rows]

[truncated: 10 more sheets: d) MF, e) BP, f) KEGG_up, g) CC_up, h) MF_up, i) BP_up, j) KEGG_down, k) CC_down, l) MF_down, m) BP_down]
