# Supplementary material for: Extracellular Vesicles in Diffuse Large B Cell Lymphoma: Characterization and Diagnostic Potential
Source: Int J Mol Sci. 2022 Nov 1;23(21):13327. doi: 10.3390/ijms232113327 (PMC9654702; doi:10.3390/ijms232113327)
Supplement: Supplementary file 1 [file ijms-23-13327-s001.zip › TableS3_limmaRes_NonGCBVsGCBV3.xls]

## Sheet: a) ExN
pro	logFC	AveExpr	t	P.Value	adj.P.Val	B	# rep GC	# rep N	LPS_33_1b	LPS_34_1	LPS_36_1	LPS_37_1	LPS_38_1	LPS_39_1	LPS_40_1	LPS_41_1	LPS_42_1	LPS_43_1	LPS_44_1	LPS_45_1	Sample_12_1_20200111162049	Sample_13_1_20200111191435	Sample_15_1_20200112010157	Sample_17_1_20200112064922	Sample_19_1_20200112123646	Sample_20_1_20200112153026	Sample_21_1_20200112182406	Sample_23_1_20200113001126	Sample_25_1_20200113114225	Sample_26_1_20200113143611	Sample_27_1_20200113172951	Sample_28_1_20200113202331	Sample_29_1_20200113231710	Sample_30_1_20200114021052	Sample_31_1_20200114050431	Sample_32_1_20200114075810	mean_GC	mean_N	CV_GC	CV_N	median_GC	median_N	GN	proUL	FDR	E	Head
HIST2H2BC	-8.45858	14.2262	-3.68125	0.00105117	0.635433	-3.88689	17	7	19.103	5.84244	16.8666	17.6311	0	18.5761	0	20.4457	16.5831	19.496	8.5948	19.3542	5.22948	15.3161	17.9103	0	20.732	0	14.3339	17.2311	18.2447	18.9467	17.4793	17.6878	17.2079	19.751	17.4793	18.29	17.2597	8.765801	0.26184	0.879298	18.0775	7.218619	HIST2H2BC	>sp|Q6DN03|H2B2C_HUMAN	0.000325415	3	sp|Q6DN03|H2B2C_HUMAN Putative histone H2B type 2-C OS=Homo sapiens GN=HIST2H2BC PE=5 SV=3
HIST2H2BD	-8.45858	14.2262	-3.68125	0.00105117	0.635433	-3.88689	17	7	19.103	5.84244	16.8666	17.6311	0	18.5761	0	20.4457	16.5831	19.496	8.5948	19.3542	5.22948	15.3161	17.9103	0	20.732	0	14.3339	17.2311	18.2447	18.9467	17.4793	17.6878	17.2079	19.751	17.4793	18.29	17.2597	8.765801	0.26184	0.879298	18.0775	7.218619	HIST2H2BD	>sp|Q6DRA6|H2B2D_HUMAN	0.000325415	3	sp|Q6DRA6|H2B2D_HUMAN Putative histone H2B type 2-D OS=Homo sapiens GN=HIST2H2BD PE=5 SV=3
NBPF15	9.06339	12.0672	3.18449	0.00370624	0.832987	-4.03574	10	10	18.5824	17.1118	14.2255	0	16.0089	8.24179	0	0	16.7443	0	8.5948	17.1273	16.0422	18.4941	0	20.666	0	21.3328	21.3034	19.5117	20.2045	0	18.5934	21.4599	20.1615	7.07451	0	16.4	9.03073	17.5328	0.996178	0.233272	7.658146	17.8471	NBPF15	>sp|Q8N660|NBPFF_HUMAN	0.00838678	1	sp|Q8N660|NBPFF_HUMAN Neuroblastoma breakpoint family member 15 OS=Homo sapiens GN=NBPF15 PE=2 SV=2
sp|P01593|KV101_HUMAN Ig kappa chain V-I region AG OS=Homo sapiens PE=1 SV=1	1.30403	22.069	2.96963	0.00628312	0.832987	-4.10071	18	10	22.6539	21.284	20.0676	17.6795	21.6492	21.1857	19.9987	17.5938	20.6501	20.9587	21.06	18.8672	23.936	24.3409	22.6705	23.3249	21.7782	23.9803	23.6777	23.8502	23.9066	22.6462	23.0412	25.1362	22.2867	22.1248	24.7245	22.8584	21.7312	22.677	0.0979131	0.0707609	22.2058	22.9894	sp|P01593|KV101_HUMAN Ig kappa chain V-I region AG OS=Homo sapiens PE=1 SV=1	>sp|P01593|KV101_HUMAN	0	1	sp|P01593|KV101_HUMAN Ig kappa chain V-I region AG OS=Homo sapiens PE=1 SV=1
ST3GAL6	-6.76297	20.6776	-2.90654	0.00731881	0.832987	-4.11976	18	8	25.0577	5.84244	0	17.2873	0	23.6777	23.7354	24.4052	24.6923	25.537	8.5948	25.0068	24.113	23.8703	23.316	25.5654	22.082	22.3545	23.1679	24.1881	24.3014	23.3828	22.9986	24.4932	23.2238	21.4224	23.6579	22.9986	23.3213	15.9189	0.0771285	0.685972	23.66780	22.7612	ST3GAL6	>sp|Q9Y274|SIA10_HUMAN	0.00769634	2	sp|Q9Y274|SIA10_HUMAN Type 2 lactosamine alpha-2,3-sialyltransferase OS=Homo sapiens GN=ST3GAL6 PE=1 SV=1
sp|P06317|LV603_HUMAN Ig lambda chain V-VI region SUT OS=Homo sapiens PE=1 SV=1	-1.01623	23.4049	-2.84481	0.0084872	0.832987	-4.13835	18	10	23.7267	23.6878	23.086	23.2807	21.9275	24.4676	24.7627	23.6673	24.0375	24.3014	20.1961	23.2408	22.9786	24.0666	25.0421	22.3127	23.5979	23.0304	23.6264	22.4476	24.0455	24.113	23.4355	22.9695	22.7096	24.3014	23.3888	22.8882	23.7663	22.7542	0.0297094	0.0469773	23.8524	23.0045	sp|P06317|LV603_HUMAN Ig lambda chain V-VI region SUT OS=Homo sapiens PE=1 SV=1	>sp|P06317|LV603_HUMAN	0	1	sp|P06317|LV603_HUMAN Ig lambda chain V-VI region SUT OS=Homo sapiens PE=1 SV=1
TRAP1	-8.59056	11.5218	-2.82541	0.00888949	0.832987	-4.14419	13	5	17.5197	20.0524	0	21.2431	0	19.2423	21.0175	20.2688	20.7932	19.0693	8.5948	21.1902	5.22948	0	19.8981	0	20.3988	0	14.5203	17.9464	0	0	19.0341	0	0	18.1109	0	18.4818	14.260800	6.591668	0.64188	1.22476	19.0517	2.614741	TRAP1	>sp|Q12931|TRAP1_HUMAN	0	2	sp|Q12931|TRAP1_HUMAN Heat shock protein 75 kDa, mitochondrial OS=Homo sapiens GN=TRAP1 PE=1 SV=3
WDR1	6.07789	15.1439	2.75444	0.0105196	0.832987	-4.16548	14	10	20.8666	20.9325	18.1172	17.9175	18.5397	17.2873	19.7415	17.0328	19.9987	20.7932	19.3397	16.6006	18.8516	17.4009	0	20.9974	0	18.6267	19.6183	0	18.2807	17.9464	8.13727	18.9029	0	7.07451	16.0422	14.9843	12.7354	19.4793	0.615738	0.0556374	16.8167	19.1213	WDR1	>sp|O75083|WDR1_HUMAN	0	1	sp|O75083|WDR1_HUMAN WD repeat-containing protein 1 OS=Homo sapiens GN=WDR1 PE=1 SV=4
sp|P01608|KV116_HUMAN Ig kappa chain V-I region Roy OS=Homo sapiens PE=1 SV=1	1.20339	23.7363	2.64695	0.0135319	0.832987	-4.19756	18	10	25.1219	26.5183	27.3589	27.062	26.9194	27.4982	24.8578	23.8037	24.9963	26.8988	26.5369	24.3524	22.6462	23.8976	21.7343	23.3351	21.7196	23.2478	23.4446	21.0359	21.954	22.4802	21.247	22.7022	22.0431	19.9481	19.3286	21.9275	23.1547	24.7831	0.104018	0.076726	22.2616	24.2833	sp|P01608|KV116_HUMAN Ig kappa chain V-I region Roy OS=Homo sapiens PE=1 SV=1	>sp|P01608|KV116_HUMAN	0	1	sp|P01608|KV116_HUMAN Ig kappa chain V-I region Roy OS=Homo sapiens PE=1 SV=1
IGFALS	-1.1534	20.8205	-2.61946	0.0144224	0.832987	-4.20572	18	10	21.3409	21.6309	16.9032	22.3962	17.8275	21.6889	22.4951	20.8583	20.4962	20.883	20.765	21.0094	20.0773	20.5506	21.7283	19.2913	19.8826	21.0963	21.0094	21.0442	21.3243	21.9607	21.0175	20.7729	21.2655	21.06	21.0896	21.5096	21.2367	20.0715	0.0308395	0.0790002	21.07480	20.7689	IGFALS	>sp|P35858|ALS_HUMAN	0	1	sp|P35858|ALS_HUMAN Insulin-like growth factor-binding protein complex acid labile subunit OS=Homo sapiens GN=IGFALS PE=1 SV=1
ANKRD26	7.15652	6.05349	2.53492	0.0175154	0.832987	-4.23068	5	7	0	5.84244	16.7443	0	20.5595	18.4531	0	0	0	0	17.5025	0	21.5287	14.3657	0	12.554	0	0	11.9501	0	0	0	8.13727	0	0	7.07451	0	14.7857	3.48979	10.6682	1.7889	0.808371	0.00000	12.252	ANKRD26	>sp|Q9UPS8|ANR26_HUMAN	0.00131372	2	sp|Q9UPS8|ANR26_HUMAN Ankyrin repeat domain-containing protein 26 OS=Homo sapiens GN=ANKRD26 PE=1 SV=3
TFRC	0.835231	26.4822	2.5289	0.0177578	0.832987	-4.23246	18	10	26.7302	27.062	29.1145	26.0009	26.4298	25.5898	25.9251	26.9964	26.5183	25.6348	28.8576	26.0398	26.2683	25.0715	26.5961	26.1805	26.4568	26.6139	27.0999	27.4782	25.7723	25.5526	26.9555	26.0968	26.3515	25.9576	25.8417	26.3091	26.1693	27.0453	0.0228456	0.0399086	26.0204	26.672	TFRC	>sp|P02786|TFR1_HUMAN	0	2	sp|P02786|TFR1_HUMAN Transferrin receptor protein 1 OS=Homo sapiens GN=TFRC PE=1 SV=2
tr|A0A0G2JPE1|A0A0G2JPE1_HUMAN Uncharacterized protein OS=Homo sapiens PE=4 SV=1	1.12015	20.4387	2.51107	0.0184934	0.832987	-4.23769	18	10	22.3601	22.8679	20.2045	19.9916	19.5956	20.6263	21.7686	19.9826	21.0175	21.1617	20.0574	19.1212	22.1942	19.9916	19.463	21.8497	19.1478	19.7415	19.7415	20.6182	18.9029	20.3622	18.9959	23.2559	20.4324	18.6267	20.5222	19.6827	20.0231	21.1868	0.0434274	0.0683779	19.9916	21.0271	tr|A0A0G2JPE1|A0A0G2JPE1_HUMAN Uncharacterized protein OS=Homo sapiens PE=4 SV=1	>tr|A0A0G2JPE1|A0A0G2JPE1_HUMAN	0.000586166	1	tr|A0A0G2JPE1|A0A0G2JPE1_HUMAN Uncharacterized protein OS=Homo sapiens PE=4 SV=1
C8B	-0.858746	26.8798	-2.50484	0.0187571	0.832987	-4.23952	18	10	26.1316	25.4818	27.0166	27.5655	27.7537	27.9866	28.2867	26.745	27.3854	27.062	25.8417	26.2683	25.6986	26.5588	26.4473	24.9645	27.0999	27.193	27.2289	27.062	26.9964	29.3979	26.2157	26.1316	26.9964	27.1528	26.8478	27.1177	27.1773	26.3442	0.0283267	0.0343006	27.062	26.1317	C8B	>sp|P07358|CO8B_HUMAN	0	2	sp|P07358|CO8B_HUMAN Complement component C8 beta chain OS=Homo sapiens GN=C8B PE=1 SV=3
PAICS	1.48644	20.0787	2.50362	0.0188092	0.832987	-4.23987	18	10	21.6492	22.1942	22.1454	20.1961	23.1115	21.4146	21.7996	23.1846	20.9587	21.3587	22.4554	21.7603	22.2626	22.5555	16.8499	19.3774	17.0064	20.2688	17.7373	17.3538	17.9671	19.9146	16.3004	21.247	17.2873	17.3752	19.7473	16.7241	19.4308	21.2449	0.118901	0.0778267	19.8309	21.89730	PAICS	>sp|P22234|PUR6_HUMAN	0	2	sp|P22234|PUR6_HUMAN Multifunctional protein ADE2 OS=Homo sapiens GN=PAICS PE=1 SV=3
CA1	-1.57708	21.6113	-2.48889	0.0194478	0.832987	-4.24419	18	10	20.765	20.2151	21.284	21.3243	19.6986	19.1212	23.1512	20.2592	22.5555	20.386	22.0987	26.3991	22.2132	21.5287	20.1961	20.6735	21.4224	20.7463	20.119	22.0101	23.0941	21.8571	24.0831	18.0619	22.082	24.4932	22.1179	23.1593	22.18	20.5875	0.0786469	0.0583839	22.046	20.70990	CA1	>sp|P00915|CAH1_HUMAN	0	2	sp|P00915|CAH1_HUMAN Carbonic anhydrase 1 OS=Homo sapiens GN=CA1 PE=1 SV=2
sp|P01706|LV203_HUMAN Ig lambda chain V-II region BOH OS=Homo sapiens PE=1 SV=1	-3.16913	17.5289	-2.45932	0.0207913	0.832987	-4.25282	18	9	17.9671	19.7473	18.9959	19.6827	20.7729	20.1615	20.1615	18.6736	20.6047	19.8939	19.5956	20.4184	17.0064	19.1358	19.6717	13.8954	15.3645	17.6795	12.2347	19.0202	17.9031	17.0581	17.1515	0	17.4009	16.955	19.0979	14.5607	18.4953	15.7895	0.095111	0.389609	19.0591	17.8233	sp|P01706|LV203_HUMAN Ig lambda chain V-II region BOH OS=Homo sapiens PE=1 SV=1	>sp|P01706|LV203_HUMAN	0.000667557	1	sp|P01706|LV203_HUMAN Ig lambda chain V-II region BOH OS=Homo sapiens PE=1 SV=1
sp|P01703|LV105_HUMAN Ig lambda chain V-I region NEWM OS=Homo sapiens PE=1 SV=1	-0.686288	22.3908	-2.44612	0.0214183	0.832987	-4.25667	18	10	22.326	21.6128	22.0903	22.99	22.4476	23.3758	22.5663	22.4951	23.2028	22.7274	22.326	22.2314	21.0267	22.6806	23.2642	21.2759	21.6816	22.0003	22.2927	24.0375	22.1834	21.5714	23.3462	22.326	22.0003	21.1857	23.1023	22.5757	22.62320	21.9724	0.032217	0.0226395	22.62820	22.1915	sp|P01703|LV105_HUMAN Ig lambda chain V-I region NEWM OS=Homo sapiens PE=1 SV=1	>sp|P01703|LV105_HUMAN	0	1	sp|P01703|LV105_HUMAN Ig lambda chain V-I region NEWM OS=Homo sapiens PE=1 SV=1
APOA1	1.17323	26.5642	2.42321	0.0225473	0.832987	-4.26332	18	10	28.4022	25.6794	25.8019	25.2802	26.1451	24.3524	20.9587	24.2079	26.8819	26.4151	25.2915	25.2692	27.3854	27.3427	27.9346	28.476	26.5369	29.4459	27.8097	27.1724	27.1528	27.2289	26.6734	27.193	27.9664	25.8306	27.3589	27.6058	26.2316	27.163	0.0661586	0.051383	26.7777	27.2892	APOA1	>sp|P02647|APOA1_HUMAN	0	1	sp|P02647|APOA1_HUMAN Apolipoprotein A-I OS=Homo sapiens GN=APOA1 PE=1 SV=1
SUSD5	5.20217	16.1071	2.41381	0.0230265	0.832987	-4.26605	15	10	16.9813	21.1947	19.5117	0	18.2807	19.2113	16.1736	13.977	15.3357	0	21.8571	13.6252	17.3752	16.0866	0	21.5714	15.7872	18.8516	16.9032	17.5438	17.5197	16.4636	18.1172	19.8144	19.0816	20.2426	20.1337	19.3583	14.3698	19.2341	0.479168	0.0974512	16.3186	19.1817	SUSD5	>sp|O60279|SUSD5_HUMAN	0.00589722	2	sp|O60279|SUSD5_HUMAN Sushi domain-containing protein 5 OS=Homo sapiens GN=SUSD5 PE=1 SV=3
CCT6A	0.94306	20.3101	2.4122	0.0231095	0.832987	-4.26652	18	10	19.6449	20.883	22.3013	20.6823	20.8251	19.1722	20.4782	20.4782	21.4224	19.8826	21.4442	19.9023	22.4476	19.2478	19.4758	20.7011	21.1783	21.0094	18.7059	19.9987	20.4324	19.7255	17.9671	21.4847	20.593	18.6595	20.3033	19.6367	19.9576	20.9447	0.0431693	0.0537904	19.9505	20.9462	CCT6A	>sp|P40227|TCPZ_HUMAN	0	1	sp|P40227|TCPZ_HUMAN T-complex protein 1 subunit zeta OS=Homo sapiens GN=CCT6A PE=1 SV=3
GALC	-1.84111	23.9633	-2.39671	0.0239221	0.832987	-4.271	18	10	22.3361	26.9555	23.6958	24.7375	23.086	25.4534	23.9244	23.3613	25.4534	24.7031	26.8364	26.7607	18.3158	24.0455	21.3243	19.1819	23.9542	21.9607	22.5258	20.9587	25.7256	25.191	24.789	24.0553	26.9194	23.7593	26.3645	24.5977	24.5568	22.8949	0.0652733	0.12192	24.7203	22.8059	GALC	>sp|P54803|GALC_HUMAN	0	2	sp|P54803|GALC_HUMAN Galactocerebrosidase OS=Homo sapiens GN=GALC PE=1 SV=2
IGLC3	0.967014	29.891	2.39268	0.0241376	0.832987	-4.27217	18	10	31.2913	30.6602	29.73	29.6717	32.0892	26.7607	29.6717	26.9401	29.73	29.3979	30.6602	28.8576	29.076	29.73	30.1578	30.0158	29.1589	30.0158	30.3613	30.592	29.8185	30.1578	30.5224	30.8185	30.3613	29.8185	30.592	30.2915	29.5684	30.4718	0.0371781	0.0276859	29.7743	30.5108	IGLC3	>sp|P0CG06|LAC3_HUMAN	0	2	sp|P0CG06|LAC3_HUMAN Ig lambda-3 chain C regions OS=Homo sapiens GN=IGLC3 PE=1 SV=1
C18orf63	-0.957569	22.1266	-2.37731	0.0249764	0.832987	-4.2766	18	10	23.2807	22.2626	21.9186	22.5343	21.3243	21.1375	23.1593	22.6008	22.5928	21.7343	22.8302	23.2127	22.9986	22.2493	22.2409	18.3286	22.7533	21.2655	21.398	22.5835	21.7041	22.0327	23.2408	19.8939	22.6267	21.7526	22.9186	22.9695	22.4469	21.5501	0.0263039	0.070292	22.5882	21.6583	C18orf63	>sp|Q68DL7|CR063_HUMAN	0.00230814	1	sp|Q68DL7|CR063_HUMAN Uncharacterized protein C18orf63 OS=Homo sapiens GN=C18orf63 PE=2 SV=2
FLNA	0.8051	24.2071	2.36455	0.0256932	0.832987	-4.28028	18	10	24.9508	23.5732	25.2024	23.6264	24.6807	23.7267	25.0068	23.9066	23.1846	24.505	25.1101	24.9963	25.1759	23.0235	22.9079	25.0421	23.936	24.9645	25.4534	23.3697	25.3295	25.5898	23.5828	23.2408	23.7267	22.7821	23.1937	24.0121	23.9114	24.7394	0.0354759	0.0296685	23.7267	25.0033	FLNA	>sp|P21333|FLNA_HUMAN	0	2	sp|P21333|FLNA_HUMAN Filamin-A OS=Homo sapiens GN=FLNA PE=1 SV=4
ARG1	4.39888	10.0568	2.3612	0.025884	0.832987	-4.28124	9	8	18.6036	18.0209	22.5835	20.9664	21.3496	8.24179	16.8093	23.059	20.3138	17.7373	20.9587	19.5348	5.22948	0	0	19.9987	0	0	12.9727	0	0	0	8.13727	0	0	7.07451	0	0	7.881903	13.9717	1.16309	0.639917	3.537253	18.3123	ARG1	>sp|P05089|ARGI1_HUMAN	0.00332728	1	sp|P05089|ARGI1_HUMAN Arginase-1 OS=Homo sapiens GN=ARG1 PE=1 SV=2
IGLC2	0.975242	29.9358	2.32122	0.0282688	0.832987	-4.29271	18	10	31.4558	30.7266	29.8185	29.73	32.3535	26.7905	29.73	26.9555	29.7689	29.4459	30.7266	28.8925	29.0294	29.7689	30.2209	30.0869	29.076	29.8766	30.459	30.6602	30.0158	30.0158	30.592	30.7266	30.5224	29.8766	30.6602	30.2209	29.6079	30.526	0.0375846	0.0302699	29.8227	30.5928	IGLC2	>sp|P0CG05|LAC2_HUMAN	0	2	sp|P0CG05|LAC2_HUMAN Ig lambda-2 chain C regions OS=Homo sapiens GN=IGLC2 PE=1 SV=1
IGLV3-25	-0.509276	27.6832	-2.31722	0.0285183	0.832987	-4.29385	18	10	27.2289	26.634	27.2108	27.9346	28.3666	28.5948	28.7528	27.8313	28.476	27.8593	27.2289	27.1724	26.8478	27.8097	27.3427	27.4254	27.2903	27.2664	28.2529	27.8097	27.9104	27.5195	28.0838	27.248	27.9346	27.5847	27.6247	27.8879	27.8566	27.371	0.0153263	0.0199404	27.8453	27.2384	IGLV3-25	>tr|A0A075B6J4|A0A075B6J4_HUMAN	0	1	tr|A0A075B6J4|A0A075B6J4_HUMAN Protein IGLV3-25 (Fragment) OS=Homo sapiens GN=IGLV3-25 PE=1 SV=2
sp|P18135|KV312_HUMAN Ig kappa chain V-III region HAH OS=Homo sapiens PE=2 SV=1	1.0727	27.6465	2.30215	0.0294757	0.832987	-4.29815	18	10	29.7689	31.2913	27.2289	27.193	29.0294	28.0243	27.4575	25.8563	27.0166	27.7783	25.7256	26.5588	29.7689	28.7908	27.8313	27.8593	26.5772	27.9866	27.3589	27.6058	27.7537	27.707	25.5898	27.3854	27.2108	26.9194	27.6561	27.1724	27.2611	28.3403	0.028399	0.0570998	27.3341	27.923	sp|P18135|KV312_HUMAN Ig kappa chain V-III region HAH OS=Homo sapiens PE=2 SV=1	>sp|P18135|KV312_HUMAN	0	1	sp|P18135|KV312_HUMAN Ig kappa chain V-III region HAH OS=Homo sapiens PE=2 SV=1
DDX26B	-0.695053	22.9826	-2.2787	0.0310234	0.832987	-4.30482	18	10	20.9587	22.5835	22.5435	24.4172	22.7274	24.0006	22.5928	22.7365	22.7184	22.5663	22.7022	24.4791	21.7442	23.6264	22.4397	22.3479	23.5732	23.059	23.2028	23.7354	23.0055	22.4726	23.0055	23.4606	22.6168	23.3462	22.7274	24.1227	23.2324	22.533	0.0298643	0.0323754	23.0055	22.6428	DDX26B	>sp|Q5JSJ4|DX26B_HUMAN	0.00495825	1	sp|Q5JSJ4|DX26B_HUMAN Protein DDX26B OS=Homo sapiens GN=DDX26B PE=1 SV=1
SPAG17	5.80039	5.12038	2.26684	0.0318334	0.832987	-4.30818	5	7	19.3774	5.84244	0	0	0	8.24179	0	16.2736	0	0	8.5948	0	5.22948	0	0	13.6252	0	13.7016	21.3651	0	0	0	8.13727	0	15.9073	7.07451	0	0	3.09081	8.773600	1.8067	0.907799	0	7.21862	SPAG17	>sp|Q6Q759|SPG17_HUMAN	0.00947618	1	sp|Q6Q759|SPG17_HUMAN Sperm-associated antigen 17 OS=Homo sapiens GN=SPAG17 PE=2 SV=1
APOF	7.11083	8.26384	2.24644	0.0332728	0.832987	-4.31395	6	9	19.9748	5.84244	18.7841	17.8455	18.4531	17.3166	0	16.5242	0	0	8.5948	0	5.22948	0	0	19.1979	20.7463	18.2992	15.9637	0	0	0	8.13727	0	0	20.4782	0	0	5.613778	13.0339	1.5214140	0.564446	0.00000	17.1314	APOF	>sp|Q13790|APOF_HUMAN	0	1	sp|Q13790|APOF_HUMAN Apolipoprotein F OS=Homo sapiens GN=APOF PE=1 SV=2
CD53	-0.967147	22.7378	-2.24092	0.0336724	0.832987	-4.31551	18	10	20.7364	21.5159	19.6367	22.3361	20.6263	21.4599	20.883	22.4802	24.3204	21.0267	21.0963	21.6816	22.5435	23.9066	24.8213	24.4576	24.1982	23.525	24.3318	25.2024	23.2807	21.7526	24.8832	21.1947	24.3409	23.2807	24.2313	22.9079	23.1663	21.9664	0.0605509	0.0756532	23.28070	21.3553	CD53	>sp|P19397|CD53_HUMAN	0.00220143	1	sp|P19397|CD53_HUMAN Leukocyte surface antigen CD53 OS=Homo sapiens GN=CD53 PE=1 SV=1
TUBA4B	6.79656	13.8252	2.2407	0.0336883	0.832987	-4.31557	12	10	14.9843	5.84244	20.2151	17.9671	18.7482	18.6358	15.6086	17.4526	0	16.9351	20.0773	0	21.6889	16.6289	0	19.5117	21.0094	18.5934	21.0814	0	11.7264	19.6449	8.13727	20.7548	0	21.1617	0	20.7011	11.4227	18.1498	0.777371	0.259593	16.1187	19.7945	TUBA4B	>sp|Q9H853|TBA4B_HUMAN	0	1	sp|Q9H853|TBA4B_HUMAN Putative tubulin-like protein alpha-4B OS=Homo sapiens GN=TUBA4B PE=5 SV=2
LGALS3	-6.6092	17.5651	-2.2382	0.0338705	0.832987	-4.31628	17	7	21.9924	5.84244	0	19.937	0	17.8821	23.1937	20.1781	23.8256	23.7673	22.7635	22.1626	23.1417	21.121	0	0	20.4184	19.855	17.5438	23.8329	20.1615	21.121	19.9748	21.5539	20.343	20.386	23.2807	17.5438	19.9516	13.2693	0.267063	0.78534	20.4022	18.6994	LGALS3	>sp|P17931|LEG3_HUMAN	0.00119427	2	sp|P17931|LEG3_HUMAN Galectin-3 OS=Homo sapiens GN=LGALS3 PE=1 SV=5
CFHR2	-1.30596	23.3031	-2.22709	0.0346923	0.832987	-4.31941	18	10	22.0327	23.7452	23.6074	23.5828	22.9367	23.841	24.372	23.6172	23.5903	23.3613	21.7343	23.0235	22.8302	22.463	21.3808	21.9	23.3543	22.6462	20.8402	26.5183	21.6671	23.2478	22.0753	22.4397	27.3854	23.2478	27.0455	24.0006	23.7652	22.4713	0.0707181	0.0392835	23.4721	22.543	CFHR2	>sp|P36980|FHR2_HUMAN	0	2	sp|P36980|FHR2_HUMAN Complement factor H-related protein 2 OS=Homo sapiens GN=CFHR2 PE=1 SV=1
IGHV3-73	0.753857	25.6038	2.20925	0.0360489	0.832987	-4.32442	18	10	28.1173	25.1759	25.9716	25.8708	26.4151	25.3409	25.5136	26.5588	26.1601	25.8708	26.7905	25.2182	25.5898	25.0203	23.8133	26.7094	25.0203	26.8651	24.4261	24.2928	25.44	26.0968	23.8883	25.3671	25.3063	26.0308	25.7256	24.3104	25.3043	26.1428	0.0314298	0.0404297	25.3904	26.1933	IGHV3-73	>tr|A0A0B4J1V6|A0A0B4J1V6_HUMAN	0	2	tr|A0A0B4J1V6|A0A0B4J1V6_HUMAN Protein IGHV3-73 (Fragment) OS=Homo sapiens GN=IGHV3-73 PE=1 SV=1
LGALS3BP	-0.643595	29.54	-2.19811	0.0369201	0.832987	-4.32754	18	10	28.4398	28.67	28.3666	29.555	28.476	30.1578	29.8766	28.7144	30.2915	29.6717	27.3427	29.076	28.8576	29.2808	29.8185	29.2808	30.7266	30.6602	30.592	29.8185	28.67	30.2915	29.8185	30.0158	30.459	30.1578	29.6717	30.3613	29.801	29.0702	0.019424	0.0366533	29.8185	28.7638	LGALS3BP	>sp|Q08380|LG3BP_HUMAN	0	1	sp|Q08380|LG3BP_HUMAN Galectin-3-binding protein OS=Homo sapiens GN=LGALS3BP PE=1 SV=1
TTBK2	-4.55098	22.5672	-2.19011	0.0375579	0.832987	-4.32977	18	9	22.8302	24.9125	26.1451	26.2287	0	26.3091	24.2407	25.9128	20.0984	23.4926	8.5948	26.4473	26.1384	22.1981	24.592	19.5787	26.8651	23.3112	21.9641	24.4791	23.1815	23.3503	26.3387	21.6548	19.7889	27.7336	23.6172	21.8771	24.264	19.513	0.0943813	0.436537	24.3599	22.3971	TTBK2	>tr|Q8IWY7|Q8IWY7_HUMAN	0	3	tr|Q8IWY7|Q8IWY7_HUMAN Tau-tubulin kinase OS=Homo sapiens GN=TTBK2 PE=1 SV=1
IGHV4-28	0.641846	26.0855	2.17485	0.0388005	0.832987	-4.33403	18	10	26.0134	25.3868	26.3843	25.191	25.1642	26.1987	24.6388	25.0203	25.2313	25.9716	24.9125	24.6107	26.5588	26.1805	26.7302	28.67	25.3539	27.0999	27.1177	26.9401	25.7583	25.3063	26.4842	26.7607	27.5437	25.8417	26.6139	26.7094	25.9069	26.4068	0.032161	0.0422987	25.9067	26.4716	IGHV4-28	>tr|A0A0C4DH34|A0A0C4DH34_HUMAN	0	1	tr|A0A0C4DH34|A0A0C4DH34_HUMAN Protein IGHV4-28 (Fragment) OS=Homo sapiens GN=IGHV4-28 PE=1 SV=1
KDM6A	-1.36265	20.1863	-2.14483	0.0413549	0.832987	-4.34236	18	10	19.9481	20.6047	16.3768	18.4674	15.8258	18.4818	17.4009	17.6961	18.9853	22.6267	17.7816	21.247	19.6274	18.7209	22.3601	20.4113	23.0762	21.1697	20.6405	22.8121	20.1781	22.2699	21.3725	19.0693	21.5159	23.7516	22.3808	20.4184	20.7645	19.1455	0.0974033	0.0977038	21.3098	19.7878	KDM6A	>sp|O15550|KDM6A_HUMAN	0.00433437	2	sp|O15550|KDM6A_HUMAN Lysine-specific demethylase 6A OS=Homo sapiens GN=KDM6A PE=1 SV=2
PKLR	-2.78417	18.3376	-2.12522	0.0431039	0.832987	-4.34778	18	9	17.0581	19.191	20.6182	21.9674	19.7255	21.1116	21.1857	20.7785	20.3773	20.1071	20.2522	19.6367	16.9032	18.2992	16.9032	0	19.937	17.3752	18.1426	18.4531	17.4526	18.2992	18.2702	18.7059	17.6795	18.6736	17.2401	19.108	19.1933	16.7972	0.0784092	0.359869	18.8908	18.42430	PKLR	>sp|P30613|KPYR_HUMAN	0	2	sp|P30613|KPYR_HUMAN Pyruvate kinase PKLR OS=Homo sapiens GN=PKLR PE=1 SV=2
SAA1	4.93108	16.7105	2.11584	0.0439635	0.832987	-4.35036	16	10	18.526	20.976	21.0175	21.7283	22.516	8.24179	0	0	20.8742	20.7364	21.7442	20.1781	19.0341	17.6961	14.7256	12.714	23.5454	20.9075	22.3882	15.6767	11.1608	18.5075	16.5013	18.199	16.6958	7.07451	16.6006	19.9281	14.9929	19.8022	0.46824	0.147644	16.6482	20.9417	SAA1	>sp|P0DJI8|SAA1_HUMAN	0	1	sp|P0DJI8|SAA1_HUMAN Serum amyloid A-1 protein OS=Homo sapiens GN=SAA1 PE=1 SV=1
KRT34	1.21343	25.2397	2.11376	0.0441562	0.832987	-4.35094	18	10	26.9707	25.5136	25.5026	25.7583	26.6139	24.6388	21.4847	24.3104	23.0235	23.3697	25.1759	23.4446	24.6923	25.8149	27.2664	26.8364	23.2719	25.537	24.8213	23.0683	26.6916	26.605	24.5863	27.707	25.2024	25.3671	24.9963	28.4398	24.8522	25.9371	0.070552	0.0393391	24.8176	25.52530	KRT34	>sp|O76011|KRT34_HUMAN	0	1	sp|O76011|KRT34_HUMAN Keratin, type I cuticular Ha4 OS=Homo sapiens GN=KRT34 PE=2 SV=2
SLC16A1	1.29447	20.9262	2.11144	0.0443717	0.832987	-4.35157	18	10	21.1283	22.4476	22.4222	21.2184	21.3328	19.6183	21.8909	19.2812	18.3892	20.7115	20.1071	24.1766	20.1694	19.5614	20.4513	21.5539	18.94	22.1179	24.4576	21.284	18.8516	20.7932	23.086	21.9186	18.9261	19.1979	22.6008	19.3012	20.46	21.7655	0.0805276	0.0577661	20.0348	21.7362	SLC16A1	>sp|P53985|MOT1_HUMAN	0.00443787	2	sp|P53985|MOT1_HUMAN Monocarboxylate transporter 1 OS=Homo sapiens GN=SLC16A1 PE=1 SV=3
sp|P06318|LV604_HUMAN Ig lambda chain V-VI region WLT OS=Homo sapiens PE=1 SV=1	5.41965	14.8296	2.10813	0.0446811	0.832987	-4.35248	14	10	19.7079	19.3449	19.158	19.463	21.6047	8.24179	0	0	22.2451	16.71	8.5948	0	18.1306	0	19.7415	18.8805	18.9703	16.8093	19.158	16.4	15.2503	17.7182	8.13727	18.9603	16.7241	20.7463	16.4	18.1306	13.04880	18.0349	0.615048	0.195584	16.555	19.0592	sp|P06318|LV604_HUMAN Ig lambda chain V-VI region WLT OS=Homo sapiens PE=1 SV=1	>sp|P06318|LV604_HUMAN	0	1	sp|P06318|LV604_HUMAN Ig lambda chain V-VI region WLT OS=Homo sapiens PE=1 SV=1
sp|P01620|KV302_HUMAN Ig kappa chain V-III region SIE OS=Homo sapiens PE=1 SV=1	0.880736	28.167	2.10487	0.0449882	0.832987	-4.35338	18	10	29.73	31.4558	27.4083	27.4254	29.076	28.0527	27.4782	26.634	27.248	27.8097	26.2157	27.3427	29.8766	29.5045	28.0527	27.9866	27.8879	28.7144	27.9866	27.707	28.5948	28.6336	26.745	28.5948	28.5134	27.4083	28.476	28.1173	27.86840	28.7045	0.0257325	0.0506848	27.84880	28.6546	sp|P01620|KV302_HUMAN Ig kappa chain V-III region SIE OS=Homo sapiens PE=1 SV=1	>sp|P01620|KV302_HUMAN	0	1	sp|P01620|KV302_HUMAN Ig kappa chain V-III region SIE OS=Homo sapiens PE=1 SV=1
HLA-DRB3	6.69571	15.5388	2.08782	0.0466224	0.832987	-4.35805	12	10	20.816	20.4184	18.8672	18.4146	18.7209	8.24179	17.7373	0	21.1034	20.7189	22.8584	22.2409	15.9637	0	15.6767	20.6108	0	21.9186	21.3328	22.3479	0	0	23.2325	18.8926	18.8371	23.4081	0	22.7274	13.0381	20.04	0.7749	0.098774	18.076	20.51460	HLA-DRB3	>sp|P79483|DRB3_HUMAN	0	3	sp|P79483|DRB3_HUMAN HLA class II histocompatibility antigen, DR beta 3 chain OS=Homo sapiens GN=HLA-DRB3 PE=1 SV=1
sp|P18136|KV313_HUMAN Ig kappa chain V-III region HIC OS=Homo sapiens PE=1 SV=2	0.98993	27.4818	2.07076	0.0483116	0.832987	-4.3627	18	10	29.5896	31.1192	27.1275	27.1275	28.9312	27.9664	27.2903	25.7871	26.9707	27.6561	25.3967	26.4643	29.6717	28.6923	27.6405	27.4982	26.5103	27.7537	26.9631	27.3969	27.6058	27.5847	25.3352	27.2289	26.9478	26.8037	27.5751	26.8565	27.1229	28.128	0.0289717	0.0595776	27.2089	27.6259	sp|P18136|KV313_HUMAN Ig kappa chain V-III region HIC OS=Homo sapiens PE=1 SV=2	>sp|P18136|KV313_HUMAN	0	1	sp|P18136|KV313_HUMAN Ig kappa chain V-III region HIC OS=Homo sapiens PE=1 SV=2
IGKV3-20	0.986244	27.4689	2.06671	0.0487204	0.832987	-4.3638	18	10	29.5896	31.1192	27.1275	27.1275	28.8925	27.9346	27.2664	25.7583	26.9555	27.6247	25.3868	26.4643	29.6234	28.6923	27.6405	27.4782	26.5103	27.7336	26.9631	27.3969	27.5847	27.5437	25.3352	27.2108	26.9478	26.7905	27.5751	26.8565	27.1114	28.1125	0.0289012	0.0595143	27.197	27.60590	IGKV3-20	>tr|A0A0B4J1Z6|A0A0B4J1Z6_HUMAN	0	3	tr|A0A0B4J1Z6|A0A0B4J1Z6_HUMAN Protein IGKV3-20 (Fragment) OS=Homo sapiens GN=IGKV3-20 PE=4 SV=1
sp|P01623|KV305_HUMAN Ig kappa chain V-III region WOL OS=Homo sapiens PE=1 SV=1	0.907885	28.2118	2.05475	0.0499449	0.832987	-4.36705	18	10	29.8766	31.5755	27.4575	27.4575	29.1589	28.1173	27.6058	26.1601	27.193	27.9346	25.9845	27.3854	29.9598	29.555	28.0838	28.1528	27.9104	28.7528	28.0243	27.9104	28.7144	28.7528	26.8364	28.67	28.5427	27.4254	28.5134	28.2201	27.9066	28.7613	0.0282068	0.0532246	27.9225	28.7114	sp|P01623|KV305_HUMAN Ig kappa chain V-III region WOL OS=Homo sapiens PE=1 SV=1	>sp|P01623|KV305_HUMAN	0	2	sp|P01623|KV305_HUMAN Ig kappa chain V-III region WOL OS=Homo sapiens PE=1 SV=1
CACTIN	3.61151	17.6487	2.03859	0.0516435	0.832987	-4.37143	16	10	15.1826	17.5688	17.1273	0	21.5032	8.24179	17.4862	18.7059	16.6289	0	17.2576	14.6399	23.1846	19.5733	20.0224	20.0474	22.5555	21.0529	20.7364	18.9261	21.4516	21.9674	22.2205	20.8327	15.5137	21.6492	19.3099	20.7785	16.6484	19.4493	0.418906	0.128946	19.11800	20.3919	CACTIN	>sp|Q8WUQ7|CATIN_HUMAN	0.00584958	1	sp|Q8WUQ7|CATIN_HUMAN Cactin OS=Homo sapiens GN=CACTIN PE=1 SV=3
IGLV7-43	0.714411	26.4449	2.0336	0.0521781	0.832987	-4.37277	18	10	27.2019	26.9298	27.1828	26.8283	27.5546	26.8736	27.0244	26.7688	25.6718	26.9631	26.3312	24.6977	26.624	26.7688	27.091	27.3266	24.7081	27.3003	27.5546	27.2019	26.2496	26.3917	25.4864	25.2628	26.3164	24.1277	26.1703	25.849	26.1771	26.9269	0.0350218	0.0260968	26.354	27.1923	IGLV7-43	>tr|A0A0B4J1U2|A0A0B4J1U2_HUMAN	0	2	tr|A0A0B4J1U2|A0A0B4J1U2_HUMAN Protein IGLV7-43 (Fragment) OS=Homo sapiens GN=IGLV7-43 PE=4 SV=1
sp|P04211|LV001_HUMAN Ig lambda chain V region 4A OS=Homo sapiens PE=4 SV=1	0.714411	26.4449	2.0336	0.0521781	0.832987	-4.37277	18	10	27.2019	26.9298	27.1828	26.8283	27.5546	26.8736	27.0244	26.7688	25.6718	26.9631	26.3312	24.6977	26.624	26.7688	27.091	27.3266	24.7081	27.3003	27.5546	27.2019	26.2496	26.3917	25.4864	25.2628	26.3164	24.1277	26.1703	25.849	26.1771	26.9269	0.0350218	0.0260968	26.354	27.1923	sp|P04211|LV001_HUMAN Ig lambda chain V region 4A OS=Homo sapiens PE=4 SV=1	>sp|P04211|LV001_HUMAN	0	2	sp|P04211|LV001_HUMAN Ig lambda chain V region 4A OS=Homo sapiens PE=4 SV=1
CCDC68	-6.06148	15.9474	-2.01112	0.0546489	0.832987	-4.37883	16	6	20.0292	19.4368	22.1942	21.4442	22.1543	19.1358	20.6047	21.0738	21.6605	22.9462	20.6928	0	20.6182	21.5096	19.3642	0	19.0979	0	0	0	17.2221	19.2257	18.526	0	20.0474	19.0069	21.541	18.9959	17.8557	12.5125	0.372331	0.863239	19.2949	19.733	CCDC68	>sp|Q9H2F9|CCD68_HUMAN	0.000763165	1	sp|Q9H2F9|CCD68_HUMAN Coiled-coil domain-containing protein 68 OS=Homo sapiens GN=CCDC68 PE=1 SV=1
KCNAB2	-1.2329	21.6821	-2.00628	0.0551935	0.832987	-4.38012	18	10	20.1337	22.9786	23.3888	23.2028	23.4355	22.7274	24.0831	23.0487	20.883	21.0359	21.0814	22.9986	20.8742	19.2717	20.883	19.3012	21.7831	21.1116	16.2095	22.0327	21.9924	22.516	22.326	21.3903	21.975	24.6923	19.7748	21.9674	22.0663	20.9905	0.0620035	0.103313	22.0126	21.0965	KCNAB2	>tr|K7EIR5|K7EIR5_HUMAN	0.00932712	1	tr|K7EIR5|K7EIR5_HUMAN Voltage-gated potassium channel subunit beta-2 (Fragment) OS=Homo sapiens GN=KCNAB2 PE=1 SV=1
CD99	5.23965	13.8425	2.0033	0.0555318	0.832987	-4.38092	13	10	16.3464	17.3309	20.4324	18.526	20.8915	20.2356	16.2365	16.9032	0	0	18.4674	16.7241	16.3464	13.6252	0	18.4366	16.6649	11.1608	15.2503	15.3645	0	0	8.13727	18.7209	18.4531	17.6208	19.5956	16.1197	11.9003	17.3383	0.673818	0.162086	16.1781	17.8837	CD99	>sp|P14209|CD99_HUMAN	0.00212585	1	sp|P14209|CD99_HUMAN CD99 antigen OS=Homo sapiens GN=CD99 PE=1 SV=1
ALDH16A1	-2.22302	25.7197	-2.00191	0.0556898	0.832987	-4.38129	18	10	22.4041	28.5948	23.3543	28.971	23.5979	23.5903	30.0158	29.1145	29.076	29.555	22.8988	28.7144	24.9364	30.7266	22.6097	23.2127	24.1554	29.7689	22.7022	22.3714	30.0869	23.7267	25.3671	22.7739	23.8256	28.003	23.2028	22.7969	26.4394	24.4244	0.118172	0.107126	26.685	23.2835	ALDH16A1	>sp|Q8IZ83|A16A1_HUMAN	0	1	sp|Q8IZ83|A16A1_HUMAN Aldehyde dehydrogenase family 16 member A1 OS=Homo sapiens GN=ALDH16A1 PE=1 SV=2
IGLV3-10	-0.747872	27.5719	-2.00004	0.0559039	0.832987	-4.3818	18	10	27.707	27.0821	27.5195	28.7144	29.1145	29.6717	29.555	27.0999	28.1173	27.9664	25.8563	27.5847	25.6517	27.9104	27.4782	27.6247	26.9964	27.248	28.1173	27.6561	27.0166	26.9707	28.1887	25.5796	28.476	26.3235	27.032	27.7537	27.8062	27.1501	0.0321039	0.0422923	27.70490	27.3837	IGLV3-10	>tr|A0A075B6K4|A0A075B6K4_HUMAN	0	1	tr|A0A075B6K4|A0A075B6K4_HUMAN HCG2043238 (Fragment) OS=Homo sapiens GN=IGLV3-10 PE=1 SV=1
DEF8	-0.752536	20.7554	-1.99004	0.0570575	0.832987	-4.38447	18	10	19.5248	20.0676	18.7361	22.0003	18.9703	21.3243	19.6827	20.2426	20.4184	19.7079	20.2151	19.8026	21.3034	21.8642	20.343	21.4295	20.5328	21.3093	20.6928	21.2022	21.8316	22.5343	19.8421	19.6514	20.036	22.7739	22.6806	22.4315	21.06950	20.19	0.0534286	0.0485043	20.8675	20.1413	DEF8	>sp|Q6ZN54|DEFI8_HUMAN	0.00152905	1	sp|Q6ZN54|DEFI8_HUMAN Differentially expressed in FDCP 8 homolog OS=Homo sapiens GN=DEF8 PE=1 SV=2
RAC3	-0.795052	18.4888	-1.98596	0.0575348	0.832987	-4.38556	18	10	18.4818	19.0816	17.1751	16.9813	15.9073	18.8672	19.0693	19.2564	21.3903	18.2702	19.2367	19.191	18.4674	19.1478	19.5248	17.4526	17.8821	18.1172	17.6208	18.8672	18.4941	17.1935	19.3501	18.4044	18.1426	18.94	18.7209	18.4531	18.7634	17.9945	0.0513163	0.0550454	18.8672	18.2608	RAC3	>sp|P60763|RAC3_HUMAN	0	2	sp|P60763|RAC3_HUMAN Ras-related C3 botulinum toxin substrate 3 OS=Homo sapiens GN=RAC3 PE=1 SV=1
EFEMP1	-2.84514	18.2472	-1.98471	0.0576815	0.832987	-4.38589	18	9	16.2095	19.9146	17.4862	19.2257	0	20.0984	19.3501	18.9533	21.541	18.4941	20.4273	19.0495	18.94	19.2367	19.3888	16.9351	20.4401	16.4	17.3538	17.5938	21.0094	16.3004	19.7325	19.871	21.2392	18.7209	18.8926	18.1172	19.29910	16.3537	0.0670792	0.363716	19.23120	17.42	EFEMP1	>sp|Q12805|FBLN3_HUMAN	0	1	sp|Q12805|FBLN3_HUMAN EGF-containing fibulin-like extracellular matrix protein 1 OS=Homo sapiens GN=EFEMP1 PE=1 SV=2
KRT37	1.209	24.808	1.97306	0.0590661	0.832987	-4.38899	18	10	23.6074	25.191	25.2404	25.6718	26.5369	24.5386	20.6564	23.7452	21.6227	21.0896	24.8578	23.1937	24.5151	25.8306	26.8364	26.8988	23.1846	25.3967	24.6388	23.5018	26.7302	26.4842	24.4052	27.6561	24.5244	25.1487	24.9871	27.9346	24.4492	25.4539	0.0827697	0.0481853	24.5315	25.21570	KRT37	>sp|O76014|KRT37_HUMAN	0	3	sp|O76014|KRT37_HUMAN Keratin, type I cuticular Ha7 OS=Homo sapiens GN=KRT37 PE=3 SV=3
UNC79	-3.52563	19.1177	-1.96988	0.0594493	0.832987	-4.38984	18	9	20.6047	24.8118	27.062	24.9364	18.2564	26.111	25.5654	24.5977	22.3601	22.6608	24.5151	24.2313	5.22948	18.3892	21.494	0	18.2807	18.1618	16.8499	17.1935	18.6897	18.6897	16.955	19.1478	15.6767	7.07451	20.6928	17.0581	20.0365	17.4639	0.232086	0.492095	19.6912	18.7021	UNC79	>sp|Q9P2D8|UNC79_HUMAN	0.00765523	2	sp|Q9P2D8|UNC79_HUMAN Protein unc-79 homolog OS=Homo sapiens GN=UNC79 PE=2 SV=4
IGHV4-34	0.866095	26.5261	1.96218	0.0603851	0.832987	-4.39188	18	10	26.5369	30.2209	25.0254	25.116	27.0455	26.6412	25.8084	24.6865	26.7529	26.5103	25.5026	25.7797	27.2664	26.4568	26.2925	27.8879	27.5195	27.032	27.5195	24.9963	26.1805	27.1275	26.0134	26.4473	27.1528	24.802	27.3103	27.0999	26.2359	27.0484	0.0338826	0.0524931	26.3747	27.0388	IGHV4-34	>tr|A0A0A0MS12|A0A0A0MS12_HUMAN	0	1	tr|A0A0A0MS12|A0A0A0MS12_HUMAN Protein IGHV4-34 (Fragment) OS=Homo sapiens GN=IGHV4-34 PE=1 SV=1
LDHA	-1.16726	21.4161	-1.95786	0.0609163	0.832987	-4.39302	18	10	21.0529	20.1615	22.8771	22.2867	21.4071	21.5967	23.9171	22.5343	22.7739	21.8571	21.7603	24.5386	20.1412	16.5242	20.1781	21.3496	20.0984	22.0753	19.7854	22.4222	20.976	21.1617	22.4802	17.1515	21.9924	22.9186	21.8403	21.7927	21.7716	20.7762	0.0790252	0.0765667	21.9247	21.2012	LDHA	>sp|P00338|LDHA_HUMAN	0	1	sp|P00338|LDHA_HUMAN L-lactate dehydrogenase A chain OS=Homo sapiens GN=LDHA PE=1 SV=2
KRT33A	1.15463	25.2881	1.95446	0.0613374	0.832987	-4.39392	18	10	26.9555	25.526	25.537	25.7871	26.6483	24.7031	21.2562	24.2928	23.1512	23.2642	25.191	23.7593	24.6388	25.8019	27.4575	26.8478	23.3888	25.5136	24.8118	23.0941	26.8364	26.605	24.6107	27.7783	25.537	25.3967	25.0421	28.6336	24.9232	25.9448	0.0726591	0.0401757	24.8726	25.5315	KRT33A	>sp|O76009|KT33A_HUMAN	0	3	sp|O76009|KT33A_HUMAN Keratin, type I cuticular Ha3-I OS=Homo sapiens GN=KRT33A PE=2 SV=2
tr|B4E1Z4|B4E1Z4_HUMAN Uncharacterized protein OS=Homo sapiens PE=1 SV=1	-0.56502	27.176	-1.95062	0.0618152	0.832987	-4.39494	18	10	26.2925	27.2903	27.248	27.6058	26.2814	27.193	28.2529	27.707	26.8037	27.032	27.8879	27.4982	26.0742	27.0821	27.8593	26.1987	27.6561	27.6247	26.2569	28.2201	25.6986	26.7094	27.5655	27.1177	26.8988	28.1173	26.6734	28.0838	27.3698	26.8272	0.0244319	0.0251839	27.5318	26.7051	tr|B4E1Z4|B4E1Z4_HUMAN Uncharacterized protein OS=Homo sapiens PE=1 SV=1	>tr|B4E1Z4|B4E1Z4_HUMAN	0	3	tr|B4E1Z4|B4E1Z4_HUMAN Uncharacterized protein OS=Homo sapiens PE=1 SV=1
SHBG	-1.17376	23.5824	-1.94899	0.0620189	0.832987	-4.39537	18	10	22.3962	25.4257	24.1036	25.0715	23.6878	24.4172	24.1881	23.6421	24.2524	24.5576	18.7059	24.0455	22.1626	23.0304	23.2559	23.2719	24.8696	23.4809	22.0753	22.4397	24.2759	23.4717	26.1987	23.2127	21.0359	26.5961	22.1353	24.3014	23.9881	22.8523	0.0561368	0.0772765	24.2203	23.2423	SHBG	>sp|P04278|SHBG_HUMAN	0	2	sp|P04278|SHBG_HUMAN Sex hormone-binding globulin OS=Homo sapiens GN=SHBG PE=1 SV=2
sp|P01720|LV701_HUMAN Ig lambda chain V-VII region MOT OS=Homo sapiens PE=1 SV=1	0.539513	22.0791	1.93746	0.0634789	0.832987	-4.39841	18	10	22.1078	21.1857	23.3249	21.5287	22.0242	21.6972	21.9924	20.8666	20.9252	20.2045	21.8139	21.0814	21.984	22.6168	21.7603	22.4951	22.5435	22.4041	22.9536	22.1543	23.1417	23.4081	21.7131	23.2807	22.0987	22.7969	21.3587	22.7533	21.9245	22.3574	0.0390609	0.0303591	21.8763	22.256	sp|P01720|LV701_HUMAN Ig lambda chain V-VII region MOT OS=Homo sapiens PE=1 SV=1	>sp|P01720|LV701_HUMAN	0	3	sp|P01720|LV701_HUMAN Ig lambda chain V-VII region MOT OS=Homo sapiens PE=1 SV=1
sp|P06889|LV405_HUMAN Ig lambda chain V-IV region MOL OS=Homo sapiens PE=1 SV=1	4.7454	16.8624	1.93068	0.064352	0.832987	-4.40019	14	10	22.2927	20.9893	20.6344	21.7196	25.4257	23.3613	23.316	20.8402	21.3157	22.5835	22.5258	21.3496	18.8371	20.1262	0	15.9637	19.108	22.9367	17.6961	0	19.1722	19.9826	8.13727	18.1426	0	7.07451	0	18.6161	14.8168	20.5444	0.626273	0.14006	19.57740	20.8118	sp|P06889|LV405_HUMAN Ig lambda chain V-IV region MOL OS=Homo sapiens PE=1 SV=1	>sp|P06889|LV405_HUMAN	0	1	sp|P06889|LV405_HUMAN Ig lambda chain V-IV region MOL OS=Homo sapiens PE=1 SV=1
KRT9	-0.575387	27.5494	-1.9065	0.0675488	0.832987	-4.40652	18	10	27.1177	27.7783	29.0294	27.9866	26.7094	28.8925	28.5427	29.3979	27.9104	28.1887	28.5134	29.1589	27.3103	25.7256	28.0243	26.4717	27.2664	26.111	26.4298	26.8478	27.4782	27.2664	27.9866	27.2664	26.7769	28.0838	26.2925	26.8202	27.7026	27.2737	0.0355634	0.0344071	27.9485	27.192	KRT9	>sp|P35527|K1C9_HUMAN	0	1	sp|P35527|K1C9_HUMAN Keratin, type I cytoskeletal 9 OS=Homo sapiens GN=KRT9 PE=1 SV=3
HIST1H2BB	-0.943889	20.5711	-1.90131	0.0682522	0.832987	-4.40787	18	10	22.0694	17.4625	20.6564	20.0773	17.7278	20.343	20.7897	20.9325	19.7748	20.4629	20.8786	21.2184	20.9461	20.8251	23.7673	19.7112	22.4222	18.7134	21.5714	19.9023	21.0442	19.3501	21.7526	19.5117	20.2426	21.6737	21.0094	21.1532	20.9301	19.9249	0.0496229	0.079129	20.8788	20.1838	HIST1H2BB	>sp|P33778|H2B1B_HUMAN	0	2	sp|P33778|H2B1B_HUMAN Histone H2B type 1-B OS=Homo sapiens GN=HIST1H2BB PE=1 SV=2
HIST1H2BJ	-0.943889	20.5711	-1.90131	0.0682522	0.832987	-4.40787	18	10	22.0694	17.4625	20.6564	20.0773	17.7278	20.343	20.7897	20.9325	19.7748	20.4629	20.8786	21.2184	20.9461	20.8251	23.7673	19.7112	22.4222	18.7134	21.5714	19.9023	21.0442	19.3501	21.7526	19.5117	20.2426	21.6737	21.0094	21.1532	20.9301	19.9249	0.0496229	0.079129	20.8788	20.1838	HIST1H2BJ	>sp|P06899|H2B1J_HUMAN	0	2	sp|P06899|H2B1J_HUMAN Histone H2B type 1-J OS=Homo sapiens GN=HIST1H2BJ PE=1 SV=3
HIST1H2BO	-0.943889	20.5711	-1.90131	0.0682522	0.832987	-4.40787	18	10	22.0694	17.4625	20.6564	20.0773	17.7278	20.343	20.7897	20.9325	19.7748	20.4629	20.8786	21.2184	20.9461	20.8251	23.7673	19.7112	22.4222	18.7134	21.5714	19.9023	21.0442	19.3501	21.7526	19.5117	20.2426	21.6737	21.0094	21.1532	20.9301	19.9249	0.0496229	0.079129	20.8788	20.1838	HIST1H2BO	>sp|P23527|H2B1O_HUMAN	0	2	sp|P23527|H2B1O_HUMAN Histone H2B type 1-O OS=Homo sapiens GN=HIST1H2BO PE=1 SV=3
HIST2H2BE	-0.943889	20.5711	-1.90131	0.0682522	0.832987	-4.40787	18	10	22.0694	17.4625	20.6564	20.0773	17.7278	20.343	20.7897	20.9325	19.7748	20.4629	20.8786	21.2184	20.9461	20.8251	23.7673	19.7112	22.4222	18.7134	21.5714	19.9023	21.0442	19.3501	21.7526	19.5117	20.2426	21.6737	21.0094	21.1532	20.9301	19.9249	0.0496229	0.079129	20.8788	20.1838	HIST2H2BE	>sp|Q16778|H2B2E_HUMAN	0	2	sp|Q16778|H2B2E_HUMAN Histone H2B type 2-E OS=Homo sapiens GN=HIST2H2BE PE=1 SV=3
HIST3H2BB	-0.943889	20.5711	-1.90131	0.0682522	0.832987	-4.40787	18	10	22.0694	17.4625	20.6564	20.0773	17.7278	20.343	20.7897	20.9325	19.7748	20.4629	20.8786	21.2184	20.9461	20.8251	23.7673	19.7112	22.4222	18.7134	21.5714	19.9023	21.0442	19.3501	21.7526	19.5117	20.2426	21.6737	21.0094	21.1532	20.9301	19.9249	0.0496229	0.079129	20.8788	20.1838	HIST3H2BB	>sp|Q8N257|H2B3B_HUMAN	0	2	sp|Q8N257|H2B3B_HUMAN Histone H2B type 3-B OS=Homo sapiens GN=HIST3H2BB PE=1 SV=3
sp|P01719|LV501_HUMAN Ig lambda chain V-V region DEL OS=Homo sapiens PE=1 SV=1	0.461726	22.7576	1.89767	0.0687499	0.832987	-4.40882	18	10	22.4397	23.651	23.7755	22.7897	23.5573	23.0235	22.8227	21.8403	22.6946	22.2493	22.8514	21.7526	22.0753	22.99	22.0987	23.1937	22.6806	22.463	23.1784	22.3197	23.3249	23.525	21.9607	23.3613	22.6946	22.8584	22.1626	22.8771	22.59250	23.0547	0.0222955	0.0249808	22.6945	23.1861	sp|P01719|LV501_HUMAN Ig lambda chain V-V region DEL OS=Homo sapiens PE=1 SV=1	>sp|P01719|LV501_HUMAN	0	1	sp|P01719|LV501_HUMAN Ig lambda chain V-V region DEL OS=Homo sapiens PE=1 SV=1
IGHV1-18	0.775533	25.2466	1.8904	0.0697523	0.832987	-4.41071	18	10	27.4982	25.4909	25.4653	26.4717	25.5796	26.9555	25.2802	24.5576	25.2692	24.6613	26.2569	23.6579	25.4126	24.3804	23.2408	25.9128	25.1642	24.9364	24.8927	22.963	26.3843	25.0715	25.3539	26.3843	25.5136	25.8149	25.1219	23.2127	24.9486	25.783	0.0456431	0.0300963	25.1431	25.5352	IGHV1-18	>tr|A0A0C4DH31|A0A0C4DH31_HUMAN	0	1	tr|A0A0C4DH31|A0A0C4DH31_HUMAN Protein IGHV1-18 (Fragment) OS=Homo sapiens GN=IGHV1-18 PE=1 SV=1
KRT32	1.22969	24.788	1.88917	0.0699233	0.832987	-4.41103	18	10	23.6579	25.2024	25.3197	25.6718	26.5772	24.5977	20.8742	23.7673	22.082	21.3808	24.9031	23.4544	24.5977	25.7871	26.8202	26.7905	23.3351	25.3539	24.5705	21.4599	26.8988	26.5183	24.2407	27.6823	24.4932	25.191	24.8118	28.0243	24.4116	25.4655	0.0843757	0.0474597	24.5454	25.2611	KRT32	>sp|Q14532|K1H2_HUMAN	0	1	sp|Q14532|K1H2_HUMAN Keratin, type I cuticular Ha2 OS=Homo sapiens GN=KRT32 PE=2 SV=3
TOP1	-4.85408	13.0484	-1.88573	0.0704033	0.832987	-4.41192	16	7	0	5.84244	18.199	18.9533	18.1794	17.0064	18.0793	16.4334	18.2564	17.0064	8.5948	14.9078	19.5471	14.5607	15.5553	0	14.8692	14.7857	0	0	11.5847	17.4526	19.6449	16.0422	0	17.7373	14.0772	18.0409	14.6759	10.1191	0.388031	0.809442	16.7199	11.6902	TOP1	>sp|P11387|TOP1_HUMAN	0	1	sp|P11387|TOP1_HUMAN DNA topoisomerase 1 OS=Homo sapiens GN=TOP1 PE=1 SV=2
SAA2-SAA4	0.739018	22.5991	1.88507	0.0704967	0.832987	-4.41209	18	10	24.3869	22.7229	21.4558	21.4894	22.9226	23.2282	22.6573	22.9843	21.5589	22.2737	21.836	20.9625	21.5757	22.4764	20.9031	23.8085	22.6656	24.203	24.8516	23.5297	22.4678	22.8362	21.724	22.6417	22.1404	22.2451	22.3452	23.883	22.3539	23.0405	0.0363316	0.0529902	22.4065	22.8228	SAA2-SAA4	>tr|A0A096LPE2|A0A096LPE2_HUMAN	0	2	tr|A0A096LPE2|A0A096LPE2_HUMAN Protein SAA2-SAA4 OS=Homo sapiens GN=SAA2-SAA4 PE=4 SV=1
SAA4	0.739018	22.5991	1.88507	0.0704967	0.832987	-4.41209	18	10	24.3869	22.7229	21.4558	21.4894	22.9226	23.2282	22.6573	22.9843	21.5589	22.2737	21.836	20.9625	21.5757	22.4764	20.9031	23.8085	22.6656	24.203	24.8516	23.5297	22.4678	22.8362	21.724	22.6417	22.1404	22.2451	22.3452	23.883	22.3539	23.0405	0.0363316	0.0529902	22.4065	22.8228	SAA4	>sp|P35542|SAA4_HUMAN	0	2	sp|P35542|SAA4_HUMAN Serum amyloid A-4 protein OS=Homo sapiens GN=SAA4 PE=1 SV=2
IGKV2D-30	1.44618	20.0909	1.88127	0.0710305	0.832987	-4.41308	18	10	20.9664	19.2113	22.4121	21.1283	21.7343	19.8333	19.4897	19.5471	20.1071	22.9986	20.1781	18.826	19.2113	16.883	17.6413	22.6705	15.0886	22.6267	21.1116	18.5541	21.7283	21.9924	16.5242	20.5328	21.1375	17.1515	21.6889	21.5714	19.5495	21.06550	0.113538	0.0617596	19.6902	21.039	IGKV2D-30	>tr|A0A075B6S6|A0A075B6S6_HUMAN	0	1	tr|A0A075B6S6|A0A075B6S6_HUMAN Protein IGKV2D-30 (Fragment) OS=Homo sapiens GN=IGKV2D-30 PE=1 SV=1
IGHV1-2	0.833024	25.1366	1.87516	0.0718961	0.832987	-4.41466	18	10	27.4575	25.4534	25.3539	26.3991	25.3868	27.0166	24.9735	24.4465	25.0068	24.372	26.2287	22.5757	25.44	23.1512	23.2807	25.8871	25.0715	24.7375	24.7375	23.3543	26.2925	25.2692	25.2802	26.2925	25.6348	25.6205	25.3197	23.7848	24.825	25.6975	0.0491676	0.0316497	25.0391	25.4467	IGHV1-2	>tr|A0A087WSX2|A0A087WSX2_HUMAN	0	3	tr|A0A087WSX2|A0A087WSX2_HUMAN Protein IGHV1-2 (Fragment) OS=Homo sapiens GN=IGHV1-2 PE=4 SV=1
IGKJ4	-0.660082	22.7992	-1.86848	0.0728535	0.832987	-4.41638	18	10	21.8909	22.7454	21.8819	22.4397	22.4554	22.8121	22.2493	21.6492	21.9	23.316	20.7115	21.6737	22.082	23.2325	22.7365	22.9536	24.5386	21.6309	23.2807	22.3013	23.4606	24.0666	24.6613	23.3462	21.7996	25.2313	23.6353	23.6958	23.0778	22.2979	0.0471097	0.0368209	23.0223	22.2687	IGKJ4	>tr|A0A0A0MT69|A0A0A0MT69_HUMAN	0	1	tr|A0A0A0MT69|A0A0A0MT69_HUMAN Protein IGKJ4 (Fragment) OS=Homo sapiens GN=IGKJ4 PE=1 SV=1
IGHV4-39	0.819731	26.4578	1.86697	0.0730724	0.832987	-4.41677	18	10	26.4842	30.0158	25.0254	25.116	26.9707	26.6412	25.8084	24.6865	26.7529	26.5103	25.4653	25.7797	27.1724	26.4151	26.2569	27.7783	27.4254	26.9555	27.4575	24.9125	25.8708	27.1275	25.9576	26.2287	27.0999	24.6107	27.248	27.0455	26.1814	26.9554	0.0343769	0.0510434	26.336	26.9631	IGHV4-39	>tr|A0A0A0MS13|A0A0A0MS13_HUMAN	0	2	tr|A0A0A0MS13|A0A0A0MS13_HUMAN Protein IGHV4-39 (Fragment) OS=Homo sapiens GN=IGHV4-39 PE=4 SV=1
IGHV4-59	0.819731	26.4578	1.86697	0.0730724	0.832987	-4.41677	18	10	26.4842	30.0158	25.0254	25.116	26.9707	26.6412	25.8084	24.6865	26.7529	26.5103	25.4653	25.7797	27.1724	26.4151	26.2569	27.7783	27.4254	26.9555	27.4575	24.9125	25.8708	27.1275	25.9576	26.2287	27.0999	24.6107	27.248	27.0455	26.1814	26.9554	0.0343769	0.0510434	26.336	26.9631	IGHV4-59	>tr|A0A0C4DH40|A0A0C4DH40_HUMAN	0	2	tr|A0A0C4DH40|A0A0C4DH40_HUMAN Protein IGHV4-59 (Fragment) OS=Homo sapiens GN=IGHV4-59 PE=4 SV=1
IGHV4-61	0.819731	26.4578	1.86697	0.0730724	0.832987	-4.41677	18	10	26.4842	30.0158	25.0254	25.116	26.9707	26.6412	25.8084	24.6865	26.7529	26.5103	25.4653	25.7797	27.1724	26.4151	26.2569	27.7783	27.4254	26.9555	27.4575	24.9125	25.8708	27.1275	25.9576	26.2287	27.0999	24.6107	27.248	27.0455	26.1814	26.9554	0.0343769	0.0510434	26.336	26.9631	IGHV4-61	>tr|A0A0C4DH41|A0A0C4DH41_HUMAN	0	2	tr|A0A0C4DH41|A0A0C4DH41_HUMAN Protein IGHV4-61 (Fragment) OS=Homo sapiens GN=IGHV4-61 PE=4 SV=1
tr|A0A0G2JN58|A0A0G2JN58_HUMAN Uncharacterized protein OS=Homo sapiens PE=4 SV=1	0.819731	26.4578	1.86697	0.0730724	0.832987	-4.41677	18	10	26.4842	30.0158	25.0254	25.116	26.9707	26.6412	25.8084	24.6865	26.7529	26.5103	25.4653	25.7797	27.1724	26.4151	26.2569	27.7783	27.4254	26.9555	27.4575	24.9125	25.8708	27.1275	25.9576	26.2287	27.0999	24.6107	27.248	27.0455	26.1814	26.9554	0.0343769	0.0510434	26.336	26.9631	tr|A0A0G2JN58|A0A0G2JN58_HUMAN Uncharacterized protein OS=Homo sapiens PE=4 SV=1	>tr|A0A0G2JN58|A0A0G2JN58_HUMAN	0	2	tr|A0A0G2JN58|A0A0G2JN58_HUMAN Uncharacterized protein OS=Homo sapiens PE=4 SV=1
tr|A0A0G2JNA6|A0A0G2JNA6_HUMAN Uncharacterized protein OS=Homo sapiens PE=1 SV=1	0.819731	26.4578	1.86697	0.0730724	0.832987	-4.41677	18	10	26.4842	30.0158	25.0254	25.116	26.9707	26.6412	25.8084	24.6865	26.7529	26.5103	25.4653	25.7797	27.1724	26.4151	26.2569	27.7783	27.4254	26.9555	27.4575	24.9125	25.8708	27.1275	25.9576	26.2287	27.0999	24.6107	27.248	27.0455	26.1814	26.9554	0.0343769	0.0510434	26.336	26.9631	tr|A0A0G2JNA6|A0A0G2JNA6_HUMAN Uncharacterized protein OS=Homo sapiens PE=1 SV=1	>tr|A0A0G2JNA6|A0A0G2JNA6_HUMAN	0	2	tr|A0A0G2JNA6|A0A0G2JNA6_HUMAN Uncharacterized protein OS=Homo sapiens PE=1 SV=1
CCT7	4.31342	14.8954	1.85947	0.0741625	0.832987	-4.4187	15	10	16.0089	18.7617	17.9856	16.8093	18.3892	16.8499	0	13.2631	16.8093	17.5025	21.5714	18.1172	22.0903	14.7857	0	16.6006	19.158	18.9029	12.714	17.8079	17.4261	16.9351	8.13727	14.7256	20.8005	7.07451	17.8455	0	13.2957	17.775	0.528123	0.162527	16.82960	18.1874	CCT7	>sp|Q99832|TCPH_HUMAN	0	1	sp|Q99832|TCPH_HUMAN T-complex protein 1 subunit eta OS=Homo sapiens GN=CCT7 PE=1 SV=2
IGHV3OR16-13	-0.926749	24.47	-1.85478	0.0748521	0.832987	-4.41991	18	10	23.9244	25.2182	21.494	21.8642	23.0304	23.6673	24.5244	25.5796	26.111	26.1805	20.6501	24.6487	25.3409	24.9963	25.7256	25.191	24.9735	24.5498	24.4172	25.537	24.7627	23.7593	24.1036	24.2928	24.6239	25.5898	26.4151	23.9901	24.8362	23.8109	0.0449276	0.0676508	24.8681	24.355	IGHV3OR16-13	>tr|A0A075B7E8|A0A075B7E8_HUMAN	0	1	tr|A0A075B7E8|A0A075B7E8_HUMAN Protein IGHV3OR16-13 (Fragment) OS=Homo sapiens GN=IGHV3OR16-13 PE=4 SV=1
IGKV1D-16	5.04109	15.8383	1.85425	0.0749304	0.832987	-4.42005	14	10	20.9419	17.7373	19.3186	0	22.8679	20.7189	0	0	21.5714	20.9893	18.5075	17.2401	18.8805	19.7473	18.0031	13.1636	17.1935	20.8742	18.4044	0	21.5096	16.2736	17.0581	18.6595	20.1412	7.07451	16.7241	19.871	14.1175	18.9356	0.595943	0.13486	17.2168	18.77000	IGKV1D-16	>sp|P01601|KV109_HUMAN	0	1	sp|P01601|KV109_HUMAN Ig kappa chain V-ID region 16 (Fragment) OS=Homo sapiens GN=IGKV1D-16 PE=4 SV=2
PPP1R15A	-5.21992	16.1339	-1.84539	0.0762501	0.832987	-4.42232	16	8	23.3613	18.9703	17.5025	18.3748	18.3748	19.5471	19.8939	16.8093	18.4146	18.3892	8.5948	21.9186	5.22948	0	21.0963	0	0	17.5438	0	20.6735	21.7196	19.9023	23.5454	21.3587	17.3166	20.8402	19.7547	22.6168	17.8229	13.0936	0.377245	0.673731	19.82430	17.5231	PPP1R15A	>sp|O75807|PR15A_HUMAN	0.00995277	1	sp|O75807|PR15A_HUMAN Protein phosphatase 1 regulatory subunit 15A OS=Homo sapiens GN=PPP1R15A PE=1 SV=1
IGHV1-69	-1.08157	25.7007	-1.84306	0.0766003	0.832987	-4.42292	18	10	25.4534	22.8421	23.0412	23.4606	23.4544	23.3249	24.9645	27.6561	29.2188	24.1766	23.651	27.1528	27.1177	26.745	25.4909	23.3993	26.9194	26.4473	26.8202	26.2422	25.3967	27.0166	27.0999	26.8651	25.7443	26.2422	26.2683	27.4083	26.1405	24.9092	0.0576323	0.0717628	26.2552	24.55220	IGHV1-69	>tr|A0A0B4J1V5|A0A0B4J1V5_HUMAN	0	1	tr|A0A0B4J1V5|A0A0B4J1V5_HUMAN Protein IGHV1-69 (Fragment) OS=Homo sapiens GN=IGHV1-69 PE=1 SV=1
CARD9	-0.794971	21.8458	-1.84131	0.0768642	0.832987	-4.42336	18	10	22.963	20.9664	22.3479	23.0144	21.2562	21.541	22.1078	22.0101	21.8497	22.0327	21.4146	21.807	22.6705	22.5663	22.9786	19.1212	21.3587	20.6735	20.5733	20.5595	22.3197	20.5663	20.976	21.541	21.3328	23.9542	23.3543	23.8256	22.1197	21.3528	0.0458117	0.0530912	22.02140	21.3354	CARD9	>sp|Q9H257|CARD9_HUMAN	0.00328947	1	sp|Q9H257|CARD9_HUMAN Caspase recruitment domain-containing protein 9 OS=Homo sapiens GN=CARD9 PE=1 SV=2
sp|P01712|LV209_HUMAN Ig lambda chain V-II region WIN OS=Homo sapiens PE=1 SV=1	4.71415	13.5559	1.83705	0.0775093	0.832987	-4.42445	13	10	13.4261	16.6006	18.2328	17.0844	18.6466	17.0844	18.1618	0	21.284	0	17.3309	15.6767	16.7241	0	20.3138	14.8328	15.2503	16.3004	17.3752	0	15.3357	17.2401	8.13727	17.1751	16.2095	16.2736	0	14.8692	11.8289	16.6644	0.675767	0.0929217	15.5062	16.9496	sp|P01712|LV209_HUMAN Ig lambda chain V-II region WIN OS=Homo sapiens PE=1 SV=1	>sp|P01712|LV209_HUMAN	0.00497382	1	sp|P01712|LV209_HUMAN Ig lambda chain V-II region WIN OS=Homo sapiens PE=1 SV=1
TF	-0.424799	29.3186	-1.83107	0.0784232	0.832987	-4.42598	18	10	28.8925	28.7144	29.8766	29.2188	29.3979	28.971	30.459	30.2209	29.2808	29.5045	29.6234	29.1145	28.7144	29.076	30.5224	28.7908	29.5045	29.0294	28.1528	29.8766	29.076	28.7908	29.6717	29.4459	29.3392	29.076	29.076	29.5045	29.4602	29.0638	0.0173296	0.017807	29.31	28.961	TF	>sp|P02787|TRFE_HUMAN	0	1	sp|P02787|TRFE_HUMAN Serotransferrin OS=Homo sapiens GN=TF PE=1 SV=3
IGHV3-49	0.797845	25.3096	1.83007	0.0785777	0.832987	-4.42623	18	10	29.5045	25.0068	24.7627	24.8578	25.6348	25.2024	25.2182	24.4368	25.9576	25.8149	24.9871	25.0305	25.3295	25.2404	23.8037	26.3235	23.5661	26.1601	25.3967	25.6517	25.4653	26.634	23.6074	25.3409	25.1759	24.1648	25.9576	24.4368	25.0123	25.8447	0.0346421	0.0533272	25.1892	25.36880	IGHV3-49	>tr|A0A087WU91|A0A087WU91_HUMAN	0	2	tr|A0A087WU91|A0A087WU91_HUMAN Protein IGHV3-49 OS=Homo sapiens GN=IGHV3-49 PE=1 SV=1
tr|E7ETN3|E7ETN3_HUMAN Uncharacterized protein OS=Homo sapiens PE=3 SV=1	-0.565859	26.8963	-1.82929	0.0786973	0.832987	-4.42643	18	10	25.5654	26.9964	26.9555	27.3103	26.0134	26.7302	27.707	27.3427	26.3235	26.634	27.6561	27.1177	25.7583	26.9194	27.7783	25.9716	27.4982	27.5847	25.9251	27.9866	25.4818	26.4151	27.3427	26.8988	26.634	27.9866	26.5961	27.9664	27.0984	26.5325	0.0253472	0.0291559	27.21400	26.4561	tr|E7ETN3|E7ETN3_HUMAN Uncharacterized protein OS=Homo sapiens PE=3 SV=1	>tr|E7ETN3|E7ETN3_HUMAN	0	3	tr|E7ETN3|E7ETN3_HUMAN Uncharacterized protein OS=Homo sapiens PE=3 SV=1
sp|P06319|LV605_HUMAN Ig lambda chain V-VI region EB4 OS=Homo sapiens PE=2 SV=1	5.44799	8.20311	1.82474	0.0794007	0.832987	-4.42759	8	8	19.6514	19.3449	16.1736	0	18.1618	8.24179	0	0	22.2451	16.71	8.5948	0	5.22948	0	15.7872	17.6208	0	0	0	0	0	0	8.13727	15.0682	16.4636	7.07451	0	15.1826	6.102338	11.9845	1.28097	0.654845	0.00000	15.6209	sp|P06319|LV605_HUMAN Ig lambda chain V-VI region EB4 OS=Homo sapiens PE=2 SV=1	>sp|P06319|LV605_HUMAN	0	2	sp|P06319|LV605_HUMAN Ig lambda chain V-VI region EB4 OS=Homo sapiens PE=2 SV=1
IGHV3OR15-7	0.416928	24.5979	1.79907	0.0834734	0.832987	-4.4341	18	10	25.4818	24.372	25.1362	24.5386	26.0398	24.9735	24.1648	25.8149	24.8578	24.6487	24.5977	24.8696	24.7375	23.4355	24.5244	25.7723	24.3014	24.3524	24.3804	23.9803	24.2079	23.8976	24.1648	24.2079	24.372	24.5244	24.6107	23.7755	24.4257	24.9078	0.0217824	0.0264265	24.4483	24.66760	IGHV3OR15-7	>tr|A0A075B7D8|A0A075B7D8_HUMAN	0	1	tr|A0A075B7D8|A0A075B7D8_HUMAN Protein IGHV3OR15-7 (Fragment) OS=Homo sapiens GN=IGHV3OR15-7 PE=1 SV=1
IGKV1-12	2.16081	11.1146	1.79636	0.0839147	0.832987	-4.43478	12	7	0	5.84244	0	0	0	8.24179	0	0	0	0	8.5948	0	21.3125	17.1394	16.6148	20.6875	17.2489	18.1892	19.3952	18.8316	19.751	20.4457	8.13727	19.3236	17.5563	17.0982	19.5673	17.2311	10.9924	11.3345	0.78617	0.824444	16.85650	13.392	IGKV1-12	>tr|A0A0C4DH73|A0A0C4DH73_HUMAN	0	3	tr|A0A0C4DH73|A0A0C4DH73_HUMAN Protein IGKV1-12 (Fragment) OS=Homo sapiens GN=IGKV1-12 PE=4 SV=1
IGKV1D-12	2.16081	11.1146	1.79636	0.0839147	0.832987	-4.43478	12	7	0	5.84244	0	0	0	8.24179	0	0	0	0	8.5948	0	21.3125	17.1394	16.6148	20.6875	17.2489	18.1892	19.3952	18.8316	19.751	20.4457	8.13727	19.3236	17.5563	17.0982	19.5673	17.2311	10.9924	11.3345	0.78617	0.824444	16.85650	13.392	IGKV1D-12	>tr|A0A0B4J2E7|A0A0B4J2E7_HUMAN	0	3	tr|A0A0B4J2E7|A0A0B4J2E7_HUMAN Protein IGKV1D-12 (Fragment) OS=Homo sapiens GN=IGKV1D-12 PE=4 SV=1
MASP1	-0.569552	24.8216	-1.7917	0.0846753	0.832987	-4.43595	18	10	24.0455	25.1642	24.8832	24.83	23.2325	24.6923	25.6986	24.8454	25.2802	24.3318	25.526	24.3606	24.5863	24.5498	25.8149	23.841	25.9251	24.4172	23.8133	27.1373	24.3606	24.6923	24.7627	24.9871	25.5796	24.5151	24.113	25.0203	25.0283	24.4496	0.0302796	0.0291957	24.7964	24.5018	MASP1	>sp|P48740|MASP1_HUMAN	0	1	sp|P48740|MASP1_HUMAN Mannan-binding lectin serine protease 1 OS=Homo sapiens GN=MASP1 PE=1 SV=3
KRT85	0.933487	26.8813	1.78525	0.0857391	0.832987	-4.43757	18	10	27.2903	27.7537	26.8202	26.5183	28.2201	28.2867	22.8514	26.0742	26.5588	27.4782	26.5183	26.111	28.2201	27.5437	28.2529	27.9664	24.6613	27.0455	27.8879	27.8313	27.2289	27.4782	24.075	26.8037	26.6483	24.8927	27.6058	28.0527	26.5639	27.4526	0.0582108	0.0230648	26.93860	27.522	KRT85	>sp|P78386|KRT85_HUMAN	0	1	sp|P78386|KRT85_HUMAN Keratin, type II cuticular Hb5 OS=Homo sapiens GN=KRT85 PE=1 SV=1
IFT88	5.12961	7.06218	1.78182	0.0863106	0.832987	-4.43844	6	7	20.386	21.2022	17.5688	18.6267	17.3752	16.7443	0	0	0	0	8.5948	19.6986	5.22948	0	0	0	0	0	0	18.4674	0	0	8.13727	18.6358	0	7.07451	0	0	4.93049	10.8992	1.58262	0.829849	0.00000	12.985	IFT88	>sp|Q13099|IFT88_HUMAN	0.00904159	1	sp|Q13099|IFT88_HUMAN Intraflagellar transport protein 88 homolog OS=Homo sapiens GN=IFT88 PE=2 SV=2
ZC3H11A	-3.30947	16.5069	-1.76487	0.0891768	0.832987	-4.44268	18	8	16.2736	18.8371	19.1212	19.191	0	17.7816	15.5553	16.5653	19.1358	18.5698	22.7739	19.4368	17.6795	16.5653	17.9464	16.6958	18.1172	0	16.3464	18.36	13.7016	19.0816	17.9031	16.8499	18.9853	17.3166	16.2095	17.1935	17.6453	14.4577	0.0848079	0.543701	17.9248	16.7728	ZC3H11A	>sp|O75152|ZC11A_HUMAN	0.00442478	2	sp|O75152|ZC11A_HUMAN Zinc finger CCCH domain-containing protein 11A OS=Homo sapiens GN=ZC3H11A PE=1 SV=3
MATN2	0.835229	21.9904	1.761	0.0898425	0.832987	-4.44364	18	10	23.8607	26.1451	21.8231	21.8819	22.99	22.5343	22.0165	20.7729	22.1722	22.4872	22.2558	21.984	22.2867	21.984	21.6379	23.5573	19.7146	21.0676	21.2655	21.8316	21.247	21.4847	21.3903	20.6928	22.4951	19.4758	23.7267	20.9502	21.6548	22.5944	0.0464711	0.0719906	21.8568	22.2712	MATN2	>sp|O00339|MATN2_HUMAN	0.0094399	1	sp|O00339|MATN2_HUMAN Matrilin-2 OS=Homo sapiens GN=MATN2 PE=1 SV=4
HBE1	-4.75853	14.917	-1.75261	0.0913016	0.832987	-4.44573	16	6	0	18.36	0	17.5938	0	18.1172	0	13.3118	0	15.5553	20.5595	21.0267	21.1947	18.4674	18.0209	21.0359	18.9603	16.7443	0	19.0341	21.4686	20.6564	20.1412	15.3645	21.7526	19.2367	21.954	19.1212	16.9121	11.3259	0.385442	0.875637	18.9972	16.0544	HBE1	>sp|P02100|HBE_HUMAN	0	1	sp|P02100|HBE_HUMAN Hemoglobin subunit epsilon OS=Homo sapiens GN=HBE1 PE=1 SV=2
IGKV3D-11	-1.00796	27.0975	-1.74972	0.0918078	0.832987	-4.44645	18	10	28.7908	27.5751	21.8571	27.0821	23.9244	27.6247	29.3392	28.971	28.5134	29.1145	28.0243	27.6247	26.7607	27.3003	27.3854	26.9194	26.8202	27.9104	26.1526	27.0166	26.3387	26.2422	26.1316	26.9964	27.2384	26.8565	26.9194	27.3003	27.4344	26.4911	0.0350512	0.0790989	27.2694	26.95790	IGKV3D-11	>tr|A0A087WUS2|A0A087WUS2_HUMAN	0	3	tr|A0A087WUS2|A0A087WUS2_HUMAN Protein IGKV3D-11 OS=Homo sapiens GN=IGKV3D-11 PE=4 SV=1
ENO1	-0.638418	23.2168	-1.74966	0.0918192	0.832987	-4.44646	18	10	23.708	22.7365	23.1784	23.0487	21.4224	22.1454	23.1846	22.8033	21.7603	22.5053	22.2205	23.1115	23.0762	23.8329	23.2028	21.398	24.83	23.7354	22.5757	24.83	24.789	22.6168	25.3868	23.3543	22.8421	24.8118	23.8778	23.086	23.4814	22.7406	0.045011	0.0372098	23.1481	22.9064	ENO1	>sp|P06733|ENOA_HUMAN	0	1	sp|P06733|ENOA_HUMAN Alpha-enolase OS=Homo sapiens GN=ENO1 PE=1 SV=2
ALDOC	-2.4948	18.2524	-1.73922	0.0936707	0.832987	-4.44905	18	9	18.4531	18.9261	19.1979	18.9853	17.8455	19.4275	19.3286	19.9146	19.5614	18.4674	18.5879	17.9856	19.8421	20.5405	18.4746	0	20.2211	21.1034	14.4316	18.2755	17.9175	20.0292	18.5541	19.0816	19.8284	19.3099	20.0224	16.7559	19.0889	16.7469	0.0517225	0.365984	19.3193	18.757	ALDOC	>sp|P09972|ALDOC_HUMAN	0.00325556	3	sp|P09972|ALDOC_HUMAN Fructose-bisphosphate aldolase C OS=Homo sapiens GN=ALDOC PE=1 SV=2
IGKV1-16	1.91582	21.0429	1.7392	0.0936733	0.832987	-4.44905	18	10	22.8121	21.7927	21.4381	21.1617	23.9901	22.2699	22.1248	21.1783	23.8976	22.4041	23.1417	21.2655	22.6008	22.2776	17.1273	19.7473	19.8144	23.1339	22.4554	19.0495	22.5928	23.6074	8.13727	23.0487	17.8275	20.4858	19.1358	20.6823	20.28	22.4161	0.175185	0.0527415	21.17	22.7065	IGKV1-16	>tr|A0A0A0MT74|A0A0A0MT74_HUMAN	0	1	tr|A0A0A0MT74|A0A0A0MT74_HUMAN Protein IGKV1-16 (Fragment) OS=Homo sapiens GN=IGKV1-16 PE=1 SV=1
IGKV1-39	3.25221	17.4071	1.73797	0.0938934	0.832987	-4.44936	16	10	13.3118	17.9175	20.1615	19.3888	20.4184	8.24179	17.8079	16.0422	0	0	8.5948	18.3892	23.0304	19.8826	20.0082	22.1454	20.1262	21.6379	21.0896	20.2777	21.0963	22.5555	16.7241	21.3651	19.4897	18.7954	20.4962	18.4044	16.5404	18.9672	0.40671	0.241094	19.0921	20.754	IGKV1-39	>tr|A0A0B4J1Z7|A0A0B4J1Z7_HUMAN	0	1	tr|A0A0B4J1Z7|A0A0B4J1Z7_HUMAN Protein IGKV1-39 (Fragment) OS=Homo sapiens GN=IGKV1-39 PE=1 SV=1
CFB	-0.543145	26.832	-1.73406	0.0945958	0.832987	-4.45032	18	10	25.6058	27.0166	26.9964	27.3589	26.0742	26.745	27.7336	27.3854	26.4473	26.6916	27.7336	26.8651	25.8306	26.8819	27.8097	26.0398	27.3589	27.3854	25.4653	28.0527	25.2915	26.2683	27.2903	26.7905	26.6916	28.0243	26.3235	27.1373	27.0198	26.4938	0.025951	0.0298115	27.0096	26.4324	CFB	>sp|P00751|CFAB_HUMAN	0	3	sp|P00751|CFAB_HUMAN Complement factor B OS=Homo sapiens GN=CFB PE=1 SV=2
GDAP1	5.5307	6.52119	1.72847	0.0956095	0.832987	-4.4517	6	6	20.3693	20.7932	17.3752	16.3464	0	8.24179	0	0	0	0	21.1697	0	5.22948	19.0069	0	0	20.7189	18.1306	0	0	0	0	8.13727	0	0	7.07451	0	0	4.418103	10.3068	1.63824	0.965426	0.00000	11.3023	GDAP1	>sp|Q8TB36|GDAP1_HUMAN	0.00324781	1	sp|Q8TB36|GDAP1_HUMAN Ganglioside-induced differentiation-associated protein 1 OS=Homo sapiens GN=GDAP1 PE=1 SV=3
sp|P04433|KV309_HUMAN Ig kappa chain V-III region VG (Fragment) OS=Homo sapiens PE=1 SV=1	-0.941555	27.1465	-1.72203	0.0967862	0.832987	-4.45328	18	10	28.8576	27.5751	22.3361	27.0999	24.2407	27.6561	29.3979	29.0294	28.5427	29.1589	28.0527	27.6561	26.7769	27.3003	27.4083	26.9401	26.8364	27.9346	26.1526	27.032	26.3645	26.2569	26.1451	27.0166	27.2384	26.8565	26.9401	27.3003	27.4567	26.5883	0.0355206	0.0733225	27.2694	26.9784	sp|P04433|KV309_HUMAN Ig kappa chain V-III region VG (Fragment) OS=Homo sapiens PE=1 SV=1	>sp|P04433|KV309_HUMAN	0	3	sp|P04433|KV309_HUMAN Ig kappa chain V-III region VG (Fragment) OS=Homo sapiens PE=1 SV=1
KRT8	-1.49844	23.8373	-1.72143	0.0968979	0.832987	-4.45343	18	10	22.9186	24.9364	26.2287	26.2683	20.7152	26.3387	24.2524	25.9251	20.8666	23.8256	21.8909	26.5369	26.1384	22.1981	24.592	19.5787	26.8819	23.3112	21.9641	24.4932	23.1815	23.3503	26.3515	21.6548	19.7889	27.7537	23.6264	21.8771	24.3393	22.9337	0.0912382	0.0976322	24.3728	22.4413	KRT8	>sp|P05787|K2C8_HUMAN	0	3	sp|P05787|K2C8_HUMAN Keratin, type II cytoskeletal 8 OS=Homo sapiens GN=KRT8 PE=1 SV=7
KRT19	-0.387364	24.9145	-1.71422	0.0982324	0.832987	-4.4552	18	10	25.4653	26.1601	25.6517	25.9576	25.3063	26.2683	25.8563	25.9407	25.526	26.0134	26.5772	27.4083	24.3524	23.5828	24.4676	24.075	24.372	23.2719	23.4355	24.8213	23.9171	24.1448	24.6807	23.7593	24.5576	24.4465	24.0666	23.525	24.9751	24.8055	0.0428928	0.0473929	24.6192	24.8294	KRT19	>sp|P08727|K1C19_HUMAN	0	3	sp|P08727|K1C19_HUMAN Keratin, type I cytoskeletal 19 OS=Homo sapiens GN=KRT19 PE=1 SV=4
RAB13	1.97684	11.8505	1.70824	0.0993512	0.832987	-4.45666	12	8	12.6927	5.84244	0	0	0	8.24179	0	0	0	0	8.5948	0	18.5329	18.6358	19.1819	19.3397	17.1196	19.6572	18.6313	19.2564	19.2641	18.2237	18.8016	16.647	17.0982	19.1652	19.4497	17.4394	11.771	11.99380	0.757576	0.656942	17.27950	14.6698	RAB13	>sp|P51153|RAB13_HUMAN	0	2	sp|P51153|RAB13_HUMAN Ras-related protein Rab-13 OS=Homo sapiens GN=RAB13 PE=1 SV=1
RAB1A	1.97684	11.8505	1.70824	0.0993512	0.832987	-4.45666	12	8	12.6927	5.84244	0	0	0	8.24179	0	0	0	0	8.5948	0	18.5329	18.6358	19.1819	19.3397	17.1196	19.6572	18.6313	19.2564	19.2641	18.2237	18.8016	16.647	17.0982	19.1652	19.4497	17.4394	11.771	11.99380	0.757576	0.656942	17.27950	14.6698	RAB1A	>sp|P62820|RAB1A_HUMAN	0	2	sp|P62820|RAB1A_HUMAN Ras-related protein Rab-1A OS=Homo sapiens GN=RAB1A PE=1 SV=3
RAB1C	1.97684	11.8505	1.70824	0.0993512	0.832987	-4.45666	12	8	12.6927	5.84244	0	0	0	8.24179	0	0	0	0	8.5948	0	18.5329	18.6358	19.1819	19.3397	17.1196	19.6572	18.6313	19.2564	19.2641	18.2237	18.8016	16.647	17.0982	19.1652	19.4497	17.4394	11.771	11.99380	0.757576	0.656942	17.27950	14.6698	RAB1C	>sp|Q92928|RAB1C_HUMAN	0	2	sp|Q92928|RAB1C_HUMAN Putative Ras-related protein Rab-1C OS=Homo sapiens GN=RAB1C PE=5 SV=2
RAB35	1.97684	11.8505	1.70824	0.0993512	0.832987	-4.45666	12	8	12.6927	5.84244	0	0	0	8.24179	0	0	0	0	8.5948	0	18.5329	18.6358	19.1819	19.3397	17.1196	19.6572	18.6313	19.2564	19.2641	18.2237	18.8016	16.647	17.0982	19.1652	19.4497	17.4394	11.771	11.99380	0.757576	0.656942	17.27950	14.6698	RAB35	>sp|Q15286|RAB35_HUMAN	0	2	sp|Q15286|RAB35_HUMAN Ras-related protein Rab-35 OS=Homo sapiens GN=RAB35 PE=1 SV=1
RAB8A	1.97684	11.8505	1.70824	0.0993512	0.832987	-4.45666	12	8	12.6927	5.84244	0	0	0	8.24179	0	0	0	0	8.5948	0	18.5329	18.6358	19.1819	19.3397	17.1196	19.6572	18.6313	19.2564	19.2641	18.2237	18.8016	16.647	17.0982	19.1652	19.4497	17.4394	11.771	11.99380	0.757576	0.656942	17.27950	14.6698	RAB8A	>sp|P61006|RAB8A_HUMAN	0	2	sp|P61006|RAB8A_HUMAN Ras-related protein Rab-8A OS=Homo sapiens GN=RAB8A PE=1 SV=1
RAB8B	1.97684	11.8505	1.70824	0.0993512	0.832987	-4.45666	12	8	12.6927	5.84244	0	0	0	8.24179	0	0	0	0	8.5948	0	18.5329	18.6358	19.1819	19.3397	17.1196	19.6572	18.6313	19.2564	19.2641	18.2237	18.8016	16.647	17.0982	19.1652	19.4497	17.4394	11.771	11.99380	0.757576	0.656942	17.27950	14.6698	RAB8B	>sp|Q92930|RAB8B_HUMAN	0	2	sp|Q92930|RAB8B_HUMAN Ras-related protein Rab-8B OS=Homo sapiens GN=RAB8B PE=1 SV=2
FCER1G	5.13789	19.5482	1.70458	0.10004	0.832987	-4.45756	14	10	24.8832	24.8213	19.9146	24.8213	23.6421	24.2407	19.8144	25.5898	24.0121	24.83	24.4052	24.3014	23.6878	22.0694	0	24.1982	24.4465	21.9362	21.975	0	23.8502	0	8.13727	23.9463	0	23.5344	22.6946	21.5967	17.4411	23.341	0.59235	0.0678822	23.1145	23.817	FCER1G	>sp|P30273|FCERG_HUMAN	0	1	sp|P30273|FCERG_HUMAN High affinity immunoglobulin epsilon receptor subunit gamma OS=Homo sapiens GN=FCER1G PE=1 SV=1
CEP290	-2.48354	17.5084	-1.7031	0.100321	0.832987	-4.45792	18	9	11.2991	18.7841	18.36	19.1819	19.8634	18.1618	19.0341	18.2146	16.5242	16.9813	16.9813	18.1618	20.0676	19.9281	18.6267	16.9813	19.7647	0	17.8455	18.8926	17.4724	17.9856	17.6208	19.2717	19.4368	19.4169	17.8079	17.5688	18.3767	15.9454	0.0527333	0.384837	18.1882	18.1027	CEP290	>sp|O15078|CE290_HUMAN	0.00341387	2	sp|O15078|CE290_HUMAN Centrosomal protein of 290 kDa OS=Homo sapiens GN=CEP290 PE=1 SV=2
PMM2	2.95745	18.5033	1.70076	0.100765	0.832987	-4.45849	17	10	22.0431	21.7831	20.9159	20.2877	18.4818	21.2562	19.3888	20.9587	16.2095	0	19.5117	19.9826	20.353	19.7647	20.321	20.7548	18.1046	19.7255	19.6514	19.663	16.9032	18.6267	16.9351	20.4782	20.2953	7.07451	19.1212	19.5024	17.4664	20.3698	0.308843	0.0529954	19.4456	20.4156	PMM2	>tr|H3BNY9|H3BNY9_HUMAN	0.00485021	1	tr|H3BNY9|H3BNY9_HUMAN Phosphomannomutase OS=Homo sapiens GN=PMM2 PE=1 SV=1
CAT	-0.387247	25.2531	-1.69714	0.101455	0.832987	-4.45937	18	10	24.1648	24.3933	24.6725	24.6487	24.1766	25.526	25.3539	25.3295	24.9031	24.5863	24.5386	25.8417	26.6734	25.0577	25.9716	24.9735	25.6205	25.2182	25.8563	26.0134	25.9407	24.9031	25.8959	24.8927	25.5026	25.3868	25.8149	25.2313	25.4182	24.9560	0.0179798	0.0317139	25.4447	24.78260	CAT	>sp|P04040|CATA_HUMAN	0	1	sp|P04040|CATA_HUMAN Catalase OS=Homo sapiens GN=CAT PE=1 SV=3
AFM	-0.381887	24.2764	-1.69455	0.101952	0.832987	-4.46	18	10	23.9707	24.5498	24.9735	24.3804	24.1982	24.1881	24.9031	25.4534	24.0553	24.0255	24.1554	25.3409	23.9171	23.8256	24.5498	23.9803	24.5576	24.3318	22.7274	23.9171	23.9244	23.9707	24.9125	23.8329	23.8976	24.7513	24.1554	24.2928	24.3945	24.0637	0.0205741	0.0241462	24.2405	24.0678	AFM	>sp|P43652|AFAM_HUMAN	0	1	sp|P43652|AFAM_HUMAN Afamin OS=Homo sapiens GN=AFM PE=1 SV=1
CFP	-0.563768	23.436	-1.69374	0.102107	0.832987	-4.4602	18	10	22.8227	23.2408	22.8227	22.3127	22.5555	21.7442	23.086	23.5573	22.7365	22.8988	22.4222	22.9695	22.2927	23.6878	24.7131	23.2325	24.8578	24.1448	22.8584	23.6673	23.5732	23.6264	26.2287	23.5454	24.6807	22.6008	24.1648	25.1642	23.6817	22.9938	0.0475527	0.0244053	23.5998	22.8406	CFP	>sp|P27918|PROP_HUMAN	0	2	sp|P27918|PROP_HUMAN Properdin OS=Homo sapiens GN=CFP PE=1 SV=2
HBB	-0.864338	29.1819	-1.69097	0.102641	0.832987	-4.46087	18	10	28.2867	29.3392	27.5437	27.8097	26.7769	28.8576	27.8879	28.4398	29.8766	28.8576	29.8185	31.7235	29.3392	28.971	29.6234	30.8185	28.5427	28.476	28.003	28.4398	30.5224	29.2808	30.8185	27.4083	31.7235	29.0294	32.0892	28.7908	29.5158	28.58100	0.0450265	0.0433647	29.0002	28.3814	HBB	>sp|P68871|HBB_HUMAN	0	1	sp|P68871|HBB_HUMAN Hemoglobin subunit beta OS=Homo sapiens GN=HBB PE=1 SV=2
GLIPR2	5.30597	9.28092	1.68094	0.104595	0.832987	-4.4633	9	9	19.0202	5.84244	16.8093	0	16.5013	8.24179	0	17.7601	0	0	8.5948	17.1751	5.22948	0	17.1515	20.1519	0	0	17.1935	0	17.8621	0	8.13727	17.0328	19.2717	7.07451	20.816	0	7.416113	12.6376	1.14349	0.557481	3.537253	16.6553	GLIPR2	>sp|Q9H4G4|GAPR1_HUMAN	0	2	sp|Q9H4G4|GAPR1_HUMAN Golgi-associated plant pathogenesis-related protein 1 OS=Homo sapiens GN=GLIPR2 PE=1 SV=3
TUBA3E	0.851474	21.3076	1.68006	0.104766	0.832987	-4.46352	18	10	21.984	20.2592	21.7442	19.6514	20.5041	20.4401	23.4809	20.7463	16.7674	19.8234	21.541	19.9556	22.6267	21.4847	21.9443	21.8139	22.1942	23.651	21.8497	21.3903	20.9502	24.2313	21.494	21.5967	19.8634	22.1543	21.121	21.3496	21.0579	21.757	0.0771203	0.0441197	21.2353	21.779	TUBA3E	>sp|Q6PEY2|TBA3E_HUMAN	0	2	sp|Q6PEY2|TBA3E_HUMAN Tubulin alpha-3E chain OS=Homo sapiens GN=TUBA3E PE=1 SV=2
CRYAB	0.882164	21.1866	1.67929	0.104918	0.832987	-4.4637	18	10	23.1512	22.0694	19.0592	20.353	20.386	20.119	19.6717	15.3645	19.871	21.3157	20.7463	19.6183	21.6737	21.7686	21.984	22.9986	21.4771	21.2322	22.0694	20.883	22.0327	21.8642	21.9275	22.7821	23.7938	20.6735	21.7131	22.6267	20.9476	21.6168	0.0846811	0.0597151	21.3964	21.8716	CRYAB	>sp|P02511|CRYAB_HUMAN	0.0074199	2	sp|P02511|CRYAB_HUMAN Alpha-crystallin B chain OS=Homo sapiens GN=CRYAB PE=1 SV=2
ITLN1	-0.660002	21.8038	-1.66941	0.106878	0.832987	-4.46609	18	10	21.6227	20.8742	21.0442	22.0101	21.3157	20.4273	20.5595	21.6047	22.6372	21.5032	19.7854	19.7547	19.9826	23.316	23.6264	22.8033	21.5539	22.7969	21.2392	23.4081	22.7022	22.0003	23.4717	21.494	22.963	20.4706	22.8033	22.7365	22.086	21.2958	0.053728	0.0467553	22.3237	21.2774	ITLN1	>sp|Q8WWA0|ITLN1_HUMAN	0	1	sp|Q8WWA0|ITLN1_HUMAN Intelectin-1 OS=Homo sapiens GN=ITLN1 PE=1 SV=1
KRT33B	1.05024	25.0136	1.66655	0.107451	0.832987	-4.46678	18	10	23.7673	25.2564	25.5136	25.7723	26.634	24.6613	21.0529	23.8778	21.8139	22.5928	25.1487	23.7182	24.6613	25.8563	27.4254	26.8651	23.4161	25.4818	24.6487	22.3601	26.8202	26.5369	24.4261	27.7537	25.3967	25.3539	24.9735	28.5948	24.7027	25.573	0.0814689	0.0466138	24.8174	25.3691	KRT33B	>sp|Q14525|KT33B_HUMAN	0	2	sp|Q14525|KT33B_HUMAN Keratin, type I cuticular Ha3-II OS=Homo sapiens GN=KRT33B PE=1 SV=3
KRT31	0.999079	25.0422	1.66629	0.107503	0.832987	-4.46684	18	10	23.8037	25.3295	25.5654	25.8306	26.7302	24.7131	22.3882	23.8607	22.0629	23.0487	25.0836	23.3758	24.6725	25.8417	27.3103	26.8202	23.2325	25.526	24.5977	22.1834	26.7769	26.5588	24.3104	27.7336	25.2692	25.2404	24.9125	28.4022	24.73990	25.5862	0.074419	0.0465266	24.8128	25.4277	KRT31	>sp|Q15323|K1H1_HUMAN	0	1	sp|Q15323|K1H1_HUMAN Keratin, type I cuticular Ha1 OS=Homo sapiens GN=KRT31 PE=1 SV=3
FIGNL1	-2.52857	19.7662	-1.66622	0.107516	0.832987	-4.46685	18	9	19.7547	22.1353	19.9748	19.7854	20.119	20.7863	21.0738	18.9131	20.2151	20.6344	21.7831	24.1227	18.9603	19.8421	20.9419	20.7189	18.7209	20.4962	0	21.6227	21.58	20.5595	21.2184	18.9131	21.2562	18.1618	20.4513	20.7115	20.5887	18.2855	0.063816	0.356031	20.6729	20.0469	FIGNL1	>sp|Q6PIW4|FIGL1_HUMAN	0.00633065	1	sp|Q6PIW4|FIGL1_HUMAN Fidgetin-like protein 1 OS=Homo sapiens GN=FIGNL1 PE=1 SV=2
SLC44A5	2.32781	14.7261	1.66356	0.108052	0.832987	-4.46749	12	8	17.1751	5.84244	0	0	0	8.24179	0	0	0	0	8.5948	0	22.3882	21.4146	24.1648	24.0455	24.1881	22.4121	23.6421	23.6353	22.7274	25.3197	23.2127	23.6958	23.059	20.5733	24.505	23.4926	14.6964	14.77960	0.768819	0.684375	22.071	19.7816	SLC44A5	>sp|Q8NCS7|CTL5_HUMAN	0.00759804	2	sp|Q8NCS7|CTL5_HUMAN Choline transporter-like protein 5 OS=Homo sapiens GN=SLC44A5 PE=2 SV=4
KRT84	-4.03592	15.6119	-1.65435	0.109925	0.832987	-4.46971	17	8	13.565	18.6358	0	15.3645	15.2503	21.1697	18.9959	16.1197	16.4	21.3409	8.5948	16.883	18.6161	0	18.9853	18.199	18.3892	17.2873	19.8026	19.1979	17.1751	21.6492	8.13727	0	21.0529	18.5698	20.7189	17.0328	17.0657	12.9951	0.310255	0.583675	18.47950	16.2688	KRT84	>sp|Q9NSB2|KRT84_HUMAN	0.000472367	1	sp|Q9NSB2|KRT84_HUMAN Keratin, type II cuticular Hb4 OS=Homo sapiens GN=KRT84 PE=2 SV=2
LCP1	-0.623524	22.0214	-1.65335	0.110128	0.832987	-4.46994	18	10	23.0412	22.0003	24.4261	23.1593	23.0235	22.7096	22.7821	25.4126	22.5663	23.2325	20.3033	22.5258	19.4275	21.4599	21.7526	21.6737	21.0442	21.2953	20.8583	22.1454	21.0175	21.6047	21.5159	21.3409	21.6889	20.5506	22.3127	21.7283	22.1783	21.739	0.0497088	0.0671419	21.949	21.5073	LCP1	>sp|P13796|PLSL_HUMAN	0	1	sp|P13796|PLSL_HUMAN Plastin-2 OS=Homo sapiens GN=LCP1 PE=1 SV=6
TGIF2	3.16054	17.3492	1.64698	0.111441	0.832987	-4.47147	16	10	15.0886	18.5824	16.9351	16.5242	18.0031	8.24179	0	17.3752	0	20.5328	21.6889	18.94	20.765	20.0574	19.3397	19.5024	21.8403	20.2045	18.4146	16.955	14.9078	20.593	20.514	20.6108	16.5013	22.7454	19.6183	21.2953	16.4434	18.9795	0.415144	0.104955	19.1399	19.0424	TGIF2	>tr|U3KQS0|U3KQS0_HUMAN	0.00531178	1	tr|U3KQS0|U3KQS0_HUMAN Homeobox protein TGIF2 (Fragment) OS=Homo sapiens GN=TGIF2 PE=4 SV=1
DCTN2	5.22977	7.9879	1.64587	0.111671	0.832987	-4.47173	8	7	0	5.84244	17.5438	0	0	8.24179	0	15.6086	17.4009	0	16.8499	0	18.0209	0	0	15.9073	16.7241	17.5938	19.855	21.0529	0	0	8.13727	0	17.8079	7.07451	0	0	6.224884	11.1613	1.27637	0.768204	0.00000	16.3786	DCTN2	>sp|Q13561|DCTN2_HUMAN	0.000578035	2	sp|Q13561|DCTN2_HUMAN Dynactin subunit 2 OS=Homo sapiens GN=DCTN2 PE=1 SV=4
SLC3A2	2.79594	18.4789	1.64512	0.111827	0.832987	-4.47191	17	10	19.1819	19.108	21.7686	18.2328	20.3931	18.7059	17.3309	19.3012	18.5934	19.158	20.4113	17.0064	18.7841	18.8516	0	20.3138	19.4368	21.2759	20.4629	21.1532	21.6128	16.5653	8.13727	21.6309	17.2576	20.5041	21.2655	20.9664	17.4488	20.3331	0.303037	0.051546	18.7788	20.4022	SLC3A2	>sp|P08195|4F2_HUMAN	0	2	sp|P08195|4F2_HUMAN 4F2 cell-surface antigen heavy chain OS=Homo sapiens GN=SLC3A2 PE=1 SV=3
VNN3	4.38075	12.0714	1.64426	0.112004	0.832987	-4.47212	11	9	16.7443	16.4	18.94	18.1046	21.0175	8.24179	19.8826	19.5248	20.2953	16.0089	21.1617	18.2564	5.22948	16.4334	0	21.0094	0	16.9351	0	18.3748	0	0	8.13727	18.3748	0	18.9261	0	0	10.1214	15.5812	0.884292	0.460345	12.1253	17.6549	VNN3	>sp|Q9NY84|VNN3_HUMAN	0	2	sp|Q9NY84|VNN3_HUMAN Vascular non-inflammatory molecule 3 OS=Homo sapiens GN=VNN3 PE=2 SV=2
IGLV3-16	-0.343331	26.9719	-1.64415	0.112028	0.832987	-4.47214	18	10	26.4473	25.5526	26.0595	26.5961	27.4254	27.1177	27.248	27.0821	27.5655	27.0166	26.4717	26.4151	26.6483	27.5655	26.8037	27.062	26.9555	26.7769	27.7336	27.0455	27.4575	26.8202	27.3103	27.0821	27.5195	27.032	27.0166	27.3854	27.1085	26.7259	0.0120553	0.024043	27.0638	26.7126	IGLV3-16	>tr|A0A075B6K0|A0A075B6K0_HUMAN	0	1	tr|A0A075B6K0|A0A075B6K0_HUMAN HCG2041221 (Fragment) OS=Homo sapiens GN=IGLV3-16 PE=1 SV=1
APCS	-0.489584	27.1181	-1.64204	0.112468	0.832987	-4.47265	18	10	26.2157	27.3589	27.6247	26.8988	26.3091	27.4254	28.8576	29.4459	27.6561	26.4473	27.8097	27.9104	26.745	26.8202	26.9964	26.6139	27.7537	27.0821	26.6734	26.8819	26.4568	25.8563	27.4254	26.111	27.1724	26.6483	26.8819	27.2289	27.2647	26.8543	0.031509	0.0221105	27.0844	26.7092	APCS	>sp|P02743|SAMP_HUMAN	0	1	sp|P02743|SAMP_HUMAN Serum amyloid P-component OS=Homo sapiens GN=APCS PE=1 SV=2
IGKV1-5	-1.44501	27.7351	-1.63961	0.112975	0.832987	-4.47322	18	10	28.5427	18.9959	19.7473	27.8313	28.4398	27.8097	27.5655	28.1887	28.6336	28.7908	26.1039	27.8879	28.0243	27.8593	28.67	29.73	27.8593	28.9312	28.5427	28.7144	28.7908	30.0869	27.4982	29.6234	28.7144	26.7302	29.3392	28.9312	28.3279	26.6681	0.0276216	0.149112	28.4111	28.4913	IGKV1-5	>sp|P01602|KV110_HUMAN	0	1	sp|P01602|KV110_HUMAN Ig heavy chain V-I region 5 (Fragment) OS=Homo sapiens GN=IGKV1-5 PE=4 SV=2
PRSS1	-1.83768	21.9504	-1.63457	0.114034	0.832987	-4.47442	18	10	20.5222	22.1078	23.0235	22.8584	22.1353	22.5835	22.5435	22.3425	21.5096	20.6108	21.121	23.9244	22.1454	25.3967	18.7482	20.7729	24.7513	21.0738	12.554	17.2873	21.9443	22.7969	22.9462	22.5663	25.3352	28.2529	17.9671	24.789	22.58820	20.8022	0.121869	0.144767	22.6902	21.6144	PRSS1	>sp|P07477|TRY1_HUMAN	0	2	sp|P07477|TRY1_HUMAN Trypsin-1 OS=Homo sapiens GN=PRSS1 PE=1 SV=1
HPX	-0.462017	24.885	-1.63406	0.114141	0.832987	-4.47454	18	10	24.1554	25.5898	25.8959	25.3295	25.1101	25.1487	25.7583	26.3515	25.1362	24.8578	26.7094	25.2313	23.5344	24.2629	25.9128	23.2924	24.8213	24.6487	23.4081	24.7513	24.5498	24.2928	25.1362	24.2629	24.802	24.1036	24.5498	25.1759	25.0096	24.6607	0.0235374	0.0466504	24.997	24.4558	HPX	>sp|P02790|HEMO_HUMAN	0	1	sp|P02790|HEMO_HUMAN Hemopexin OS=Homo sapiens GN=HPX PE=1 SV=2
CLTA	-1.25367	21.2336	-1.62665	0.115714	0.832987	-4.4763	18	10	14.7256	19.1212	21.3808	21.7831	19.3186	21.2953	20.7463	19.3099	19.7473	19.9481	19.2257	18.4366	20.6263	22.6372	25.5654	23.5344	21.5159	22.1248	20.4044	25.4534	20.9974	20.3138	26.8819	21.8497	24.2221	22.3425	19.2564	21.7782	21.7906	20.2311	0.109132	0.118826	21.4056	20.5154	CLTA	>sp|P09496|CLCA_HUMAN	0.00158178	2	sp|P09496|CLCA_HUMAN Clathrin light chain A OS=Homo sapiens GN=CLTA PE=1 SV=1
C7	-0.562872	25.1775	-1.62093	0.116942	0.832987	-4.47765	18	10	23.9901	26.8202	24.372	24.7513	24.7131	25.5526	26.4473	25.6794	25.8708	25.3197	25.8708	27.032	24.6807	24.505	25.6348	23.9244	25.7153	25.4257	24.9871	24.0255	23.7267	24.3014	26.1601	23.8607	25.7583	25.6058	24.6725	25.5654	25.3513	24.8645	0.0339928	0.0382071	25.5856	24.6969	C7	>sp|P10643|CO7_HUMAN	0	1	sp|P10643|CO7_HUMAN Complement component C7 OS=Homo sapiens GN=C7 PE=1 SV=2
TPM2	4.06428	19.5771	1.61658	0.117881	0.832987	-4.47868	15	10	22.4222	24.9963	24.9252	24.5498	24.0375	24.8832	25.4653	25.9716	24.5977	23.7848	25.2564	24.7245	21.6605	0	21.3651	20.7785	21.2562	22.3962	20.2426	0	13.2631	19.3888	22.5835	21.2022	21.4686	7.07451	19.8634	0	17.7911	22.7918	0.528887	0.0823295	21.4169	22.4092	TPM2	>sp|P07951|TPM2_HUMAN	0	2	sp|P07951|TPM2_HUMAN Tropomyosin beta chain OS=Homo sapiens GN=TPM2 PE=1 SV=1
MPO	0.607679	22.9359	1.61228	0.118818	0.832987	-4.47969	18	10	26.4298	22.8514	23.7182	23.3697	23.4446	22.9986	21.9362	23.9542	23.9542	22.7821	22.8227	21.5159	22.9695	22.9786	23.3543	22.2132	23.8703	23.4926	23.2719	22.0753	22.7184	22.2867	21.1532	22.4802	22.0101	22.8302	22.4222	22.3013	22.6951	23.3694	0.0358191	0.050172	22.7503	23.12070	MPO	>sp|P05164|PERM_HUMAN	0	1	sp|P05164|PERM_HUMAN Myeloperoxidase OS=Homo sapiens GN=MPO PE=1 SV=1
IGHV1-58	-1.69466	18.9974	-1.61049	0.119209	0.832987	-4.48012	18	10	17.6208	5.84244	14.3015	18.9029	22.3808	17.1751	19.1979	16.6289	20.119	19.7473	17.8079	18.0031	19.1358	20.0474	21.4295	20.3292	20.6823	20.5222	18.3408	21.984	19.3583	21.3808	20.4324	20.816	19.871	19.6274	20.7932	19.4497	19.7128	17.7097	0.071543	0.26694	19.8091	18.7383	IGHV1-58	>tr|A0A0C4DH39|A0A0C4DH39_HUMAN	0	1	tr|A0A0C4DH39|A0A0C4DH39_HUMAN Protein IGHV1-58 (Fragment) OS=Homo sapiens GN=IGHV1-58 PE=4 SV=1
CALML5	4.26281	16.5615	1.6054	0.120328	0.832987	-4.48131	14	10	21.4071	17.9464	20.5733	19.6274	17.8079	20.321	20.4629	19.5733	0	19.5471	18.8077	19.0816	19.3501	16.0089	18.4366	17.0328	17.7816	22.3601	20.2592	0	20.0574	20.7189	18.2146	18.8672	0	18.0409	0	21.4381	14.9617	19.4412	0.556298	0.0870506	18.7591	19.1087	CALML5	>sp|Q9NZT1|CALL5_HUMAN	0	1	sp|Q9NZT1|CALL5_HUMAN Calmodulin-like protein 5 OS=Homo sapiens GN=CALML5 PE=1 SV=2
ANXA2P2	-0.588293	21.5113	-1.60221	0.121034	0.832987	-4.48206	18	10	19.6274	22.307	23.2478	22.202	21.7442	23.7633	23.019	22.1499	23.0539	22.8827	20.5181	20.976	21.2953	21.6852	20.9252	21.2184	21.4686	20.2953	19.6674	21.2184	20.9117	21.4146	21.4847	22.2205	20.9372	20.732	21.0963	20.2557	21.6765	21.2142	0.0444774	0.0563681	21.44160	21.2569	ANXA2P2	>sp|A6NMY6|AXA2L_HUMAN	0	2	sp|A6NMY6|AXA2L_HUMAN Putative annexin A2-like protein OS=Homo sapiens GN=ANXA2P2 PE=5 SV=2
GYPC	3.55786	7.87292	1.60109	0.121282	0.832987	-4.48232	7	7	17.1935	16.0866	18.7209	0	18.2328	19.7415	16.0089	0	20.0082	19.8421	19.0069	18.9853	5.22948	0	0	16.1736	0	0	0	0	0	0	8.13727	0	0	7.07451	0	0	6.099878	11.0644	1.40407	0.775897	0.00000	16.1301	GYPC	>sp|P04921|GLPC_HUMAN	0.00508906	1	sp|P04921|GLPC_HUMAN Glycophorin-C OS=Homo sapiens GN=GYPC PE=1 SV=1
CAD	-3.57749	13.0017	-1.59984	0.121559	0.832987	-4.48262	16	7	0	5.84244	15.6767	15.7872	0	17.1515	0	0	15.0474	16.0422	8.5948	14.9843	17.0581	17.2221	15.7544	0	17.5938	19.9748	19.6449	17.7182	16.3464	18.2807	17.0328	15.6086	16.2365	16.5653	15.3645	14.5203	14.536	10.24	0.370522	0.813605	16.1394	12.10170	CAD	>sp|P27708|PYR1_HUMAN	0.00193317	2	sp|P27708|PYR1_HUMAN CAD protein OS=Homo sapiens GN=CAD PE=1 SV=3
IGLL5	0.672681	29.7416	1.59875	0.121802	0.832987	-4.48287	18	10	27.8097	30.592	29.6717	29.8185	31.8847	27.0999	29.2808	26.4717	29.6717	29.3392	30.592	28.6336	29.3979	29.8185	30.2915	30.592	29.2808	29.3392	30.5224	29.9598	29.7689	29.9598	30.6602	30.6602	30.2209	30.0158	30.889	30.5224	29.5391	30.1062	0.0387182	0.0365606	29.8185	30.5572	IGLL5	>sp|B9A064|IGLL5_HUMAN	0	3	sp|B9A064|IGLL5_HUMAN Immunoglobulin lambda-like polypeptide 5 OS=Homo sapiens GN=IGLL5 PE=2 SV=2
FAM151A	-4.32659	11.2057	-1.58702	0.124439	0.832987	-4.48561	14	7	16.1736	5.84244	15.4289	16.2365	0	8.24179	18.3286	16.3464	20.9419	20.5506	19.6514	19.1979	5.22948	16.3768	0	13.5	16.2365	13.1636	0	18.6358	11.9501	0	17.0844	0	0	7.07451	17.5688	0	12.4873	8.898943	0.623308	0.84667	16.2915	9.503019	FAM151A	>sp|Q8WW52|F151A_HUMAN	0.00301075	1	sp|Q8WW52|F151A_HUMAN Protein FAM151A OS=Homo sapiens GN=FAM151A PE=2 SV=2
44M2.3	3.86436	21.6743	1.58627	0.124608	0.832987	-4.48578	16	10	23.6725	25.0499	25.5847	25.9044	26.1896	25.7205	24.4416	25.5315	26.0669	25.8362	26.8736	24.6314	23.731	23.2443	17.3645	24.3663	23.6626	23.3655	23.0449	16.8931	23.8085	23.8293	8.13727	24.1501	0	23.6218	0	22.1585	20.0474	24.6028	0.425744	0.051915	23.7356	24.2582	44M2.3	>sp|Q96IC2|REXON_HUMAN	0.00497054	2	sp|Q96IC2|REXON_HUMAN Putative RNA exonuclease NEF-sp OS=Homo sapiens GN=44M2.3 PE=2 SV=1
LOC81691	3.86436	21.6743	1.58627	0.124608	0.832987	-4.48578	16	10	23.6725	25.0499	25.5847	25.9044	26.1896	25.7205	24.4416	25.5315	26.0669	25.8362	26.8736	24.6314	23.731	23.2443	17.3645	24.3663	23.6626	23.3655	23.0449	16.8931	23.8085	23.8293	8.13727	24.1501	0	23.6218	0	22.1585	20.0474	24.6028	0.425744	0.051915	23.7356	24.2582	LOC81691	>tr|H3BRC7|H3BRC7_HUMAN	0.00497054	2	tr|H3BRC7|H3BRC7_HUMAN Protein LOC81691 OS=Homo sapiens GN=LOC81691 PE=4 SV=1
IGHA1	0.8568	29.4865	1.58301	0.125351	0.832987	-4.48654	18	10	30.8185	29.1145	30.2915	24.0455	29.2188	29.5045	29.2188	29.555	25.4126	28.8925	28.4022	29.3392	30.8185	29.6717	30.889	30.1578	29.2188	29.3979	30.0869	30.7266	29.4459	28.2529	30.0869	30.9587	30.6602	30.9587	29.8185	30.6602	29.2421	29.9265	0.0621251	0.0286849	29.5297	30.1224	IGHA1	>sp|P01876|IGHA1_HUMAN	0	1	sp|P01876|IGHA1_HUMAN Ig alpha-1 chain C region OS=Homo sapiens GN=IGHA1 PE=1 SV=2
sp|P06311|KV311_HUMAN Ig kappa chain V-III region IARC/BL41 OS=Homo sapiens PE=4 SV=1	0.8963	21.4741	1.57222	0.127834	0.832987	-4.48905	18	10	19.2717	20.5041	20.1071	19.5117	22.4726	20.8494	18.6161	21.9924	21.7831	20.7729	21.6047	17.2873	21.7782	23.7267	22.3962	23.8607	20.9893	23.1846	23.0144	22.3808	22.8679	23.8502	18.4674	23.2924	23.2719	20.883	21.06	21.4771	21.23240	21.909	0.086322	0.0700115	21.2685	22.1254	sp|P06311|KV311_HUMAN Ig kappa chain V-III region IARC/BL41 OS=Homo sapiens PE=4 SV=1	>sp|P06311|KV311_HUMAN	0	1	sp|P06311|KV311_HUMAN Ig kappa chain V-III region IARC/BL41 OS=Homo sapiens PE=4 SV=1
EPB41	-1.12072	19.7359	-1.57182	0.127926	0.832987	-4.48914	18	10	22.2493	19.4275	19.3501	19.1979	18.1172	20.2688	19.108	20.2877	19.1212	20.0984	18.94	22.4951	17.4261	22.516	18.4044	19.7547	17.3538	18.3286	15.6086	21.2263	20.1961	21.5967	17.2576	21.2263	21.8403	17.5688	22.0987	21.541	20.1209	19.0428	0.086843	0.0983731	20.2324	19.1451	EPB41	>sp|P11171|41_HUMAN	0	2	sp|P11171|41_HUMAN Protein 4.1 OS=Homo sapiens GN=EPB41 PE=1 SV=4
IGLV8-61	0.66496	26.2641	1.57105	0.128104	0.832987	-4.48932	18	10	26.745	25.8563	25.7583	25.5654	26.6916	26.1805	27.3589	25.2692	27.7537	26.0968	27.0821	25.0577	27.0821	25.2182	27.1724	27.5437	23.0487	26.5961	26.3843	26.9555	27.2664	26.1805	24.7375	27.1528	26.7094	24.7031	26.8651	26.3645	26.028	26.6892	0.0460914	0.0213374	26.1805	26.7183	IGLV8-61	>tr|A0A075B6I0|A0A075B6I0_HUMAN	0	1	tr|A0A075B6I0|A0A075B6I0_HUMAN Protein IGLV8-61 (Fragment) OS=Homo sapiens GN=IGLV8-61 PE=1 SV=5
ALDOB	-2.30799	19.0039	-1.57016	0.128311	0.832987	-4.48952	18	9	18.7728	19.3888	19.3583	19.5024	20.4858	19.5024	20.1694	22.4041	20.353	19.2478	18.5879	20.4782	20.1519	20.8494	18.4746	0	20.2211	21.2022	18.826	18.2755	18.4146	21.0814	19.3186	19.663	19.8284	20.1781	20.6182	16.7559	19.7596	17.6437	0.0642131	0.354434	19.9989	19.3736	ALDOB	>sp|P05062|ALDOB_HUMAN	0.000354736	2	sp|P05062|ALDOB_HUMAN Fructose-bisphosphate aldolase B OS=Homo sapiens GN=ALDOB PE=1 SV=2
CFHR1	-0.75179	23.9825	-1.57011	0.128323	0.832987	-4.48953	18	10	22.7096	24.3524	23.1679	23.6958	22.7969	23.3351	24.1982	23.2325	23.3462	23.5149	23.7673	23.6421	23.9629	23.2559	22.6608	23.5454	24.4368	24.2407	22.2867	26.5772	22.6097	23.8778	23.8703	23.5903	27.4083	25.4818	27.1177	24.83	24.2828	23.442	0.0598276	0.0292755	23.7831	23.5678	CFHR1	>sp|Q03591|FHR1_HUMAN	0	1	sp|Q03591|FHR1_HUMAN Complement factor H-related protein 1 OS=Homo sapiens GN=CFHR1 PE=1 SV=2
CATIP	-2.88115	24.1033	-1.56971	0.128417	0.832987	-4.48963	18	9	24.8578	26.8364	24.8118	26.5588	0	26.5588	25.7153	25.7256	25.9251	25.0203	24.4676	23.5454	24.5498	24.1881	24.5151	23.3613	25.8871	24.3933	24.1766	24.5863	24.6239	24.8927	25.6058	24.3104	24.3524	26.7094	23.8703	24.8454	25.1737	22.1765	0.0377362	0.353594	24.9565	24.4305	CATIP	>sp|Q7Z7H3|CATIP_HUMAN	0.00916546	1	sp|Q7Z7H3|CATIP_HUMAN Ciliogenesis-associated TTC17-interacting protein OS=Homo sapiens GN=CATIP PE=1 SV=1
IGKV1D-8	-3.24026	18.9114	-1.56639	0.129192	0.832987	-4.4904	18	9	24.113	21.2655	17.7373	19.2564	17.2401	19.463	19.6986	18.8077	20.7548	20.6501	8.5948	19.6052	18.3748	21.564	24.075	22.0903	20.4113	19.8634	19.2717	24.6487	19.1478	17.2221	23.6264	0	22.4397	7.07451	22.4041	20.119	20.05380	16.8551	0.189185	0.428737	20.2651	18.8233	IGKV1D-8	>tr|A0A087WSZ0|A0A087WSZ0_HUMAN	0.00216216	2	tr|A0A087WSZ0|A0A087WSZ0_HUMAN Protein IGKV1D-8 (Fragment) OS=Homo sapiens GN=IGKV1D-8 PE=4 SV=4
LOR	3.43873	16.2435	1.5643	0.129681	0.832987	-4.49088	16	10	21.58	18.4674	19.8421	19.0816	16.8499	20.2151	17.4724	15.5553	15.0886	0	18.1306	14.7256	19.6717	14.8328	0	17.6961	18.3408	17.8821	16.6006	22.1353	18.0409	20.2953	8.13727	17.7816	21.7041	7.07451	19.8333	17.7816	15.0175	18.4502	0.452696	0.0820953	17.62700	18.0064	LOR	>sp|P23490|LORI_HUMAN	0.00100604	1	sp|P23490|LORI_HUMAN Loricrin OS=Homo sapiens GN=LOR PE=1 SV=2
A1BG	-0.453605	24.0431	-1.55813	0.131135	0.832987	-4.4923	18	10	22.8514	23.4926	23.6878	23.3543	22.8771	23.3543	23.6074	23.5661	22.7022	23.2238	24.0553	23.5661	23.3249	24.9252	25.3539	23.3462	24.4932	24.2759	25.3409	24.1982	24.7513	24.1036	24.5705	23.4446	24.0255	26.5772	25.4126	24.7245	24.2506	23.6697	0.0394463	0.0312139	24.1509	23.4686	A1BG	>sp|P04217|A1BG_HUMAN	0	1	sp|P04217|A1BG_HUMAN Alpha-1B-glycoprotein OS=Homo sapiens GN=A1BG PE=1 SV=4
RAB33B	3.42676	14.9926	1.55727	0.131338	0.832987	-4.4925	14	9	18.8978	19.7079	0	0	17.4724	8.24179	0	18.3892	0	0	8.5948	18.3286	19.72	19.7033	19.7033	19.0898	18.755	19.7889	19.1285	19.4694	18.6214	16.647	19.2863	21.9795	20.3251	20.0035	19.0418	18.8978	14.1896	16.438	0.580604	0.413853	18.6882	19.1091	RAB33B	>sp|Q9H082|RB33B_HUMAN	0	2	sp|Q9H082|RB33B_HUMAN Ras-related protein Rab-33B OS=Homo sapiens GN=RAB33B PE=1 SV=1
RAB39A	3.42676	14.9926	1.55727	0.131338	0.832987	-4.4925	14	9	18.8978	19.7079	0	0	17.4724	8.24179	0	18.3892	0	0	8.5948	18.3286	19.72	19.7033	19.7033	19.0898	18.755	19.7889	19.1285	19.4694	18.6214	16.647	19.2863	21.9795	20.3251	20.0035	19.0418	18.8978	14.1896	16.438	0.580604	0.413853	18.6882	19.1091	RAB39A	>sp|Q14964|RB39A_HUMAN	0	2	sp|Q14964|RB39A_HUMAN Ras-related protein Rab-39A OS=Homo sapiens GN=RAB39A PE=1 SV=2
RAB6A	3.42676	14.9926	1.55727	0.131338	0.832987	-4.4925	14	9	18.8978	19.7079	0	0	17.4724	8.24179	0	18.3892	0	0	8.5948	18.3286	19.72	19.7033	19.7033	19.0898	18.755	19.7889	19.1285	19.4694	18.6214	16.647	19.2863	21.9795	20.3251	20.0035	19.0418	18.8978	14.1896	16.438	0.580604	0.413853	18.6882	19.1091	RAB6A	>sp|P20340|RAB6A_HUMAN	0	2	sp|P20340|RAB6A_HUMAN Ras-related protein Rab-6A OS=Homo sapiens GN=RAB6A PE=1 SV=3
RAB6B	3.42676	14.9926	1.55727	0.131338	0.832987	-4.4925	14	9	18.8978	19.7079	0	0	17.4724	8.24179	0	18.3892	0	0	8.5948	18.3286	19.72	19.7033	19.7033	19.0898	18.755	19.7889	19.1285	19.4694	18.6214	16.647	19.2863	21.9795	20.3251	20.0035	19.0418	18.8978	14.1896	16.438	0.580604	0.413853	18.6882	19.1091	RAB6B	>sp|Q9NRW1|RAB6B_HUMAN	0	2	sp|Q9NRW1|RAB6B_HUMAN Ras-related protein Rab-6B OS=Homo sapiens GN=RAB6B PE=1 SV=1
IGKV1-9	3.37183	13.1316	1.55526	0.131816	0.832987	-4.49296	14	9	19.2113	5.84244	18.6736	0	0	8.24179	16.6649	0	0	0	8.5948	14.7857	19.8939	21.9275	14.8328	20.4184	18.3286	14.5607	19.0979	17.2576	16.6006	18.4146	17.8275	19.6183	16.4	7.07451	17.9031	15.5137	12.3207	14.5911	0.615978	0.495829	15.9568	18.8858	IGKV1-9	>tr|A0A0C4DH69|A0A0C4DH69_HUMAN	0	3	tr|A0A0C4DH69|A0A0C4DH69_HUMAN Protein IGKV1-9 (Fragment) OS=Homo sapiens GN=IGKV1-9 PE=4 SV=1
CNPY3	4.83985	18.5401	1.55331	0.13228	0.832987	-4.49341	15	10	24.0255	5.84244	28.4398	26.2157	27.4083	8.24179	24.5705	26.5183	0	0	30.0158	0	19.2478	20.0773	20.6263	20.5041	18.2146	19.7079	19.2913	19.7415	19.9826	21.6889	21.4224	19.463	19.5024	18.3408	19.7923	20.2426	16.9543	21.39460	0.512784	0.321315	19.8875	20.106	CNPY3	>sp|Q9BT09|CNPY3_HUMAN	0	2	sp|Q9BT09|CNPY3_HUMAN Protein canopy homolog 3 OS=Homo sapiens GN=CNPY3 PE=1 SV=1
P2RX1	-0.665172	20.0385	-1.55324	0.132298	0.832987	-4.49342	18	10	17.6961	20.4273	20.7115	19.4897	20.2777	21.2101	20.4706	20.8251	19.937	23.6878	21.2322	20.2688	19.4368	20.4706	20.5595	18.7841	20.1865	19.8826	17.7182	20.5222	19.9987	20.1865	19.2257	20.593	18.7841	20.2151	18.9703	19.3099	20.2399	19.6759	0.0533276	0.0631833	20.2008	20.0801	P2RX1	>sp|P51575|P2RX1_HUMAN	0.00522146	1	sp|P51575|P2RX1_HUMAN P2X purinoceptor 1 OS=Homo sapiens GN=P2RX1 PE=1 SV=1
XP32	3.91139	17.3476	1.55159	0.132691	0.832987	-4.4938	14	10	21.0094	21.0359	22.0101	20.2522	20.8005	20.6501	20.2356	20.2777	20.9502	20.5041	20.8402	23.0055	20.0224	19.5956	0	18.8926	20.3365	18.4674	18.7361	0	19.6717	20.585	18.199	21.0359	0	19.871	0	18.7482	15.7157	20.285	0.553423	0.0590493	20.0533	20.8203	XP32	>sp|Q5T750|XP32_HUMAN	0.00470673	1	sp|Q5T750|XP32_HUMAN Skin-specific protein 32 OS=Homo sapiens GN=XP32 PE=1 SV=1
C4BPB	-0.474996	28.4076	-1.55025	0.133013	0.832987	-4.49411	18	10	27.6823	27.3103	28.5427	28.7908	27.6561	28.67	28.3666	29.6234	26.3843	27.4083	28.2529	27.5655	27.6247	28.9312	29.2188	27.5195	29.9598	28.8576	28.0527	28.7908	28.4022	28.5134	29.2808	29.076	28.1887	28.9312	28.3666	29.4459	28.6021	28.0575	0.0299557	0.0215424	28.7304	27.8675	C4BPB	>sp|P20851|C4BPB_HUMAN	0	1	sp|P20851|C4BPB_HUMAN C4b-binding protein beta chain OS=Homo sapiens GN=C4BPB PE=1 SV=1
APOA4	-0.38754	24.3981	-1.54792	0.133572	0.832987	-4.49464	18	10	24.8213	23.9707	24.5863	24.7245	23.936	25.2404	24.1227	24.7627	24.0831	25.0836	24.8118	24.8213	23.5979	24.4932	25.2313	25.0305	24.3409	24.4052	23.1512	24.4172	23.9901	23.4926	23.6172	23.4355	24.6388	24.7794	24.2079	25.3539	24.5223	24.1746	0.0220087	0.0268941	24.566	24.188	APOA4	>sp|P06727|APOA4_HUMAN	0	1	sp|P06727|APOA4_HUMAN Apolipoprotein A-IV OS=Homo sapiens GN=APOA4 PE=1 SV=3
IGLV3-27	-0.320895	27.0745	-1.54405	0.134505	0.832987	-4.49553	18	10	26.6139	25.7871	26.2925	26.9964	27.5847	27.2108	27.3103	27.2664	27.6823	27.0455	26.8202	26.2925	26.6916	27.6058	27.0455	27.2108	26.9401	26.8037	27.7537	27.0999	27.5195	26.8364	27.4575	26.9401	27.707	27.0455	27.0999	27.4254	27.1993	26.8498	0.012757	0.0215716	27.1553	26.8119	IGLV3-27	>tr|A0A075B6J3|A0A075B6J3_HUMAN	0	1	tr|A0A075B6J3|A0A075B6J3_HUMAN Protein IGLV3-27 (Fragment) OS=Homo sapiens GN=IGLV3-27 PE=1 SV=1
ARPC3	2.97515	17.3765	1.53397	0.13696	0.832987	-4.49783	16	10	19.7748	19.4016	17.4724	19.5248	18.5541	19.4758	18.8077	13.0884	19.5471	19.9281	19.8634	19.1358	18.0031	16.0422	16.955	20.8005	0	18.6036	21.3725	19.2113	19.1979	0	18.5075	20.4962	16.9813	18.8672	17.5025	19.4275	16.2333	19.4342	0.378165	0.0651182	18.8375	19.5882	ARPC3	>sp|O15145|ARPC3_HUMAN	0	1	sp|O15145|ARPC3_HUMAN Actin-related protein 2/3 complex subunit 3 OS=Homo sapiens GN=ARPC3 PE=1 SV=3
CFL1	-0.7758	21.1002	-1.53355	0.137062	0.832987	-4.49792	18	10	20.5733	22.1626	23.1023	23.086	20.7463	22.5555	24.0553	24.0255	22.0987	22.7184	23.3613	23.4081	20.8494	17.9031	19.937	18.4818	19.4497	20.9159	19.7473	20.5733	22.5663	20.4184	18.1306	18.0793	20.3773	21.2392	21.807	18.4366	21.26590	20.8019	0.0926153	0.084294	21.5231	20.7978	CFL1	>sp|P23528|COF1_HUMAN	0	2	sp|P23528|COF1_HUMAN Cofilin-1 OS=Homo sapiens GN=CFL1 PE=1 SV=3
PFKL	-0.502398	25.1227	-1.53267	0.137278	0.832987	-4.49812	18	10	23.9463	26.4842	24.5705	24.3204	24.6107	24.5244	25.2564	25.8306	24.7245	24.9645	25.4257	24.9735	25.3967	24.4052	24.2407	24.8578	26.634	23.936	23.5573	25.3539	25.5796	25.3295	26.5961	25.0577	25.2564	26.0398	25.6058	25.9576	25.3107	24.7843	0.0286381	0.0349672	25.2929	24.7342	PFKL	>sp|P17858|PFKAL_HUMAN	0	1	sp|P17858|PFKAL_HUMAN ATP-dependent 6-phosphofructokinase, liver type OS=Homo sapiens GN=PFKL PE=1 SV=6
RAB15	3.36375	15.4426	1.53159	0.137544	0.832987	-4.49837	14	9	19.0495	19.7079	0	0	17.4724	8.24179	0	18.3892	0	0	8.5948	18.3286	20.0474	20.3033	20.2592	20.3693	19.1358	20.7011	19.9662	20.386	20.3033	18.6358	19.8826	22.0242	20.4513	20.7115	20.1961	19.2367	14.6923	16.7933	0.581507	0.416055	19.1863	19.8371	RAB15	>sp|P59190|RAB15_HUMAN	0	2	sp|P59190|RAB15_HUMAN Ras-related protein Rab-15 OS=Homo sapiens GN=RAB15 PE=1 SV=1
tr|A0A0G2JLT2|A0A0G2JLT2_HUMAN Uncharacterized protein OS=Homo sapiens PE=4 SV=1	-5.13588	11.6158	-1.53109	0.137668	0.832987	-4.49848	14	5	21.2799	16.4486	0	15.5347	0	19.6674	0	19.0898	19.7033	21.8033	8.5948	0	16.6148	0	0	0	17.9103	0	20.8704	20.8666	14.028	17.8926	8.13727	0	17.6208	17.7072	14.3339	17.1394	13.413030	8.380859	0.594344	1.12952	17.3801	4.297398	tr|A0A0G2JLT2|A0A0G2JLT2_HUMAN Uncharacterized protein OS=Homo sapiens PE=4 SV=1	>tr|A0A0G2JLT2|A0A0G2JLT2_HUMAN	0	2	tr|A0A0G2JLT2|A0A0G2JLT2_HUMAN Uncharacterized protein OS=Homo sapiens PE=4 SV=1
tr|A0A0G2JPY9|A0A0G2JPY9_HUMAN Uncharacterized protein OS=Homo sapiens PE=4 SV=1	-5.13588	11.6158	-1.53109	0.137668	0.832987	-4.49848	14	5	21.2799	16.4486	0	15.5347	0	19.6674	0	19.0898	19.7033	21.8033	8.5948	0	16.6148	0	0	0	17.9103	0	20.8704	20.8666	14.028	17.8926	8.13727	0	17.6208	17.7072	14.3339	17.1394	13.413030	8.380859	0.594344	1.12952	17.3801	4.297398	tr|A0A0G2JPY9|A0A0G2JPY9_HUMAN Uncharacterized protein OS=Homo sapiens PE=4 SV=1	>tr|A0A0G2JPY9|A0A0G2JPY9_HUMAN	0	2	tr|A0A0G2JPY9|A0A0G2JPY9_HUMAN Uncharacterized protein OS=Homo sapiens PE=4 SV=1
AQP1	3.59088	7.45169	1.52987	0.13797	0.832987	-4.49876	7	6	14.6009	17.7948	26.2626	26.3164	25.2484	8.24179	17.7072	17.1843	0	16.3617	18.488	0	5.22948	0	0	0	0	0	0	0	0	0	8.13727	0	0	7.07451	0	0	5.612395	10.7624	1.48842	1.01213	0	9.91517	AQP1	>sp|P29972|AQP1_HUMAN	0	2	sp|P29972|AQP1_HUMAN Aquaporin-1 OS=Homo sapiens GN=AQP1 PE=1 SV=3
tr|K7N7A8|K7N7A8_HUMAN Uncharacterized protein (Fragment) OS=Homo sapiens PE=3 SV=2	3.59088	7.45169	1.52987	0.13797	0.832987	-4.49876	7	6	14.6009	17.7948	26.2626	26.3164	25.2484	8.24179	17.7072	17.1843	0	16.3617	18.488	0	5.22948	0	0	0	0	0	0	0	0	0	8.13727	0	0	7.07451	0	0	5.612395	10.7624	1.48842	1.01213	0	9.91517	tr|K7N7A8|K7N7A8_HUMAN Uncharacterized protein (Fragment) OS=Homo sapiens PE=3 SV=2	>tr|K7N7A8|K7N7A8_HUMAN	0	2	tr|K7N7A8|K7N7A8_HUMAN Uncharacterized protein (Fragment) OS=Homo sapiens PE=3 SV=2
PSMA1	-0.542414	23.018	-1.51858	0.140778	0.832987	-4.50132	18	10	21.1034	22.2558	22.1543	23.9803	23.1339	23.2719	22.2927	23.5454	23.5344	22.1834	23.4446	23.0304	23.0412	23.7755	23.3613	22.9186	24.2759	22.6539	24.0455	23.1846	22.3361	23.0055	25.1101	21.7442	23.9629	21.4295	22.8988	22.8302	23.2227	22.6495	0.0370911	0.0379566	23.2283	22.7862	PSMA1	>sp|P25786|PSA1_HUMAN	0	2	sp|P25786|PSA1_HUMAN Proteasome subunit alpha type-1 OS=Homo sapiens GN=PSMA1 PE=1 SV=1
GPErik	-4.49414	9.14115	-1.51678	0.141231	0.832987	-4.50172	12	6	0	5.84244	18.4531	17.6961	0	8.24179	18.36	18.6036	14.8328	0	8.5948	20.6564	5.22948	0	0	13.0884	0	13.8954	0	14.2255	11.3153	15.9073	16.9032	0	0	17.7601	0	16.3464	10.6027	6.510364	0.772088	1.0448010	14.5291	5.535962	GPErik	>tr|Q13030|Q13030_HUMAN	0.000953592	2	tr|Q13030|Q13030_HUMAN Glycophorin Erik I-IV OS=Homo sapiens GN=GPErik PE=1 SV=1
CIT	0.830292	25.2265	1.51467	0.141762	0.832987	-4.5022	18	10	33.0413	32.5405	30.7266	32.0892	32.5405	29.6234	31.5755	31.7235	32.7581	32.7581	29.9598	30.3613	22.4222	22.2132	18.7841	18.5075	19.2564	21.6972	21.7196	20.3138	21.564	21.4442	18.6267	22.4041	19.5117	18.1426	18.94	21.0963	24.48790	26.5559	0.242605	0.213301	21.5041	26.191	CIT	>sp|O14578|CTRO_HUMAN	0.00581255	2	sp|O14578|CTRO_HUMAN Citron Rho-interacting kinase OS=Homo sapiens GN=CIT PE=1 SV=2
SRI	4.79686	13.6692	1.51318	0.142138	0.832987	-4.50253	12	9	22.3808	23.2028	16.6006	18.94	18.94	18.4941	0	15.0474	0	0	17.1515	16.6289	17.3309	15.6086	0	18.4531	18.1306	16.0866	0	0	20.8005	0	17.0064	17.3752	17.6961	19.7415	18.7617	18.36	11.9564	16.7522	0.736062	0.379083	16.8177	17.353	SRI	>sp|P30626|SORCN_HUMAN	0	2	sp|P30626|SORCN_HUMAN Sorcin OS=Homo sapiens GN=SRI PE=1 SV=1
sp|P01610|KV118_HUMAN Ig kappa chain V-I region WEA OS=Homo sapiens PE=1 SV=1	4.56803	10.8745	1.51215	0.142401	0.832987	-4.50277	10	8	13.8532	5.84244	0	0	0	18.9703	0	0	0	0	19.7473	16.5013	20.119	0	18.2146	18.2564	18.8672	15.7544	18.5541	18.9853	16.4334	19.8634	8.13727	19.855	0	18.4531	18.0793	0	9.583623	13.198180	0.955441	0.618038	12.2853	17.00540	sp|P01610|KV118_HUMAN Ig kappa chain V-I region WEA OS=Homo sapiens PE=1 SV=1	>sp|P01610|KV118_HUMAN	0	2	sp|P01610|KV118_HUMAN Ig kappa chain V-I region WEA OS=Homo sapiens PE=1 SV=1
sp|P80362|KV125_HUMAN Ig kappa chain V-I region WAT OS=Homo sapiens PE=1 SV=1	4.56803	10.8745	1.51215	0.142401	0.832987	-4.50277	10	8	13.8532	5.84244	0	0	0	18.9703	0	0	0	0	19.7473	16.5013	20.119	0	18.2146	18.2564	18.8672	15.7544	18.5541	18.9853	16.4334	19.8634	8.13727	19.855	0	18.4531	18.0793	0	9.583623	13.198180	0.955441	0.618038	12.2853	17.00540	sp|P80362|KV125_HUMAN Ig kappa chain V-I region WAT OS=Homo sapiens PE=1 SV=1	>sp|P80362|KV125_HUMAN	0	2	sp|P80362|KV125_HUMAN Ig kappa chain V-I region WAT OS=Homo sapiens PE=1 SV=1
ARPC4	0.784521	21.0932	1.50023	0.145446	0.832987	-4.50545	18	10	19.663	20.4324	20.593	19.7079	21.1947	18.7728	19.191	18.7482	21.4071	20.6182	23.2408	19.1722	22.6984	21.9443	17.2576	20.6374	22.8121	22.5343	22.4081	21.693	21.2392	21.5032	22.0987	21.4338	21.6088	22.307	23.3204	22.3714	20.8763	21.4836	0.0803832	0.0549369	21.4551	21.3142	ARPC4	>sp|P59998|ARPC4_HUMAN	0	2	sp|P59998|ARPC4_HUMAN Actin-related protein 2/3 complex subunit 4 OS=Homo sapiens GN=ARPC4 PE=1 SV=3
PRKACA	-0.780906	22.215	-1.49858	0.145871	0.832987	-4.50581	18	10	24.7375	21.494	23.5018	22.5053	22.5757	22.1353	22.4121	23.525	24.2221	22.99	23.8037	22.7897	19.8144	21.9186	20.7011	21.7996	25.2182	18.4366	20.1337	21.975	22.2132	21.6816	23.2238	21.9443	20.7863	23.1512	21.9186	20.4113	22.4321	21.8241	0.0540318	0.0894287	22.3127	21.8719	PRKACA	>sp|P17612|KAPCA_HUMAN	0.00359842	2	sp|P17612|KAPCA_HUMAN cAMP-dependent protein kinase catalytic subunit alpha OS=Homo sapiens GN=PRKACA PE=1 SV=2
sp|P01613|KV121_HUMAN Ig kappa chain V-I region Ni OS=Homo sapiens PE=1 SV=1	0.516554	23.0601	1.49381	0.147107	0.832987	-4.50688	18	10	24.7131	20.6928	22.2699	20.976	22.1722	22.6462	22.0629	22.2626	22.4554	22.2558	22.9462	22.3808	23.9463	24.3524	23.4926	23.4161	22.8033	24.0455	23.7354	24.0455	23.6878	22.4872	23.7267	25.0203	22.8771	22.516	24.6923	23.0055	22.9292	23.2958	0.0400946	0.0561305	22.7248	23.5757	sp|P01613|KV121_HUMAN Ig kappa chain V-I region Ni OS=Homo sapiens PE=1 SV=1	>sp|P01613|KV121_HUMAN	0	1	sp|P01613|KV121_HUMAN Ig kappa chain V-I region Ni OS=Homo sapiens PE=1 SV=1
TRAJ56	2.2494	24.0327	1.48935	0.148271	0.832987	-4.50788	18	10	29.4459	21.3808	20.0474	20.386	19.3397	21.0529	19.937	22.3361	28.0838	28.0243	21.6671	19.6717	29.2808	21.4516	21.2263	28.7528	20.7548	28.3279	27.8593	29.7689	20.8742	27.193	20.4782	26.745	30.0158	19.0979	29.2188	20.4962	23.3371	25.2847	0.172287	0.16383	21.1396	27.3021	TRAJ56	>tr|A0A075B6Z2|A0A075B6Z2_HUMAN	0.00896861	1	tr|A0A075B6Z2|A0A075B6Z2_HUMAN Protein TRAJ56 (Fragment) OS=Homo sapiens GN=TRAJ56 PE=4 SV=1
ANXA2	-0.540169	21.5407	-1.48849	0.148496	0.832987	-4.50807	18	10	19.8333	22.307	23.2807	22.2132	21.8497	23.7633	23.019	22.1499	23.0539	22.8827	20.5181	20.9974	21.4146	21.6852	20.9502	21.2953	21.494	20.3365	19.6674	21.2562	20.9117	21.4381	21.5287	22.2409	20.9372	20.732	21.1283	20.2557	21.68870	21.2744	0.0442223	0.0553683	21.466	21.355	ANXA2	>sp|P07355|ANXA2_HUMAN	0	2	sp|P07355|ANXA2_HUMAN Annexin A2 OS=Homo sapiens GN=ANXA2 PE=1 SV=2
IGKV3D-15	0.688594	23.356	1.47975	0.1508	0.832987	-4.51001	18	10	22.8771	21.9275	22.3545	22.4554	23.5018	22.6946	22.9367	22.6608	23.9171	22.8121	23.2719	22.5663	25.2313	25.5796	23.2478	24.7131	22.7454	24.4676	24.1554	23.6074	24.6725	25.44	19.7647	24.7794	23.7755	22.0527	22.7454	23.0144	23.1494	23.728	0.0565206	0.0469658	22.8744	23.8286	IGKV3D-15	>tr|A0A087WSY6|A0A087WSY6_HUMAN	0	1	tr|A0A087WSY6|A0A087WSY6_HUMAN Protein IGKV3D-15 (Fragment) OS=Homo sapiens GN=IGKV3D-15 PE=1 SV=4
sp|P06331|HV209_HUMAN Ig heavy chain V-II region ARH-77 OS=Homo sapiens PE=4 SV=1	0.490614	24.4594	1.47433	0.152244	0.832987	-4.51121	18	10	25.9128	24.0455	25.2692	25.2182	25.6058	24.7627	24.802	24.8578	25.9128	25.2313	25.537	25.0203	23.2408	25.1487	22.516	24.1327	24.2313	24.1554	25.6205	23.936	24.0121	25.0577	23.1115	25.0938	23.4161	22.6705	23.8883	22.4554	24.236	24.8614	0.0432194	0.0360618	24.497	25.1815	sp|P06331|HV209_HUMAN Ig heavy chain V-II region ARH-77 OS=Homo sapiens PE=4 SV=1	>sp|P06331|HV209_HUMAN	0	1	sp|P06331|HV209_HUMAN Ig heavy chain V-II region ARH-77 OS=Homo sapiens PE=4 SV=1
sp|P01707|LV204_HUMAN Ig lambda chain V-II region TRO OS=Homo sapiens PE=1 SV=1	-0.87067	21.391	-1.47352	0.15246	0.832987	-4.51139	18	10	20.6735	20.7548	17.9671	25.4257	23.0412	23.8778	22.6462	24.802	21.4599	24.3409	24.1881	20.9159	21.6047	20.6047	21.4071	20.9252	19.2478	20.3931	19.8826	20.9664	20.2151	20.3693	20.353	20.343	21.4516	19.5024	21.58	20.0082	21.6208	20.9773	0.0854834	0.0811961	21.1867	20.7142	sp|P01707|LV204_HUMAN Ig lambda chain V-II region TRO OS=Homo sapiens PE=1 SV=1	>sp|P01707|LV204_HUMAN	0.000352237	1	sp|P01707|LV204_HUMAN Ig lambda chain V-II region TRO OS=Homo sapiens PE=1 SV=1
ANK1	-0.642055	20.8723	-1.46109	0.155816	0.832987	-4.51413	18	10	20.2688	20.1694	20.1961	19.3099	18.3158	21.954	22.1942	21.7996	20.8251	19.9146	18.8805	23.6673	20.9159	19.663	21.6128	21.2263	20.3292	21.4381	21.3587	21.9186	20.6108	20.353	20.9893	21.564	21.6737	20.7548	21.9607	20.5595	21.1161	20.4333	0.0508114	0.0542382	20.9072	20.5923	ANK1	>sp|P16157|ANK1_HUMAN	0	1	sp|P16157|ANK1_HUMAN Ankyrin-1 OS=Homo sapiens GN=ANK1 PE=1 SV=3
HELZ2	-0.516941	23.0749	-1.45999	0.156115	0.832987	-4.51437	18	10	21.7196	23.7354	23.1512	23.6074	22.5835	23.4161	24.83	23.6777	22.6539	22.5343	22.9267	23.4355	21.541	22.7635	22.6806	23.5732	22.2409	22.9267	22.202	22.5757	24.113	23.1846	25.3197	23.2478	22.6539	22.5555	22.082	24.1648	23.2494	22.76070	0.0388117	0.0326494	22.9741	22.9266	HELZ2	>sp|Q9BYK8|HELZ2_HUMAN	0.00350027	1	sp|Q9BYK8|HELZ2_HUMAN Helicase with zinc finger domain 2 OS=Homo sapiens GN=HELZ2 PE=1 SV=6
PPIA	0.459899	21.7796	1.45776	0.156726	0.832987	-4.51486	18	10	21.975	21.8231	21.7927	21.0676	22.0694	21.0896	22.8302	21.3328	21.3093	21.9275	22.6883	22.7454	21.8909	21.8231	19.6449	21.3034	21.1283	22.202	22.2314	20.6564	22.0431	22.9986	22.2132	22.8771	22.1626	21.975	20.8494	21.1783	21.6097	22.0853	0.0394308	0.0204812	21.578	22.02220	PPIA	>sp|P62937|PPIA_HUMAN	0	1	sp|P62937|PPIA_HUMAN Peptidyl-prolyl cis-trans isomerase A OS=Homo sapiens GN=PPIA PE=1 SV=2
SSX1	-0.887373	21.0869	-1.4561	0.157179	0.832987	-4.51523	18	10	20.9893	20.5222	16.9813	20.3931	19.5471	23.4355	22.2409	20.5506	22.1078	23.1221	21.4847	21.4847	21.7283	21.975	21.4442	22.6608	18.826	21.8231	20.0574	23.1784	20.5405	23.6579	20.3622	19.4169	20.8327	18.6161	21.7603	20.6928	21.4012	20.52110	0.0678044	0.0792305	21.4645	20.7558	SSX1	>sp|Q16384|SSX1_HUMAN	0.00509461	1	sp|Q16384|SSX1_HUMAN Protein SSX1 OS=Homo sapiens GN=SSX1 PE=1 SV=2
PHF14	3.70712	8.69614	1.4532	0.157978	0.832987	-4.51586	9	8	13.5	5.84244	0	0	0	8.24179	0	0	0	0	8.5948	0	5.22948	13.8532	16.0089	17.0581	20.9974	13.977	18.4674	18.2992	0	21.8909	18.3748	20.7463	15.3357	7.07451	0	0	7.782019	10.3415	1.12538	0.724989	3.537253	11.0474	PHF14	>sp|O94880|PHF14_HUMAN	0.00558943	1	sp|O94880|PHF14_HUMAN PHD finger protein 14 OS=Homo sapiens GN=PHF14 PE=1 SV=2
BSG	4.29707	13.8078	1.45176	0.158375	0.832987	-4.51618	13	10	17.6795	5.84244	21.3409	17.0064	19.7923	17.8275	17.9031	19.1478	0	17.3309	20.8327	0	5.22948	18.8805	18.3748	18.0031	0	20.1071	20.2356	17.6961	13.7855	0	8.13727	17.2576	16.6649	18.5824	18.9603	0	12.2387	16.6321	0.670396	0.361121	17.1686	18.89770	BSG	>sp|P35613|BASI_HUMAN	0.000667557	2	sp|P35613|BASI_HUMAN Basigin OS=Homo sapiens GN=BSG PE=1 SV=2
GCOM1	4.33039	9.80382	1.45109	0.15856	0.832987	-4.51632	10	9	18.4095	5.84244	0	22.3845	16.7559	8.24179	0	0	0	0	8.5948	0	5.22948	0	0	19.0136	0	14.1965	16.1033	16.5128	14.4766	19.0272	8.13727	17.5111	20.8704	7.07451	17.3238	18.8016	8.491689	12.1657	1.03799	0.550725	7.605888	15.1499	GCOM1	>tr|H8Y6P7|H8Y6P7_HUMAN	0.00604767	2	tr|H8Y6P7|H8Y6P7_HUMAN GRINL1A combined protein 15 OS=Homo sapiens GN=GCOM1 PE=2 SV=1
MYZAP	4.33039	9.80382	1.45109	0.15856	0.832987	-4.51632	10	9	18.4095	5.84244	0	22.3845	16.7559	8.24179	0	0	0	0	8.5948	0	5.22948	0	0	19.0136	0	14.1965	16.1033	16.5128	14.4766	19.0272	8.13727	17.5111	20.8704	7.07451	17.3238	18.8016	8.491689	12.1657	1.03799	0.550725	7.605888	15.1499	MYZAP	>sp|P0CAP1|MYZAP_HUMAN	0.00604767	2	sp|P0CAP1|MYZAP_HUMAN Myocardial zonula adherens protein OS=Homo sapiens GN=MYZAP PE=1 SV=1
FLG2	-0.889101	21.2811	-1.44753	0.159546	0.832987	-4.5171	18	10	20.2356	23.5903	22.202	21.1697	21.2953	21.6816	20.666	20.2045	21.975	23.1023	20.9159	22.326	19.2913	21.0267	23.3351	19.5471	22.3545	20.8071	18.8672	23.9901	18.1794	20.1781	22.2409	20.8251	19.7255	23.3543	19.2257	23.5573	21.5718	20.7577	0.0760358	0.0679265	21.8283	20.8161	FLG2	>sp|Q5D862|FILA2_HUMAN	0	1	sp|Q5D862|FILA2_HUMAN Filaggrin-2 OS=Homo sapiens GN=FLG2 PE=1 SV=1
KRT23	-0.803656	22.0951	-1.44635	0.159871	0.832987	-4.51736	18	10	20.5506	23.2559	22.4315	22.9695	21.2184	21.7041	21.5867	21.1116	21.4686	22.3361	22.3962	20.8494	20.4044	21.2953	25.2564	20.3931	20.976	22.2409	20.5506	23.5661	22.1722	21.6227	22.3361	22.0629	24.113	21.7343	21.6128	26.4473	22.3977	21.5505	0.0686666	0.0486728	21.7192	21.6406	KRT23	>sp|Q9C075|K1C23_HUMAN	0	3	sp|Q9C075|K1C23_HUMAN Keratin, type I cytoskeletal 23 OS=Homo sapiens GN=KRT23 PE=1 SV=2
P4HB	-0.507993	21.4373	-1.44549	0.160113	0.832987	-4.51755	18	10	22.1248	23.5344	21.2655	22.3714	21.0963	22.1078	21.5967	23.0412	20.6182	22.0987	19.871	20.6735	20.7364	20.6344	21.7196	20.7932	20.5222	21.284	19.7079	21.6128	21.2655	21.5287	22.5435	21.06	21.7283	22.3601	21.3725	20.976	21.5984	21.1473	0.0339713	0.0515404	21.6048	21.0782	P4HB	>sp|P07237|PDIA1_HUMAN	0	3	sp|P07237|PDIA1_HUMAN Protein disulfide-isomerase OS=Homo sapiens GN=P4HB PE=1 SV=3
FERMT3	-0.559289	22.0264	-1.44498	0.160255	0.832987	-4.51766	18	10	21.0442	22.6705	23.2325	22.0629	22.6883	22.8227	23.1679	22.8514	23.5573	21.9607	22.3425	24.3318	22.0987	21.3903	20.7463	22.2409	21.3651	22.2699	19.8634	21.3496	21.6379	21.2322	21.6227	19.1358	21.0442	22.6539	21.7041	23.651	22.1751	21.7587	0.0462338	0.060895	21.8324	22.25540	FERMT3	>sp|Q86UX7|URP2_HUMAN	0	1	sp|Q86UX7|URP2_HUMAN Fermitin family homolog 3 OS=Homo sapiens GN=FERMT3 PE=1 SV=1
DSG4	3.18777	14.9758	1.44245	0.16096	0.832987	-4.51821	14	9	15.7872	5.84244	0	0	16.1736	8.24179	0	0	17.7816	0	17.6413	13.5	20.6344	21.5539	22.0003	21.0175	20.0773	21.8571	22.5343	21.2392	24.0831	20.7729	19.2478	19.6986	21.247	7.07451	21.9	19.4169	14.34090	16.1186	0.634451	0.46202	19.3324	18.67	DSG4	>sp|Q86SJ6|DSG4_HUMAN	0.00639386	1	sp|Q86SJ6|DSG4_HUMAN Desmoglein-4 OS=Homo sapiens GN=DSG4 PE=1 SV=1
KIAA1024L	-4.64737	12.9767	-1.44234	0.160991	0.832987	-4.51823	14	6	0	21.2184	17.0844	20.2688	18.6736	20.3138	19.2812	17.0581	20.666	17.9175	8.5948	18.7361	18.7361	19.1979	19.6367	20.5222	0	0	0	17.7816	0	22.0101	19.158	0	19.4169	7.07451	0	0	14.3621	10.483	0.590189	0.920459	18.9471	12.8396	KIAA1024L	>sp|P59773|K102L_HUMAN	0.00258816	1	sp|P59773|K102L_HUMAN UPF0258 protein KIAA1024-like OS=Homo sapiens GN=KIAA1024L PE=3 SV=2
IGHV3-35	3.62526	18.368	1.43796	0.162219	0.832987	-4.51919	15	10	22.2132	19.2717	16.5242	0	20.5506	19.7146	0	19.9987	19.7325	22.6705	19.8026	14.4316	20.2877	20.3622	19.7547	22.2867	0	20.5328	20.514	22.8033	22.5757	20.8494	21.5967	22.0753	19.7415	19.4016	25.2802	21.3328	17.2359	20.4059	0.476941	0.0838861	19.8767	20.5234	IGHV3-35	>tr|A0A0C4DH35|A0A0C4DH35_HUMAN	0	1	tr|A0A0C4DH35|A0A0C4DH35_HUMAN Protein IGHV3-35 (Fragment) OS=Homo sapiens GN=IGHV3-35 PE=1 SV=1
TTC41P	-2.404	17.7229	-1.43549	0.162916	0.832987	-4.51972	18	9	0	5.84244	18.1794	18.9959	19.5614	8.24179	18.2146	17.3309	18.4818	17.0844	17.3166	16.955	20.3033	20.6501	19.5117	14.3657	20.5733	21.4224	19.2812	19.9556	20.0676	20.9075	21.2022	21.8819	16.5653	22.3479	19.2812	21.7196	18.7826	15.8154	0.166882	0.458846	19.3965	18.7303	TTC41P	>sp|Q6P2S7|TTC41_HUMAN	0.00837438	1	sp|Q6P2S7|TTC41_HUMAN Putative tetratricopeptide repeat protein 41 OS=Homo sapiens GN=TTC41P PE=5 SV=3
COMP	0.789161	20.0002	1.43159	0.16402	0.832987	-4.52057	18	10	23.4717	20.666	19.2367	21.398	19.6449	21.2022	19.0069	19.6827	20.088	20.0773	18.9853	20.8583	20.6735	20.2426	18.0793	20.1337	19.4897	23.4544	18.0619	18.5824	19.6408	19.6183	20.0474	21.1375	20.765	19.6514	16.7443	19.3642	19.69660	20.5466	0.0572091	0.0869147	19.667	20.3998	COMP	>sp|P49747|COMP_HUMAN	0	2	sp|P49747|COMP_HUMAN Cartilage oligomeric matrix protein OS=Homo sapiens GN=COMP PE=1 SV=2
IGLV2-14	1.09943	23.3686	1.43065	0.164285	0.832987	-4.52077	18	10	24.075	20.0292	21.6492	21.9275	24.113	21.1617	22.2867	24.3204	25.2404	25.3063	22.9536	20.8402	25.1101	24.5863	25.0305	27.1528	21.0359	25.2802	26.5183	25.4126	25.9716	23.3613	22.6462	23.1115	21.1947	20.8327	20.4782	22.6946	23.0182	23.9993	0.0826927	0.0903868	22.6704	24.0940	IGLV2-14	>tr|A0A075B6K1|A0A075B6K1_HUMAN	0	1	tr|A0A075B6K1|A0A075B6K1_HUMAN Protein IGLV2-14 (Fragment) OS=Homo sapiens GN=IGLV2-14 PE=1 SV=1
PFN1	3.32115	16.4725	1.42511	0.165865	0.832987	-4.52197	15	10	13.6252	5.84244	17.8821	17.9856	17.2221	16.883	18.4531	15.2961	0	0	18.3286	17.3166	21.3725	21.4442	20.7548	22.9462	18.36	21.9095	23.059	20.9159	18.526	0	18.6595	19.5956	18.6358	19.3286	19.5348	17.3538	15.5249	18.1783	0.469893	0.287963	18.4065	18.9621	PFN1	>sp|P07737|PROF1_HUMAN	0	2	sp|P07737|PROF1_HUMAN Profilin-1 OS=Homo sapiens GN=PFN1 PE=1 SV=2
KRT75	0.708657	24.8033	1.42413	0.166146	0.832987	-4.52218	18	10	24.7513	26.4473	26.4151	25.7153	25.9845	23.2807	22.9267	26.2814	22.4726	22.3425	24.8927	23.4717	25.4653	24.7245	26.4151	25.4909	25.4126	24.8578	24.113	25.2182	25.0203	22.8882	25.6205	23.841	23.5732	25.9407	24.8696	26.0595	24.56850	25.2259	0.0567472	0.0355487	24.9449	25.17900	KRT75	>sp|O95678|K2C75_HUMAN	0	1	sp|O95678|K2C75_HUMAN Keratin, type II cytoskeletal 75 OS=Homo sapiens GN=KRT75 PE=1 SV=2
ITGB6	0.830057	24.803	1.42298	0.166477	0.832987	-4.52243	18	10	24.5244	25.3063	26.1805	26.0353	26.4717	25.9845	25.5026	24.5386	26.0308	25.7256	25.7583	24.7627	26.5183	22.0165	26.6483	25.849	24.802	25.8417	23.2408	25.4909	20.883	21.4071	24.9031	24.5705	26.5183	23.1593	22.5343	23.2807	24.4569	25.4261	0.0737712	0.0407295	24.8526	25.8	ITGB6	>sp|P18564|ITB6_HUMAN	0	2	sp|P18564|ITB6_HUMAN Integrin beta-6 OS=Homo sapiens GN=ITGB6 PE=1 SV=2
CD81	-1.42511	24.6785	-1.42247	0.166622	0.832987	-4.52254	18	10	21.3587	26.6916	19.4016	20.6263	20.7932	19.6274	26.9194	27.9104	25.3671	25.5796	20.5405	27.5437	27.0166	25.1642	24.6487	24.2524	28.2867	26.0968	25.0203	23.6579	26.111	25.9845	27.707	25.1219	21.5287	28.6336	23.4355	25.9716	25.26130	23.6294	0.103758	0.119786	25.7756	24.6364	CD81	>sp|P60033|CD81_HUMAN	0	2	sp|P60033|CD81_HUMAN CD81 antigen OS=Homo sapiens GN=CD81 PE=1 SV=1
NAP1L2	-3.88731	11.5318	-1.41913	0.167585	0.832987	-4.52326	14	8	13.7016	5.84244	17.7182	17.8821	0	8.24179	17.5197	14.9843	18.9603	15.9073	8.5948	16.2365	5.22948	0	19.0592	16.5242	0	11.2991	13.5	14.7256	0	0	19.0816	0	15.7544	17.4724	18.4818	16.1736	12.8045	9.240979	0.582275	0.690113	16.0405	9.946925	NAP1L2	>sp|Q9ULW6|NP1L2_HUMAN	0.00920778	1	sp|Q9ULW6|NP1L2_HUMAN Nucleosome assembly protein 1-like 2 OS=Homo sapiens GN=NAP1L2 PE=1 SV=1
MYL12A	3.16003	12.8287	1.41578	0.168555	0.832987	-4.52398	13	9	11.1231	5.84244	0	0	22.297	8.24179	0	0	0	21.0035	8.5948	0	17.1196	17.3238	15.3971	20.348	18.6099	17.932	18.755	20.6304	17.5563	18.7285	18.755	18.3504	18.908	7.07451	20.6779	15.9358	12.1579	14.0362	0.707366	0.518063	16.6298	17.5258	MYL12A	>sp|P19105|ML12A_HUMAN	0	2	sp|P19105|ML12A_HUMAN Myosin regulatory light chain 12A OS=Homo sapiens GN=MYL12A PE=1 SV=2
MYL12B	3.16003	12.8287	1.41578	0.168555	0.832987	-4.52398	13	9	11.1231	5.84244	0	0	22.297	8.24179	0	0	0	21.0035	8.5948	0	17.1196	17.3238	15.3971	20.348	18.6099	17.932	18.755	20.6304	17.5563	18.7285	18.755	18.3504	18.908	7.07451	20.6779	15.9358	12.1579	14.0362	0.707366	0.518063	16.6298	17.5258	MYL12B	>sp|O14950|ML12B_HUMAN	0	2	sp|O14950|ML12B_HUMAN Myosin regulatory light chain 12B OS=Homo sapiens GN=MYL12B PE=1 SV=2
IGLV2-8	0.605686	25.0067	1.41539	0.168669	0.832987	-4.52406	18	10	25.5898	25.4653	23.525	24.5244	25.537	25.0938	24.7794	23.8133	25.6517	24.9031	24.4261	23.2028	25.6794	25.4909	25.6986	26.2287	23.9066	26.8478	24.7794	26.0595	25.1101	24.4676	22.5663	25.4653	26.6734	23.3993	26.745	24.5576	24.8135	25.3544	0.046465	0.0366057	24.8412	25.5012	IGLV2-8	>tr|A0A087WZW9|A0A087WZW9_HUMAN	0	3	tr|A0A087WZW9|A0A087WZW9_HUMAN Protein IGLV2-8 (Fragment) OS=Homo sapiens GN=IGLV2-8 PE=4 SV=1
ITGB5	0.824813	24.7815	1.41291	0.169388	0.832987	-4.52459	18	10	24.505	25.2802	26.0968	26.0353	26.4568	25.9716	25.4818	24.5151	26.0009	25.6986	25.7153	24.7131	26.5024	22.0101	26.634	25.849	24.789	25.8149	23.2325	25.4818	20.8402	21.398	24.8927	24.5498	26.4842	23.1339	22.5258	23.2719	24.4377	25.4003	0.0738258	0.0405061	24.8408	25.7651	ITGB5	>sp|P18084|ITB5_HUMAN	0.00553275	2	sp|P18084|ITB5_HUMAN Integrin beta-5 OS=Homo sapiens GN=ITGB5 PE=1 SV=1
TMBIM1	3.80153	8.24366	1.4125	0.169508	0.832987	-4.52468	8	7	15.7544	18.5075	19.5956	0	17.2576	8.24179	18.0409	17.3538	0	17.7182	18.8926	14.2255	5.22948	0	0	0	0	0	0	0	0	0	16.8499	18.2992	17.7816	7.07451	0	0	6.515896	11.3536	1.23271	0.778227	0.000	16.506	TMBIM1	>sp|Q969X1|LFG3_HUMAN	0.000370096	2	sp|Q969X1|LFG3_HUMAN Protein lifeguard 3 OS=Homo sapiens GN=TMBIM1 PE=1 SV=2
LIMS3L	-3.98892	11.3904	-1.40791	0.17085	0.832987	-4.52567	14	7	15.9637	5.84244	0	0	15.7709	8.24179	19.2257	15.7709	0	0	8.5948	16.2095	5.22948	14.9843	19.2717	0	18.1618	16.6804	17.2401	17.7488	15.6086	16.8093	18.2807	0	0	18.526	18.7059	16.0646	12.9783	8.532183	0.581885	0.861609	16.137	7.218619	LIMS3L	>tr|A0A0J9YXC7|A0A0J9YXC7_HUMAN	0	2	tr|A0A0J9YXC7|A0A0J9YXC7_HUMAN LIM and senescent cell antigen-like-containing domain protein 3 OS=Homo sapiens GN=LIMS3L PE=1 SV=1
HSPA1L	0.424879	22.2663	1.40695	0.171131	0.832987	-4.52587	18	10	23.1937	22.7969	24.0064	22.3545	21.4295	22.0479	22.3714	22.5258	23.0304	23.1115	23.4661	22.3425	21.0359	21.2562	21.5287	22.7454	21.0529	23.2559	22.0431	22.7274	21.8722	21.9186	20.2777	21.9607	22.3425	22.0694	22.2205	22.4726	22.0846	22.5934	0.0318535	0.0420042	22.2815	22.7712	HSPA1L	>sp|P34931|HS71L_HUMAN	0	2	sp|P34931|HS71L_HUMAN Heat shock 70 kDa protein 1-like OS=Homo sapiens GN=HSPA1L PE=1 SV=2
CA6	-2.39775	18.8891	-1.40577	0.171477	0.832987	-4.52612	18	9	23.7593	18.6161	18.2992	18.4818	18.7361	18.6267	19.2113	17.1118	17.9856	18.6161	18.9533	18.1306	18.9959	19.7255	22.4872	22.2927	19.9481	16.955	17.0328	24.7375	19.7923	16.3464	23.3064	0	22.4554	20.9502	22.0903	15.2503	19.7363	17.364	0.127865	0.372482	19.4684	18.6761	CA6	>sp|P23280|CAH6_HUMAN	0.00373544	2	sp|P23280|CAH6_HUMAN Carbonic anhydrase 6 OS=Homo sapiens GN=CA6 PE=1 SV=3
sp|P01708|LV205_HUMAN Ig lambda chain V-II region BUR OS=Homo sapiens PE=1 SV=1	0.60789	23.1705	1.40355	0.172132	0.832987	-4.5266	18	10	22.4476	22.0753	23.6777	23.5903	24.8454	24.1554	23.5018	22.9267	23.9629	24.7245	24.0937	21.8139	24.3409	23.5661	23.2719	25.2404	21.4071	23.7267	22.8421	22.1078	24.0666	22.5663	20.7364	22.6705	23.5573	21.7041	22.0527	23.1023	22.9341	23.596	0.0475837	0.0450004	23.1871	23.7022	sp|P01708|LV205_HUMAN Ig lambda chain V-II region BUR OS=Homo sapiens PE=1 SV=1	>sp|P01708|LV205_HUMAN	0	1	sp|P01708|LV205_HUMAN Ig lambda chain V-II region BUR OS=Homo sapiens PE=1 SV=1
sp|P04220|MUCB_HUMAN Ig mu heavy chain disease protein OS=Homo sapiens PE=1 SV=1	0.46303	27.9933	1.39324	0.175192	0.832987	-4.52879	18	10	27.2664	27.8593	27.3854	27.6561	28.7528	27.5437	26.8478	27.6247	28.003	28.3666	27.3854	26.2422	28.4398	28.2529	27.2903	29.0294	27.0166	28.5427	29.2188	28.3666	28.2201	28.9312	29.0294	28.476	27.8879	26.3843	30.0869	27.707	27.8588	28.2356	0.0341294	0.0252777	27.7975	28.4579	sp|P04220|MUCB_HUMAN Ig mu heavy chain disease protein OS=Homo sapiens PE=1 SV=1	>sp|P04220|MUCB_HUMAN	0	1	sp|P04220|MUCB_HUMAN Ig mu heavy chain disease protein OS=Homo sapiens PE=1 SV=1
C4BPA	-0.338856	30.6033	-1.38848	0.17662	0.832987	-4.5298	18	10	30.3613	29.1589	30.5224	30.889	30.0869	30.5224	30.2209	31.5755	30.0158	30.1578	29.3979	30.1578	31.1639	31.1639	30.8185	30.9587	31.4558	30.8185	30.8185	30.459	29.8766	30.8185	30.9587	30.1578	31.2913	31.8847	30.2915	30.889	30.747	30.3445	0.0187545	0.0217841	30.8185	30.4418	C4BPA	>sp|P04003|C4BPA_HUMAN	0	1	sp|P04003|C4BPA_HUMAN C4b-binding protein alpha chain OS=Homo sapiens GN=C4BPA PE=1 SV=2
SERPINB1	0.708603	23.1576	1.38724	0.176993	0.832987	-4.53006	18	10	23.8502	23.0055	22.5258	22.3479	23.3249	21.4295	22.5555	23.4544	22.0165	25.5898	21.3808	21.7686	23.7755	24.075	21.6309	23.7354	22.8988	25.191	25.0305	22.3425	25.7153	24.9735	21.1617	23.7755	22.99	23.1679	21.284	23.4161	22.9343	23.55950	0.0613677	0.0473744	22.7271	23.7554	SERPINB1	>sp|P30740|ILEU_HUMAN	0	1	sp|P30740|ILEU_HUMAN Leukocyte elastase inhibitor OS=Homo sapiens GN=SERPINB1 PE=1 SV=1
IGHV4OR15-8	-0.690338	24.4551	-1.38136	0.178772	0.832987	-4.53131	18	10	24.372	23.6673	22.1078	24.1554	24.9252	23.3993	24.6725	23.3758	25.4257	25.7153	21.0676	22.3127	25.526	25.9407	25.5796	24.1036	24.2524	22.6705	25.7153	24.7794	26.2814	26.0009	23.9066	25.1487	23.1784	24.075	26.8364	25.5526	24.7467	23.9304	0.0502606	0.0647447	24.7259	24.2378	IGHV4OR15-8	>sp|A6NJ16|IV4F8_HUMAN	0	2	sp|A6NJ16|IV4F8_HUMAN Putative V-set and immunoglobulin domain-containing-like protein IGHV4OR15-8 OS=Homo sapiens GN=IGHV4OR15-8 PE=5 SV=2
HMCN2	1.27402	19.5312	1.37984	0.179236	0.832987	-4.53163	18	10	21.8316	21.2562	21.4847	20.5405	23.2238	20.8327	21.807	20.3773	21.8722	21.7927	21.4381	20.6182	18.4366	21.0094	19.2478	16.883	18.4818	21.58	19.9556	15.8258	19.8333	19.1722	8.13727	19.6827	17.0064	18.5934	16.5653	19.3888	18.9501	20.5772	0.170522	0.0902295	19.6111	21.3471	HMCN2	>sp|Q8NDA2|HMCN2_HUMAN	0.00873494	2	sp|Q8NDA2|HMCN2_HUMAN Hemicentin-2 OS=Homo sapiens GN=HMCN2 PE=2 SV=2
TTYH3	-1.53685	20.3279	-1.37433	0.180918	0.832987	-4.53278	18	10	20.4706	5.84244	20.9893	21.4516	21.7131	21.3496	19.2478	17.8455	20.4513	21.0676	20.2045	19.158	19.3012	22.2205	20.8583	21.247	20.7115	21.0267	20.1781	22.2927	22.3479	22.8227	21.2392	21.0676	21.7196	22.0987	20.1519	20.1071	20.95230	19.2041	0.0620207	0.247029	21.1534	20.7299	TTYH3	>sp|Q9C0H2|TTYH3_HUMAN	0	2	sp|Q9C0H2|TTYH3_HUMAN Protein tweety homolog 3 OS=Homo sapiens GN=TTYH3 PE=1 SV=3
ALDH1A1	4.18895	8.55142	1.36765	0.182977	0.832987	-4.53419	9	8	0	16.2736	0	0	15.4289	8.24179	0	17.9856	14.2255	0	8.5948	15.8258	5.22948	0	0	16.3464	0	13.4261	17.9464	18.6736	17.7373	0	8.13727	18.2564	0	7.07451	0	20.036	7.10764	11.1502	1.1399	0.64372	3.537253	14.4275	ALDH1A1	>sp|P00352|AL1A1_HUMAN	0.00034662	3	sp|P00352|AL1A1_HUMAN Retinal dehydrogenase 1 OS=Homo sapiens GN=ALDH1A1 PE=1 SV=2
ALDH1A2	4.18895	8.55142	1.36765	0.182977	0.832987	-4.53419	9	8	0	16.2736	0	0	15.4289	8.24179	0	17.9856	14.2255	0	8.5948	15.8258	5.22948	0	0	16.3464	0	13.4261	17.9464	18.6736	17.7373	0	8.13727	18.2564	0	7.07451	0	20.036	7.10764	11.1502	1.1399	0.64372	3.537253	14.4275	ALDH1A2	>sp|O94788|AL1A2_HUMAN	0.00034662	3	sp|O94788|AL1A2_HUMAN Retinal dehydrogenase 2 OS=Homo sapiens GN=ALDH1A2 PE=1 SV=3
ALDH1A3	4.18895	8.55142	1.36765	0.182977	0.832987	-4.53419	9	8	0	16.2736	0	0	15.4289	8.24179	0	17.9856	14.2255	0	8.5948	15.8258	5.22948	0	0	16.3464	0	13.4261	17.9464	18.6736	17.7373	0	8.13727	18.2564	0	7.07451	0	20.036	7.10764	11.1502	1.1399	0.64372	3.537253	14.4275	ALDH1A3	>sp|P47895|AL1A3_HUMAN	0.00034662	3	sp|P47895|AL1A3_HUMAN Aldehyde dehydrogenase family 1 member A3 OS=Homo sapiens GN=ALDH1A3 PE=1 SV=2
ALDH1B1	4.18895	8.55142	1.36765	0.182977	0.832987	-4.53419	9	8	0	16.2736	0	0	15.4289	8.24179	0	17.9856	14.2255	0	8.5948	15.8258	5.22948	0	0	16.3464	0	13.4261	17.9464	18.6736	17.7373	0	8.13727	18.2564	0	7.07451	0	20.036	7.10764	11.1502	1.1399	0.64372	3.537253	14.4275	ALDH1B1	>sp|P30837|AL1B1_HUMAN	0.00034662	3	sp|P30837|AL1B1_HUMAN Aldehyde dehydrogenase X, mitochondrial OS=Homo sapiens GN=ALDH1B1 PE=1 SV=3
ALDH2	4.18895	8.55142	1.36765	0.182977	0.832987	-4.53419	9	8	0	16.2736	0	0	15.4289	8.24179	0	17.9856	14.2255	0	8.5948	15.8258	5.22948	0	0	16.3464	0	13.4261	17.9464	18.6736	17.7373	0	8.13727	18.2564	0	7.07451	0	20.036	7.10764	11.1502	1.1399	0.64372	3.537253	14.4275	ALDH2	>sp|P05091|ALDH2_HUMAN	0.00034662	3	sp|P05091|ALDH2_HUMAN Aldehyde dehydrogenase, mitochondrial OS=Homo sapiens GN=ALDH2 PE=1 SV=2
PRDX1	-0.667592	21.337	-1.35417	0.187186	0.832987	-4.537	18	10	20.8251	22.2867	24.0553	23.1221	22.2314	21.9095	22.5835	21.398	22.7533	21.4516	23.5903	23.3697	20.2271	20.2877	20.6564	19.9826	19.5842	19.6274	19.9748	23.5903	20.9325	18.7841	20.6182	17.7373	21.4381	21.5867	22.8584	19.9748	21.4944	21.0538	0.0637617	0.0929014	21.4448	20.5261	PRDX1	>sp|Q06830|PRDX1_HUMAN	0	2	sp|Q06830|PRDX1_HUMAN Peroxiredoxin-1 OS=Homo sapiens GN=PRDX1 PE=1 SV=1
HBD	-0.774217	27.5265	-1.35231	0.18777	0.832987	-4.53738	18	10	26.634	28.6336	26.4473	26.5369	25.0577	28.0838	27.1724	25.7723	27.5847	26.3235	28.7528	30.2209	28.5134	27.0999	27.8879	28.971	27.062	25.9576	25.0836	27.2664	28.7528	27.6247	29.1145	25.9716	30.592	27.5437	29.6234	26.4568	27.8177	27.0023	0.0487361	0.0578293	27.56420	26.5406	HBD	>sp|P02042|HBD_HUMAN	0	1	sp|P02042|HBD_HUMAN Hemoglobin subunit delta OS=Homo sapiens GN=HBD PE=1 SV=2
HSPA1A	0.456068	22.0608	1.35154	0.188013	0.832987	-4.53754	18	10	23.1221	22.6168	24.0064	22.0327	21.0442	22.0479	22.3479	22.3882	22.8121	23.0235	23.4661	21.9443	20.2592	21.0738	21.2392	22.6168	20.8005	23.2238	22.0101	22.4872	21.8139	21.8231	20.1781	21.7782	22.2205	20.9893	22.0165	22.3197	21.8644	22.4144	0.0338735	0.0514496	22.0246	22.6168	HSPA1A	>sp|P0DMV8|HS71A_HUMAN	0	2	sp|P0DMV8|HS71A_HUMAN Heat shock 70 kDa protein 1A OS=Homo sapiens GN=HSPA1A PE=1 SV=1
HSPA1B	0.456068	22.0608	1.35154	0.188013	0.832987	-4.53754	18	10	23.1221	22.6168	24.0064	22.0327	21.0442	22.0479	22.3479	22.3882	22.8121	23.0235	23.4661	21.9443	20.2592	21.0738	21.2392	22.6168	20.8005	23.2238	22.0101	22.4872	21.8139	21.8231	20.1781	21.7782	22.2205	20.9893	22.0165	22.3197	21.8644	22.4144	0.0338735	0.0514496	22.0246	22.6168	HSPA1B	>sp|P0DMV9|HS71B_HUMAN	0	2	sp|P0DMV9|HS71B_HUMAN Heat shock 70 kDa protein 1B OS=Homo sapiens GN=HSPA1B PE=1 SV=1
HSPA7	0.456068	22.0608	1.35154	0.188013	0.832987	-4.53754	18	10	23.1221	22.6168	24.0064	22.0327	21.0442	22.0479	22.3479	22.3882	22.8121	23.0235	23.4661	21.9443	20.2592	21.0738	21.2392	22.6168	20.8005	23.2238	22.0101	22.4872	21.8139	21.8231	20.1781	21.7782	22.2205	20.9893	22.0165	22.3197	21.8644	22.4144	0.0338735	0.0514496	22.0246	22.6168	HSPA7	>sp|P48741|HSP77_HUMAN	0	2	sp|P48741|HSP77_HUMAN Putative heat shock 70 kDa protein 7 OS=Homo sapiens GN=HSPA7 PE=5 SV=2
CCT2	2.65089	17.2026	1.34694	0.189474	0.832987	-4.5385	16	10	23.086	18.4366	19.0495	17.7601	20.4706	18.9959	17.8621	17.8821	16.8499	17.2221	17.1751	17.1118	21.4442	22.3808	16.0422	20.5328	17.2221	15.9637	17.3166	18.5934	18.9131	0	18.94	17.0064	20.2777	16.5013	18.6358	0	16.1773	19.0481	0.374969	0.119761	17.8111	18.743	CCT2	>sp|P78371|TCPB_HUMAN	0	1	sp|P78371|TCPB_HUMAN T-complex protein 1 subunit beta OS=Homo sapiens GN=CCT2 PE=1 SV=4
DKFZp686J1372	-2.30065	20.1124	-1.34643	0.189635	0.832987	-4.5386	18	9	18.2702	21.3093	19.9987	21.0442	19.9556	20.6047	21.0963	21.0529	18.94	19.2812	20.343	21.5967	23.3828	22.8771	18.8077	21.984	15.9073	20.1694	21.3157	19.8634	23.0304	17.4009	23.7516	0	23.8502	21.3808	23.1512	22.7821	20.9122	18.6729	0.106208	0.358962	21.0746	20.2562	DKFZp686J1372	>tr|Q5HYB6|Q5HYB6_HUMAN	0	3	tr|Q5HYB6|Q5HYB6_HUMAN Epididymis luminal protein 189 OS=Homo sapiens GN=DKFZp686J1372 PE=1 SV=1
TPM1	-2.30065	20.1124	-1.34643	0.189635	0.832987	-4.5386	18	9	18.2702	21.3093	19.9987	21.0442	19.9556	20.6047	21.0963	21.0529	18.94	19.2812	20.343	21.5967	23.3828	22.8771	18.8077	21.984	15.9073	20.1694	21.3157	19.8634	23.0304	17.4009	23.7516	0	23.8502	21.3808	23.1512	22.7821	20.9122	18.6729	0.106208	0.358962	21.0746	20.2562	TPM1	>sp|P09493|TPM1_HUMAN	0	3	sp|P09493|TPM1_HUMAN Tropomyosin alpha-1 chain OS=Homo sapiens GN=TPM1 PE=1 SV=2
TPM3	-2.30065	20.1124	-1.34643	0.189635	0.832987	-4.5386	18	9	18.2702	21.3093	19.9987	21.0442	19.9556	20.6047	21.0963	21.0529	18.94	19.2812	20.343	21.5967	23.3828	22.8771	18.8077	21.984	15.9073	20.1694	21.3157	19.8634	23.0304	17.4009	23.7516	0	23.8502	21.3808	23.1512	22.7821	20.9122	18.6729	0.106208	0.358962	21.0746	20.2562	TPM3	>sp|P06753|TPM3_HUMAN	0	3	sp|P06753|TPM3_HUMAN Tropomyosin alpha-3 chain OS=Homo sapiens GN=TPM3 PE=1 SV=2
HSPA2	0.385103	23.106	1.34625	0.189693	0.832987	-4.53864	18	10	23.4081	23.1115	25.0836	23.1023	22.6608	22.463	23.0683	23.5732	23.6958	23.4544	24.6239	23.1221	22.3808	22.3013	22.3127	23.4717	22.1078	23.5732	23.086	23.6264	22.6705	22.9536	21.5539	22.5343	23.4355	22.8679	23.0487	23.6777	22.9464	23.3934	0.0265413	0.0373848	23.0585	23.2598	HSPA2	>sp|P54652|HSP72_HUMAN	0	2	sp|P54652|HSP72_HUMAN Heat shock-related 70 kDa protein 2 OS=Homo sapiens GN=HSPA2 PE=1 SV=1
PSMD2	4.40686	12.121	1.34498	0.190097	0.832987	-4.5389	12	8	16.2365	20.1071	0	0	16.2736	20.1865	0	13.5243	17.0328	15.8258	17.3752	19.2113	20.8915	18.5541	0	17.9856	0	19.9662	0	0	14.3015	0	8.13727	21.4516	21.1283	7.07451	17.2221	16.9032	10.5056	15.0287	0.802121	0.540921	13.9129	17.6804	PSMD2	>sp|Q13200|PSMD2_HUMAN	0	1	sp|Q13200|PSMD2_HUMAN 26S proteasome non-ATPase regulatory subunit 2 OS=Homo sapiens GN=PSMD2 PE=1 SV=3
KLKB1	-0.538243	26.7171	-1.3425	0.190888	0.832987	-4.53941	18	10	25.1101	26.2569	25.9407	25.0203	26.0308	25.8871	28.6336	28.5948	26.2814	25.8563	27.8313	27.3589	27.8313	26.9555	27.0166	26.5961	28.2529	26.4151	25.4909	25.9845	27.8097	27.2108	27.0821	26.0595	27.4575	26.3991	26.8988	25.8149	26.9175	26.3563	0.0376877	0.0336782	26.9861	26.1582	KLKB1	>sp|P03952|KLKB1_HUMAN	0	2	sp|P03952|KLKB1_HUMAN Plasma kallikrein OS=Homo sapiens GN=KLKB1 PE=1 SV=1
LGALS7	2.66997	18.3873	1.34151	0.191204	0.832987	-4.53962	16	10	19.1358	21.3903	20.3365	19.4368	20.6564	22.0903	19.3642	19.1212	19.6367	17.8621	24.6388	21.6227	18.4044	20.1615	0	21.3651	18.2328	20.7189	16.2736	0	18.7728	19.9916	18.7209	20.4858	19.7473	18.6358	19.191	18.8516	17.3022	20.3406	0.368848	0.106999	19.1561	20.5711	LGALS7	>sp|P47929|LEG7_HUMAN	0	1	sp|P47929|LEG7_HUMAN Galectin-7 OS=Homo sapiens GN=LGALS7 PE=1 SV=2
sp|P01825|HV207_HUMAN Ig heavy chain V-II region NEWM OS=Homo sapiens PE=1 SV=1	0.367169	26.2956	1.34002	0.191683	0.832987	-4.53993	18	10	27.032	25.9576	26.5369	26.3515	27.1177	26.3515	26.0968	26.2925	26.9194	26.6483	26.2422	26.2287	26.4717	26.9401	26.1316	26.5588	25.5796	25.8563	26.7769	26.5961	25.6642	25.8417	25.8019	26.9707	26.5024	23.8133	26.9555	26.0398	26.1531	26.5521	0.0275058	0.0164466	26.2606	26.5479	sp|P01825|HV207_HUMAN Ig heavy chain V-II region NEWM OS=Homo sapiens PE=1 SV=1	>sp|P01825|HV207_HUMAN	0	1	sp|P01825|HV207_HUMAN Ig heavy chain V-II region NEWM OS=Homo sapiens PE=1 SV=1
PROS1	-0.347874	28.8911	-1.33689	0.192691	0.832987	-4.54057	18	10	27.5195	27.9664	29.2188	29.4459	28.2529	29.076	28.1887	30.1578	28.0243	28.0838	28.5948	28.67	29.73	29.0294	29.4459	28.8576	30.0869	28.8925	28.7908	28.5427	29.0294	28.5948	29.555	28.5134	28.7908	29.4459	28.8925	29.555	29.0342	28.6337	0.0216354	0.021884	29.0294	28.6928	PROS1	>sp|P07225|PROS_HUMAN	0	2	sp|P07225|PROS_HUMAN Vitamin K-dependent protein S OS=Homo sapiens GN=PROS1 PE=1 SV=1
EXTL2	2.22155	18.1056	1.33675	0.192735	0.832987	-4.5406	17	10	18.7482	20.0773	20.6823	17.7816	20.4962	8.24179	16.3768	19.4169	21.3034	19.5117	19.3642	18.4146	19.0592	18.199	19.7923	20.5506	17.4261	17.1118	18.3286	0	18.4044	20.0224	19.3888	21.0814	19.3186	18.5541	19.4016	19.9023	17.3031	19.55000	0.295996	0.0641521	18.9364	19.7208	EXTL2	>sp|Q9UBQ6|EXTL2_HUMAN	0	1	sp|Q9UBQ6|EXTL2_HUMAN Exostosin-like 2 OS=Homo sapiens GN=EXTL2 PE=1 SV=1
HLA-DQA1	-3.24041	7.15842	-1.3308	0.194657	0.832987	-4.54182	9	4	17.3538	18.0793	0	20.5275	0	20.5405	0	18.1367	15.9865	18.7673	18.6161	17.4261	5.22948	0	14.5607	0	0	0	0	0	0	0	8.13727	0	0	7.07451	0	0	7.84205	5.92787	1.11725	1.43421	3.53725	0	HLA-DQA1	>tr|A0A0G2JPN2|A0A0G2JPN2_HUMAN	0	2	tr|A0A0G2JPN2|A0A0G2JPN2_HUMAN HLA class II histocompatibility antigen, DQ alpha 1 chain OS=Homo sapiens GN=HLA-DQA1 PE=1 SV=1
HLA-DQA2	-3.24041	7.15842	-1.3308	0.194657	0.832987	-4.54182	9	4	17.3538	18.0793	0	20.5275	0	20.5405	0	18.1367	15.9865	18.7673	18.6161	17.4261	5.22948	0	14.5607	0	0	0	0	0	0	0	8.13727	0	0	7.07451	0	0	7.84205	5.92787	1.11725	1.43421	3.53725	0	HLA-DQA2	>sp|P01906|DQA2_HUMAN	0	2	sp|P01906|DQA2_HUMAN HLA class II histocompatibility antigen, DQ alpha 2 chain OS=Homo sapiens GN=HLA-DQA2 PE=1 SV=2
LYZL4	-1.99827	19.175	-1.33036	0.194801	0.832987	-4.54191	18	9	19.1478	21.247	16.0866	18.5824	0	20.8402	18.4366	16.6649	19.1478	18.7841	19.0202	21.1617	21.6492	20.386	21.1857	21.9186	18.8926	19.7325	18.1172	21.1375	22.1626	21.2263	21.3034	19.9481	23.316	18.9603	21.0359	16.8093	20.0018	17.6867	0.0900258	0.364992	20.6131	19.4401	LYZL4	>sp|Q96KX0|LYZL4_HUMAN	0.00842845	1	sp|Q96KX0|LYZL4_HUMAN Lysozyme-like protein 4 OS=Homo sapiens GN=LYZL4 PE=2 SV=1
PSMC2	-2.13982	13.821	-1.32894	0.195265	0.832987	-4.5422	15	7	0	5.84244	0	14.4316	0	8.24179	0	13.565	0	0	8.5948	14.8328	18.9853	21.7343	21.3587	20.514	19.191	20.119	19.3186	21.8231	20.6735	18.9853	19.2113	20.7863	20.7548	16.3004	21.5539	20.1694	15.157	11.4161	0.516736	0.823828	19.0881	13.7901	PSMC2	>sp|P35998|PRS7_HUMAN	0	2	sp|P35998|PRS7_HUMAN 26S protease regulatory subunit 7 OS=Homo sapiens GN=PSMC2 PE=1 SV=3
KATNAL2	3.75391	13.4375	1.3238	0.196942	0.832987	-4.54325	12	8	20.7463	23.5661	0	0	0	8.24179	0	22.6705	0	0	8.5948	0	20.3931	19.0816	19.4169	21.0738	0	20.0574	17.5688	20.1262	19.3186	19.7146	19.5471	18.1618	21.9607	17.5025	19.871	18.6358	12.56040	15.0162	0.763409	0.589643	18.8587	19.10960	KATNAL2	>sp|Q8IYT4|KATL2_HUMAN	0	2	sp|Q8IYT4|KATL2_HUMAN Katanin p60 ATPase-containing subunit A-like 2 OS=Homo sapiens GN=KATNAL2 PE=2 SV=3
GFAP	-3.11873	11.616	-1.32249	0.197373	0.832987	-4.54352	12	6	18.5397	18.6466	21.3496	19.6117	20.7152	17.8538	16.7559	17.9103	19.3142	21.2263	21.8909	21.8534	5.22948	0	0	0	17.4526	0	0	17.8455	0	0	17.7373	0	0	16.883	14.4316	0	12.1598	10.6372	0.739765	0.96658	17.16780	11.8846	GFAP	>sp|P14136|GFAP_HUMAN	0	3	sp|P14136|GFAP_HUMAN Glial fibrillary acidic protein OS=Homo sapiens GN=GFAP PE=1 SV=1
ADCY9	-1.90681	17.771	-1.32223	0.197455	0.832987	-4.54357	18	9	18.1306	19.0693	17.1515	17.7182	16.3004	17.4261	18.2992	17.0844	17.4724	15.8832	18.6736	19.108	18.7954	17.0844	20.4706	19.3888	20.2688	0	19.4169	19.7854	18.4366	16.9813	18.3408	18.5698	20.4401	17.7816	19.8026	19.7079	18.4495	16.5496	0.0749153	0.356384	18.32	18.6217	ADCY9	>sp|O60503|ADCY9_HUMAN	0.00772201	1	sp|O60503|ADCY9_HUMAN Adenylate cyclase type 9 OS=Homo sapiens GN=ADCY9 PE=1 SV=4
APEH	0.637158	20.9659	1.31861	0.198649	0.832987	-4.54431	18	10	20.4324	21.5096	21.4771	18.4941	22.1834	20.1412	18.7841	21.1857	19.9146	17.2576	20.7011	21.7343	22.3601	21.1445	19.9662	20.8327	21.0814	22.0431	20.3138	20.4113	23.1679	23.059	21.2953	21.0442	21.7131	22.6883	21.6227	20.4858	20.786	21.2898	0.0750227	0.0346528	21.113	21.2607	APEH	>sp|P13798|ACPH_HUMAN	0	3	sp|P13798|ACPH_HUMAN Acylamino-acid-releasing enzyme OS=Homo sapiens GN=APEH PE=1 SV=4
S100A7	1.75402	15.8827	1.31437	0.20005	0.832987	-4.54517	17	10	15.2961	17.0064	14.9078	16.7241	17.6413	8.24179	17.6413	14.3015	0	15.9637	17.4862	13.8954	18.2146	17.2576	17.6795	17.0064	15.6767	15.2961	17.4526	14.5203	16.2736	16.8499	19.0495	17.4261	18.6595	17.2873	18.2992	18.6595	15.3878	16.7734	0.298164	0.0693542	16.787	17.2162	S100A7	>sp|P31151|S10A7_HUMAN	0	1	sp|P31151|S10A7_HUMAN Protein S100-A7 OS=Homo sapiens GN=S100A7 PE=1 SV=4
CPAMD8	-1.86452	19.8268	-1.31326	0.200419	0.832987	-4.5454	18	9	17.8455	18.9533	19.6449	19.5348	0	18.7841	18.5397	19.0341	20.1961	19.6274	20.3138	19.4169	22.2493	21.807	21.9362	21.1375	21.2101	21.6227	20.3622	21.9674	19.855	21.7131	22.2493	21.58	22.7184	20.6928	19.8234	22.3361	20.6357	18.3709	0.0662019	0.358804	20.4444	20.338	CPAMD8	>sp|Q8IZJ3|CPMD8_HUMAN	0.00380491	1	sp|Q8IZJ3|CPMD8_HUMAN C3 and PZP-like alpha-2-macroglobulin domain-containing protein 8 OS=Homo sapiens GN=CPAMD8 PE=1 SV=2
MYH9	-0.959961	25.1459	-1.31243	0.200696	0.832987	-4.54557	18	10	26.8037	23.6777	28.476	26.6139	24.5863	28.476	25.9576	23.6579	25.8149	22.9695	22.6539	29.4459	24.5576	25.2564	24.4261	24.0121	27.193	23.4446	24.1227	28.4022	22.6946	22.5053	24.4465	23.7938	23.9066	25.0577	25.9845	25.1487	25.4421	24.6128	0.079332	0.0704712	25.2025	24.0674	MYH9	>sp|P35579|MYH9_HUMAN	0	1	sp|P35579|MYH9_HUMAN Myosin-9 OS=Homo sapiens GN=MYH9 PE=1 SV=4
IGHG3	-0.419835	30.5218	-1.30951	0.201667	0.832987	-4.54616	18	10	30.7266	29.3979	27.8879	28.4022	30.0158	30.2209	30.2915	30.5224	30.592	31.0731	30.2915	30.889	30.459	31.0731	30.7266	29.3392	31.7235	31.1639	31.0731	31.1639	31.1639	31.0731	30.2209	31.5755	31.0731	30.8185	30.3613	31.2913	30.7044	30.193	0.023027	0.0361123	30.8537	30.3753	IGHG3	>tr|A0A087WXL8|A0A087WXL8_HUMAN	0	3	tr|A0A087WXL8|A0A087WXL8_HUMAN Ig gamma-3 chain C region OS=Homo sapiens GN=IGHG3 PE=1 SV=1
ALDH9A1	-1.06033	19.424	-1.30671	0.202604	0.832987	-4.54673	18	10	17.7373	19.2564	19.3774	18.9703	18.0209	18.1306	18.199	17.7373	18.1426	18.4366	17.1273	20.321	17.5197	18.9029	22.326	23.1846	17.8275	17.5688	20.7115	23.5732	18.2146	16.3768	21.807	15.7872	21.1445	22.2205	23.7354	21.5159	19.8656	18.6291	0.112403	0.113017	18.9366	17.8791	ALDH9A1	>sp|P49189|AL9A1_HUMAN	0	1	sp|P49189|AL9A1_HUMAN 4-trimethylaminobutyraldehyde dehydrogenase OS=Homo sapiens GN=ALDH9A1 PE=1 SV=3
FOXJ1	-0.530976	22.7356	-1.30516	0.203125	0.832987	-4.54704	18	10	20.4513	22.2493	21.7196	22.9986	21.6309	22.6883	22.6267	22.4397	24.4052	21.4381	24.3933	21.9924	23.0487	25.5898	23.5903	22.3545	22.0753	23.2028	21.4686	22.6608	23.2028	22.6705	23.7354	23.0683	23.0304	22.3714	22.3013	23.1937	22.945	22.3587	0.0417001	0.0499212	22.6794	22.3019	FOXJ1	>sp|Q92949|FOXJ1_HUMAN	0.00538938	1	sp|Q92949|FOXJ1_HUMAN Forkhead box protein J1 OS=Homo sapiens GN=FOXJ1 PE=2 SV=3
FASN	2.56326	16.9494	1.30302	0.203842	0.832987	-4.54747	16	10	20.036	22.5343	16.4	17.1273	20.666	18.3892	15.4289	0	18.7482	20.9419	20.0224	18.9029	19.0693	16.2095	19.9826	16.9032	18.1426	16.5242	18.0209	18.7728	16.955	18.0209	17.8621	16.2095	0	18.4044	16.6289	17.6795	16.0109	18.6386	0.372703	0.116062	17.9415	18.54510	FASN	>sp|P49327|FAS_HUMAN	0	1	sp|P49327|FAS_HUMAN Fatty acid synthase OS=Homo sapiens GN=FASN PE=1 SV=3
SLC4A1	-0.550544	25.0073	-1.29983	0.204917	0.832987	-4.54811	18	10	24.4932	24.9871	25.7871	24.9252	24.075	25.9576	26.3091	26.0968	25.191	24.0455	25.2404	28.2867	25.0577	23.2807	23.2924	25.3539	25.537	24.6613	24.2079	23.3064	24.9508	24.4576	25.4534	23.2642	25.5654	26.4717	24.6807	25.2692	25.171	24.7128	0.0503025	0.0297009	25.2301	24.8242	SLC4A1	>sp|P02730|B3AT_HUMAN	0	1	sp|P02730|B3AT_HUMAN Band 3 anion transport protein OS=Homo sapiens GN=SLC4A1 PE=1 SV=3
S100A8	-0.375794	23.434	-1.29885	0.205249	0.832987	-4.54831	18	10	21.9674	23.0304	23.841	23.316	22.4951	23.3828	23.3249	24.3933	22.6883	22.0242	21.564	23.8607	23.9803	23.1339	22.9186	23.316	24.3933	24.0553	23.5828	23.2478	24.3204	24.5386	23.7182	23.5661	23.2325	24.5705	24.0553	23.6353	23.5975	23.1398	0.0296994	0.0373719	23.5091	23.441	S100A8	>sp|P05109|S10A8_HUMAN	0	1	sp|P05109|S10A8_HUMAN Protein S100-A8 OS=Homo sapiens GN=S100A8 PE=1 SV=1
IGHV1OR21-1	4.13954	6.19386	1.29748	0.205714	0.832987	-4.54859	6	6	14.8692	16.7342	0	0	0	16.7241	0	0	0	0	8.5948	16.3464	5.22948	21.8316	0	21.6227	0	21.0814	0	0	0	0	8.13727	0	0	7.07451	15.1826	0	4.73869	8.81318	1.59085	1.0272	0	6.91214	IGHV1OR21-1	>sp|A6NJS3|IV1U1_HUMAN	0	2	sp|A6NJS3|IV1U1_HUMAN Putative V-set and immunoglobulin domain-containing-like protein IGHV1OR21-1 OS=Homo sapiens GN=IGHV1OR21-1 PE=5 SV=1
ITGA6	-2.02867	21.1263	-1.29695	0.205893	0.832987	-4.54869	18	9	20.321	21.0175	22.2493	21.8316	0	19.8026	21.8571	20.321	21.6671	21.7603	21.7996	20.4962	21.3587	21.6227	23.3462	21.1617	22.0165	22.7184	22.0242	21.7686	21.6047	23.2408	21.5096	23.5979	23.3249	23.8607	21.4071	23.8502	21.9604	19.6248	0.0530065	0.354523	21.7645	21.5791	ITGA6	>sp|P23229|ITA6_HUMAN	0	1	sp|P23229|ITA6_HUMAN Integrin alpha-6 OS=Homo sapiens GN=ITGA6 PE=1 SV=5
OIT3	0.326163	22.9707	1.29163	0.207702	0.832987	-4.54976	18	10	23.1593	23.0412	24.4052	23.6421	23.7452	22.4802	23.2478	23.4446	23.651	22.6168	23.2478	22.0242	21.954	22.2699	22.1722	23.2478	22.9267	22.7897	22.6372	22.8584	22.6372	22.4397	22.0327	23.8703	23.5454	22.9462	22.9786	23.1679	22.8379	23.2098	0.0236163	0.0296671	22.8925	23.2036	OIT3	>sp|Q8WWZ8|OIT3_HUMAN	0	1	sp|Q8WWZ8|OIT3_HUMAN Oncoprotein-induced transcript 3 protein OS=Homo sapiens GN=OIT3 PE=1 SV=2
sp|P06888|LV109_HUMAN Ig lambda chain V-I region EPS OS=Homo sapiens PE=1 SV=1	-0.774411	25.6457	-1.28945	0.208447	0.832987	-4.5502	18	10	26.6734	25.9407	26.0009	27.2108	25.9576	26.5183	26.8364	26.5961	26.6734	27.9866	21.5287	25.8708	25.0715	27.193	26.8819	26.4151	25.7443	24.4368	26.5588	27.3589	24.372	23.4606	26.2814	23.5828	23.9171	22.4315	24.3524	26.2287	25.8841	25.2166	0.059332	0.0646878	26.3998	25.9491	sp|P06888|LV109_HUMAN Ig lambda chain V-I region EPS OS=Homo sapiens PE=1 SV=1	>sp|P06888|LV109_HUMAN	0	1	sp|P06888|LV109_HUMAN Ig lambda chain V-I region EPS OS=Homo sapiens PE=1 SV=1
C1R	-0.448392	28.7498	-1.28876	0.208684	0.832987	-4.55033	18	10	27.6561	28.1528	28.5134	29.1145	29.3392	30.0869	29.4459	29.73	28.7908	27.6058	26.9194	28.7528	28.971	27.7783	28.7908	27.4083	28.7908	29.6234	29.3392	27.8879	27.8593	29.73	29.076	28.6336	29.8766	29.5045	28.2201	29.3979	28.9133	28.4556	0.0269028	0.0318947	28.9334	28.5735	C1R	>sp|P00736|C1R_HUMAN	0	2	sp|P00736|C1R_HUMAN Complement C1r subcomponent OS=Homo sapiens GN=C1R PE=1 SV=2
PM20D1	0.680307	22.8468	1.28701	0.209285	0.832987	-4.55068	18	10	22.8033	23.6264	23.4926	18.826	24.2313	23.0683	21.4224	20.883	22.6462	22.3882	22.2699	22.2132	25.0836	21.6379	21.5539	22.1722	23.7516	21.5159	23.9171	23.3993	24.5977	21.2953	24.802	23.0235	23.2924	24.7245	23.2127	23.8607	22.6431	23.2136	0.0681199	0.046168	22.8573	23.2581	PM20D1	>sp|Q6GTS8|P20D1_HUMAN	0	1	sp|Q6GTS8|P20D1_HUMAN Probable carboxypeptidase PM20D1 OS=Homo sapiens GN=PM20D1 PE=2 SV=3
tr|A0A0J9YWU9|A0A0J9YWU9_HUMAN Uncharacterized protein (Fragment) OS=Homo sapiens PE=1 SV=1	0.802782	25.8136	1.28604	0.209617	0.832987	-4.55088	18	10	25.8563	29.8185	23.0055	23.0941	26.3235	26.4717	24.8454	21.8642	25.9407	26.3091	23.2325	25.2564	27.0999	25.6058	26.1805	27.707	27.1724	26.7302	26.8988	24.3104	25.5898	26.5772	25.7723	25.7583	27.0166	24.1554	27.193	26.9964	25.5751	26.2431	0.057159	0.0764903	25.85650	26.5269	tr|A0A0J9YWU9|A0A0J9YWU9_HUMAN Uncharacterized protein (Fragment) OS=Homo sapiens PE=1 SV=1	>tr|A0A0J9YWU9|A0A0J9YWU9_HUMAN	0	2	tr|A0A0J9YWU9|A0A0J9YWU9_HUMAN Uncharacterized protein (Fragment) OS=Homo sapiens PE=1 SV=1
PSM8	0.42485	22.4643	1.28434	0.210204	0.832987	-4.55122	18	10	24.5442	22.0479	23.6626	23.5399	22.6052	22.2362	21.3542	23.893	21.7164	21.1329	22.6052	22.0861	23.0637	22.5968	22.1214	22.4764	23.2866	21.7313	22.7859	22.6984	22.2737	21.7806	22.8725	22.0133	22.6656	21.9231	21.6704	21.6178	22.3036	22.7536	0.0338844	0.0368925	22.1788	22.6052	PSM8	>tr|X5D2R7|X5D2R7_HUMAN	0	2	tr|X5D2R7|X5D2R7_HUMAN Proteasome subunit beta type OS=Homo sapiens GN=PSM8 PE=1 SV=1
PSMB8	0.42485	22.4643	1.28434	0.210204	0.832987	-4.55122	18	10	24.5442	22.0479	23.6626	23.5399	22.6052	22.2362	21.3542	23.893	21.7164	21.1329	22.6052	22.0861	23.0637	22.5968	22.1214	22.4764	23.2866	21.7313	22.7859	22.6984	22.2737	21.7806	22.8725	22.0133	22.6656	21.9231	21.6704	21.6178	22.3036	22.7536	0.0338844	0.0368925	22.1788	22.6052	PSMB8	>sp|P28062|PSB8_HUMAN	0	2	sp|P28062|PSB8_HUMAN Proteasome subunit beta type-8 OS=Homo sapiens GN=PSMB8 PE=1 SV=3
THBS4	3.0405	16.5267	1.28252	0.21083	0.832987	-4.55158	15	10	22.1942	19.8981	16.4486	20.9206	15.1364	20.0258	18.5541	18.5329	19.5071	18.5879	17.0196	18.8016	19.9023	19.8672	0	18.8516	18.9196	19.3952	17.5111	0	19.6408	18.1109	18.6897	21.0738	19.3774	7.07451	0	18.7059	15.2953	18.7431	0.497936	0.116916	18.69780	19.1234	THBS4	>sp|P35443|TSP4_HUMAN	0	2	sp|P35443|TSP4_HUMAN Thrombospondin-4 OS=Homo sapiens GN=THBS4 PE=1 SV=2
RNF123	-1.98337	19.7574	-1.2775	0.212569	0.832987	-4.55258	18	9	21.1947	21.4516	18.6897	20.6182	19.8026	19.6367	22.8771	18.7617	20.4273	20.7863	20.7932	20.4401	20.8583	20.2522	21.284	21.7041	20.6108	21.5867	19.7647	21.3157	19.8939	17.6795	21.8497	0	20.9664	19.5471	20.7011	19.7146	20.409	18.5846	0.0565621	0.35516	20.5255	20.8257	RNF123	>sp|Q5XPI4|RN123_HUMAN	0.00307377	2	sp|Q5XPI4|RN123_HUMAN E3 ubiquitin-protein ligase RNF123 OS=Homo sapiens GN=RNF123 PE=1 SV=1
KRT35	-0.610377	22.5498	-1.27657	0.212892	0.832987	-4.55276	18	10	20.119	21.4442	24.1648	24.1982	23.0055	22.8679	24.0255	23.9629	21.0529	20.9252	21.6227	24.802	21.9362	22.2558	23.9171	21.6379	22.7635	22.9536	22.2409	21.5867	23.086	21.4516	22.3127	22.6608	21.3651	22.2314	22.4726	24.3318	22.756	22.1786	0.0536567	0.0496371	22.6181	22.0885	KRT35	>sp|Q92764|KRT35_HUMAN	0	2	sp|Q92764|KRT35_HUMAN Keratin, type I cuticular Ha5 OS=Homo sapiens GN=KRT35 PE=2 SV=5
IGLV3-1	-0.819711	26.3618	-1.26999	0.215192	0.832987	-4.55407	18	10	27.0455	26.4298	26.3991	28.1173	28.0527	28.4022	28.7144	26.1987	26.9401	26.8364	23.0683	26.8037	24.789	27.5847	27.032	27.193	26.3235	26.4717	27.062	26.7769	25.0938	24.3606	27.2289	22.5928	28.2201	21.9	25.8019	26.6916	26.6126	25.9104	0.0609279	0.0704804	26.82	26.4507	IGLV3-1	>tr|A0A075B6K7|A0A075B6K7_HUMAN	0	3	tr|A0A075B6K7|A0A075B6K7_HUMAN Protein IGLV3-1 (Fragment) OS=Homo sapiens GN=IGLV3-1 PE=4 SV=1
IGHV3-74	-0.55547	25.3834	-1.26856	0.215694	0.832987	-4.55435	18	10	25.2313	25.7153	22.7274	23.2924	24.9031	25.6642	25.6642	25.6517	26.3091	26.2422	24.4576	25.0938	25.6058	25.1362	26.0742	26.3091	25.5898	25.8708	24.3409	25.9128	25.537	26.6483	24.1554	24.7627	24.7794	25.8959	28.67	24.4932	25.6005	24.99240	0.044077	0.0408107	25.6579	25.0672	IGHV3-74	>tr|A0A0B4J1X5|A0A0B4J1X5_HUMAN	0	1	tr|A0A0B4J1X5|A0A0B4J1X5_HUMAN Protein IGHV3-74 (Fragment) OS=Homo sapiens GN=IGHV3-74 PE=1 SV=1
FCN2	-0.554564	27.3256	-1.26701	0.216237	0.832987	-4.55465	18	10	26.5961	27.6247	28.2529	27.4982	24.8118	26.8364	28.1173	28.1528	28.2529	26.6139	28.3666	27.0455	27.8097	27.2664	28.8925	26.2157	29.3392	26.6734	26.3091	29.6717	26.1987	27.4575	27.2664	27.0999	27.6823	25.9845	26.7302	26.3515	27.5199	26.976	0.0382966	0.0403022	27.362	26.8866	FCN2	>sp|Q15485|FCN2_HUMAN	0	1	sp|Q15485|FCN2_HUMAN Ficolin-2 OS=Homo sapiens GN=FCN2 PE=1 SV=2
IGLC1	0.774914	29.2836	1.26446	0.217139	0.832987	-4.55516	18	10	25.7583	30.5224	29.6234	29.3979	31.7235	24.2928	29.076	24.9364	29.555	28.971	30.5224	28.5134	28.7528	29.6234	29.9598	29.8766	28.9312	29.2808	30.2209	29.73	29.6717	29.8185	30.3613	30.592	29.9598	29.73	30.5224	30.0158	29.0592	29.68730	0.0583894	0.0540347	29.6476	30.0487	IGLC1	>sp|P0CG04|LAC1_HUMAN	0	3	sp|P0CG04|LAC1_HUMAN Ig lambda-1 chain C regions OS=Homo sapiens GN=IGLC1 PE=1 SV=1
ABHD12B	-3.67711	14.0891	-1.26353	0.217466	0.832987	-4.55534	16	7	19.3186	16.6289	16.1197	0	0	16.6006	16.3464	15.3357	17.4526	16.8093	8.5948	13.4261	17.2221	19.6274	20.7364	0	16.6289	0	19.7923	20.666	13.8532	0	23.2807	18.5541	20.5041	7.07451	20.2592	19.663	15.4591	11.623	0.433629	0.739599	16.7191	16.3743	ABHD12B	>sp|Q7Z5M8|AB12B_HUMAN	0.00193461	1	sp|Q7Z5M8|AB12B_HUMAN Abhydrolase domain-containing protein 12B OS=Homo sapiens GN=ABHD12B PE=2 SV=1
sp|P01622|KV304_HUMAN Ig kappa chain V-III region Ti OS=Homo sapiens PE=1 SV=1	0.556391	26.063	1.26111	0.218323	0.832987	-4.55582	18	10	24.5151	23.1339	26.5183	24.2524	24.0255	23.6074	23.2924	23.5903	24.4676	24.0121	27.5437	25.9845	27.062	28.3279	26.1987	26.4842	26.9707	28.0243	27.193	25.8871	27.8313	28.1528	26.111	27.8097	28.2529	25.9128	27.0821	27.5195	25.9696	26.231	0.0668105	0.0655332	26.0478	26.7902	sp|P01622|KV304_HUMAN Ig kappa chain V-III region Ti OS=Homo sapiens PE=1 SV=1	>sp|P01622|KV304_HUMAN	0	1	sp|P01622|KV304_HUMAN Ig kappa chain V-III region Ti OS=Homo sapiens PE=1 SV=1
IGHV3OR16-10	-0.648903	23.0388	-1.25715	0.21973	0.832987	-4.55659	18	10	21.0963	22.5757	21.3725	23.9901	23.3888	23.4544	22.7454	23.4606	24.5863	24.4676	19.7325	21.5096	24.3318	23.5979	22.4802	21.6972	21.2392	24.3014	23.4544	23.708	23.6421	24.3524	21.398	23.8883	24.0375	22.8121	25.2313	22.5343	23.2915	22.5839	0.0490303	0.0687712	23.5292	22.98230	IGHV3OR16-10	>tr|A0A075B7F0|A0A075B7F0_HUMAN	0	1	tr|A0A075B7F0|A0A075B7F0_HUMAN Protein IGHV3OR16-10 (Fragment) OS=Homo sapiens GN=IGHV3OR16-10 PE=1 SV=1
APOM	-1.45363	19.8424	-1.25635	0.220018	0.832987	-4.55675	18	10	21.0896	5.84244	17.5197	18.1426	21.398	21.3903	21.1116	22.1353	20.5733	20.2522	17.3538	16.2736	19.3397	20.7932	20.7189	21.6671	20.321	22.6608	19.7748	21.7442	19.3774	20.9664	20.816	20.976	21.5714	18.8371	20.9075	22.0327	20.4425	18.76220	0.0721555	0.259112	20.8046	20.37540	APOM	>sp|O95445|APOM_HUMAN	0	2	sp|O95445|APOM_HUMAN Apolipoprotein M OS=Homo sapiens GN=APOM PE=1 SV=2
FZD3	1.04692	21.4639	1.25603	0.220129	0.832987	-4.55681	18	10	23.8133	19.2478	20.9075	20.2426	20.5663	20.7932	20.8402	19.7325	19.4758	21.3328	20.3622	20.5595	20.5405	25.0421	19.9556	24.7031	17.5025	23.5454	20.765	19.7079	18.1172	24.5977	25.8149	25.8306	22.0753	20.4962	22.2867	22.1353	21.1504	22.0282	0.105468	0.101295	20.6763	20.8362	FZD3	>sp|Q9NPG1|FZD3_HUMAN	0.00120337	1	sp|Q9NPG1|FZD3_HUMAN Frizzled-3 OS=Homo sapiens GN=FZD3 PE=1 SV=1
DERA	1.81101	19.2267	1.25489	0.220536	0.832987	-4.55704	17	10	15.3357	18.2564	18.9029	19.3774	20.5733	17.1118	17.1515	19.4897	17.0064	0	21.6128	13.7016	21.3243	21.247	21.6047	21.0267	21.1697	20.585	21.7131	22.7096	21.2953	20.386	22.0431	21.0896	22.9267	18.4146	20.7275	21.564	18.77370	20.042	0.28054	0.100044	20.5568	20.8058	DERA	>sp|Q9Y315|DEOC_HUMAN	0	2	sp|Q9Y315|DEOC_HUMAN Deoxyribose-phosphate aldolase OS=Homo sapiens GN=DERA PE=1 SV=2
HSP90AB1	-1.38209	18.4297	-1.25414	0.220806	0.832987	-4.55719	18	10	18.6161	20.0524	14.7857	21.2431	22.9536	19.2423	21.1947	20.3033	20.7932	19.0693	8.5948	21.1902	20.8071	17.6795	20.036	18.2992	20.3988	17.0581	18.1618	18.1172	13.5243	17.9175	19.3286	16.9032	17.3752	18.1109	15.3357	18.94	18.8778	17.6232	0.109794	0.221053	19.1558	18.23050	HSP90AB1	>sp|P08238|HS90B_HUMAN	0	1	sp|P08238|HS90B_HUMAN Heat shock protein HSP 90-beta OS=Homo sapiens GN=HSP90AB1 PE=1 SV=4
FGL1	-0.444864	22.1578	-1.25171	0.221675	0.832987	-4.55766	18	10	22.3013	21.8909	21.4295	21.7442	22.8514	22.0165	22.8584	21.9362	22.6267	22.326	20.1615	21.6309	21.7603	21.8403	21.1445	21.541	24.6487	22.2626	21.984	21.1857	22.5053	22.5435	22.0242	22.3479	22.5343	24.2407	21.5867	22.4951	22.32710	21.853	0.0409713	0.0333333	22.1751	21.9374	FGL1	>sp|Q08830|FGL1_HUMAN	0	1	sp|Q08830|FGL1_HUMAN Fibrinogen-like protein 1 OS=Homo sapiens GN=FGL1 PE=1 SV=3
H2AFV	-0.922352	19.6353	-1.25145	0.221771	0.832987	-4.55771	18	10	20.6612	19.9326	14.5406	15.2168	17.0064	18.7422	20.4078	21.4185	20.0474	19.4222	20.8116	20.6304	18.8169	20.9934	23.4763	17.8538	21.693	19.5117	21.3453	21.3688	17.3645	20.1226	20.1226	19.3055	18.2755	20.3174	19.7146	20.6698	20.0002	18.9786	0.0905571	0.108226	20.22000	19.4086	H2AFV	>sp|Q71UI9|H2AV_HUMAN	0	2	sp|Q71UI9|H2AV_HUMAN Histone H2A.V OS=Homo sapiens GN=H2AFV PE=1 SV=3
H2AFZ	-0.922352	19.6353	-1.25145	0.221771	0.832987	-4.55771	18	10	20.6612	19.9326	14.5406	15.2168	17.0064	18.7422	20.4078	21.4185	20.0474	19.4222	20.8116	20.6304	18.8169	20.9934	23.4763	17.8538	21.693	19.5117	21.3453	21.3688	17.3645	20.1226	20.1226	19.3055	18.2755	20.3174	19.7146	20.6698	20.0002	18.9786	0.0905571	0.108226	20.22000	19.4086	H2AFZ	>sp|P0C0S5|H2AZ_HUMAN	0	2	sp|P0C0S5|H2AZ_HUMAN Histone H2A.Z OS=Homo sapiens GN=H2AFZ PE=1 SV=2
KRT10	-0.313954	28.5795	-1.25042	0.222139	0.832987	-4.55791	18	10	30.0869	28.5134	30.1578	30.1578	28.7908	29.8766	29.6234	29.6717	29.1589	28.7528	29.3392	30.2915	27.5847	27.9346	28.1887	27.6823	28.2201	27.062	26.9194	28.1528	27.9346	27.8879	28.3279	28.8576	27.8593	28.5134	26.9964	27.6823	28.6239	28.4994	0.0332393	0.0409461	28.274	28.6521	KRT10	>sp|P13645|K1C10_HUMAN	0	1	sp|P13645|K1C10_HUMAN Keratin, type I cytoskeletal 10 OS=Homo sapiens GN=KRT10 PE=1 SV=6
ARHGDIB	2.66232	19.034	1.24443	0.224299	0.832987	-4.55908	16	10	23.0055	20.1865	20.7863	19.2478	22.0431	22.5435	20.3693	18.4941	20.7364	20.4044	19.6717	19.4016	18.6466	20.7115	18.8672	17.7182	19.7255	21.8722	20.8915	19.8234	22.9267	0	22.6883	24.3606	21.8722	17.5438	18.4146	0	17.9872	20.9182	0.373508	0.0954641	19.7744	20.8389	ARHGDIB	>sp|P52566|GDIR2_HUMAN	0.0021339	2	sp|P52566|GDIR2_HUMAN Rho GDP-dissociation inhibitor 2 OS=Homo sapiens GN=ARHGDIB PE=1 SV=3
HLA-C	-0.727938	20.0799	-1.24182	0.225245	0.832987	-4.55959	18	10	19.9987	19.0979	20.4184	18.4366	18.9603	18.2702	18.6897	18.5541	21.3328	21.121	21.9362	20.6501	18.5824	19.3055	20.3931	20.9502	20.2426	17.6413	17.2576	20.3365	20.9419	21.0359	23.9244	20.9664	21.6972	20.0932	21.8722	19.5298	20.3571	19.5809	0.0706766	0.0779969	20.3648	19.5483	HLA-C	>sp|P30499|1C01_HUMAN	0	3	sp|P30499|1C01_HUMAN HLA class I histocompatibility antigen, Cw-1 alpha chain OS=Homo sapiens GN=HLA-C PE=1 SV=1
PAH	2.57113	12.9952	1.23854	0.226438	0.832987	-4.56022	12	9	19.5842	21.3496	22.1353	24.0006	22.9079	19.6827	18.3748	22.8121	20.2271	20.514	23.6074	20.6405	5.22948	0	0	14.7256	17.4009	11.7264	0	17.0064	11.2991	0	8.13727	15.4289	0	7.07451	0	0	11.5094	15.6695	0.823992	0.510468	14.1527	17.5065	PAH	>sp|P00439|PH4H_HUMAN	0.00815464	2	sp|P00439|PH4H_HUMAN Phenylalanine-4-hydroxylase OS=Homo sapiens GN=PAH PE=1 SV=1
INHBE	-2.00932	17.7346	-1.23423	0.228013	0.832987	-4.56106	18	9	17.9464	16.0422	17.6961	20.9419	20.5405	19.8634	18.9131	19.3774	20.321	19.2564	18.9959	17.5688	18.6267	18.2328	18.6736	18.2146	17.6795	18.1046	19.937	20.0773	16.6649	19.1358	18.4818	0	20.3931	7.07451	17.5938	20.2151	18.3591	16.6104	0.166099	0.359132	19.0244	18.1596	INHBE	>sp|P58166|INHBE_HUMAN	0	1	sp|P58166|INHBE_HUMAN Inhibin beta E chain OS=Homo sapiens GN=INHBE PE=1 SV=1
PSMB5	0.3219	23.7301	1.23401	0.228095	0.832987	-4.5611	18	10	24.2524	24.4676	22.7821	23.6878	23.3758	24.1327	23.7593	23.3697	23.7182	24.3606	22.6806	23.2924	23.8256	23.6958	22.9462	24.1554	23.2559	24.075	25.3197	23.1221	23.2408	23.5149	24.2759	24.3204	24.4368	23.3828	23.3993	23.5979	23.6216	23.9255	0.0184032	0.0333933	23.5564	24.11520	PSMB5	>sp|P28074|PSB5_HUMAN	0	1	sp|P28074|PSB5_HUMAN Proteasome subunit beta type-5 OS=Homo sapiens GN=PSMB5 PE=1 SV=3
MARS	2.24018	19.1518	1.23358	0.228251	0.832987	-4.56118	17	10	21.5967	19.7547	19.937	20.8988	18.2992	19.8234	18.8371	20.593	18.7728	21.284	22.202	17.3752	22.0242	19.463	0	21.1116	23.6172	21.3496	20.9252	20.3693	20.8915	21.284	19.6514	19.5471	19.3397	7.07451	20.2356	19.9916	18.3057	20.6747	0.309177	0.0603649	19.9075	21.0184	MARS	>sp|P56192|SYMC_HUMAN	0.00360144	1	sp|P56192|SYMC_HUMAN Methionine--tRNA ligase, cytoplasmic OS=Homo sapiens GN=MARS PE=1 SV=2
C1QC	-0.258439	28.8553	-1.23247	0.228661	0.832987	-4.5614	18	10	27.9346	27.7336	28.6336	28.476	27.9866	28.1887	28.3279	29.2188	28.0527	28.2201	28.4398	29.3979	29.555	29.2188	29.555	28.9312	28.5948	29.076	28.6336	29.5045	29.2808	29.0294	29.9598	29.3979	29.5045	28.476	29.2808	29.3392	28.9792	28.6322	0.0197827	0.021693	29.2188	28.6336	C1QC	>sp|P02747|C1QC_HUMAN	0	1	sp|P02747|C1QC_HUMAN Complement C1q subcomponent subunit C OS=Homo sapiens GN=C1QC PE=1 SV=3
LDHAL6A	-2.57212	19.3041	-1.23029	0.22946	0.832987	-4.56182	17	9	18.562	19.0272	22.2822	21.6548	20.1738	21.2431	23.4661	21.3688	22.297	21.5917	21.4026	24.4626	19.4827	0	18.1706	19.8377	19.0544	19.6117	19.0136	21.4108	20.5629	17.7948	21.4643	0	21.4185	22.1981	21.3286	21.6344	20.0623	17.9394	0.26227	0.357016	21.4147	19.5472	LDHAL6A	>sp|Q6ZMR3|LDH6A_HUMAN	0	2	sp|Q6ZMR3|LDH6A_HUMAN L-lactate dehydrogenase A-like 6A OS=Homo sapiens GN=LDHAL6A PE=2 SV=1
LDHC	-2.57212	19.3041	-1.23029	0.22946	0.832987	-4.56182	17	9	18.562	19.0272	22.2822	21.6548	20.1738	21.2431	23.4661	21.3688	22.297	21.5917	21.4026	24.4626	19.4827	0	18.1706	19.8377	19.0544	19.6117	19.0136	21.4108	20.5629	17.7948	21.4643	0	21.4185	22.1981	21.3286	21.6344	20.0623	17.9394	0.26227	0.357016	21.4147	19.5472	LDHC	>sp|P07864|LDHC_HUMAN	0	2	sp|P07864|LDHC_HUMAN L-lactate dehydrogenase C chain OS=Homo sapiens GN=LDHC PE=1 SV=4
IGHV6-1	0.404772	26.5807	1.22845	0.23014	0.832987	-4.56217	18	10	24.5863	26.7302	26.8364	26.9401	27.7336	26.3843	26.3387	25.44	27.0455	26.7769	26.5024	25.4534	27.5437	25.9845	27.1177	27.6561	25.6517	26.3843	26.2422	27.248	27.4083	27.032	25.8708	27.9346	27.2664	25.7723	26.111	26.2683	26.4505	26.815	0.0251693	0.0371299	26.3615	26.7833	IGHV6-1	>tr|A0A0B4J1U7|A0A0B4J1U7_HUMAN	0	3	tr|A0A0B4J1U7|A0A0B4J1U7_HUMAN Protein IGHV6-1 (Fragment) OS=Homo sapiens GN=IGHV6-1 PE=4 SV=1
SFTPA1	2.09046	18.9895	1.22823	0.230221	0.832987	-4.56221	17	10	19.737	18.8865	24.3059	17.4944	20.3658	8.24179	16.1033	14.5406	18.3674	17.4394	8.5948	0	21.2516	21.426	21.8771	22.5609	23.0901	21.8864	19.2312	21.7564	19.9519	22.6052	22.6656	21.7962	19.6408	23.4401	21.9402	22.5107	18.5051	19.8616	0.324404	0.215821	20.6889	20.80870	SFTPA1	>sp|Q8IWL2|SFTA1_HUMAN	0	2	sp|Q8IWL2|SFTA1_HUMAN Pulmonary surfactant-associated protein A1 OS=Homo sapiens GN=SFTPA1 PE=1 SV=2
SFTPA2	2.09046	18.9895	1.22823	0.230221	0.832987	-4.56221	17	10	19.737	18.8865	24.3059	17.4944	20.3658	8.24179	16.1033	14.5406	18.3674	17.4394	8.5948	0	21.2516	21.426	21.8771	22.5609	23.0901	21.8864	19.2312	21.7564	19.9519	22.6052	22.6656	21.7962	19.6408	23.4401	21.9402	22.5107	18.5051	19.8616	0.324404	0.215821	20.6889	20.80870	SFTPA2	>sp|Q8IWL1|SFPA2_HUMAN	0	2	sp|Q8IWL1|SFPA2_HUMAN Pulmonary surfactant-associated protein A2 OS=Homo sapiens GN=SFTPA2 PE=1 SV=1
ACTN4	-0.282283	24.7916	-1.22732	0.230558	0.832987	-4.56239	18	10	25.5796	25.0203	23.8133	25.0421	24.4676	25.3197	24.9871	25.0421	25.7443	25.6205	26.0595	25.5136	24.8454	24.5244	25.0836	24.3524	24.505	23.9707	23.9066	25.2313	24.1036	24.075	24.8696	24.5977	24.3204	24.5386	24.0006	25.0305	24.86400	24.6613	0.0214998	0.0298086	25.0088	24.5327	ACTN4	>sp|O43707|ACTN4_HUMAN	0	2	sp|O43707|ACTN4_HUMAN Alpha-actinin-4 OS=Homo sapiens GN=ACTN4 PE=1 SV=2
LCN1	2.53967	17.6858	1.22698	0.230682	0.832987	-4.56246	16	10	20.0524	21.0999	19.2521	21.1488	20.8448	21.0401	20.0725	19.6674	18.6817	20.7506	17.8538	19.7698	17.932	19.1771	0	22.3311	0	16.2552	19.3542	16.5831	21.3125	19.1944	8.13727	20.9372	21.174	18.1892	19.0754	15.3161	16.6272	19.5913	0.408168	0.0938887	19.1857	19.7033	LCN1	>sp|P31025|LCN1_HUMAN	0.00829016	2	sp|P31025|LCN1_HUMAN Lipocalin-1 OS=Homo sapiens GN=LCN1 PE=1 SV=1
LCN1P1	2.53967	17.6858	1.22698	0.230682	0.832987	-4.56246	16	10	20.0524	21.0999	19.2521	21.1488	20.8448	21.0401	20.0725	19.6674	18.6817	20.7506	17.8538	19.7698	17.932	19.1771	0	22.3311	0	16.2552	19.3542	16.5831	21.3125	19.1944	8.13727	20.9372	21.174	18.1892	19.0754	15.3161	16.6272	19.5913	0.408168	0.0938887	19.1857	19.7033	LCN1P1	>sp|Q5VSP4|LC1L1_HUMAN	0.00829016	2	sp|Q5VSP4|LC1L1_HUMAN Putative lipocalin 1-like protein 1 OS=Homo sapiens GN=LCN1P1 PE=5 SV=1
TRIM8	2.83428	19.099	1.22604	0.231031	0.832987	-4.56264	16	10	20.6182	19.3186	21.6379	20.593	21.494	8.24179	0	22.7739	19.191	19.9023	17.5438	19.8333	20.036	21.7283	21.8231	20.4858	22.9367	20.8988	23.1593	22.0242	22.5258	21.7686	21.9674	21.9275	0	22.6097	19.3888	20.343	18.2028	20.712	0.406016	0.074566	21.1606	20.7585	TRIM8	>sp|Q9BZR9|TRIM8_HUMAN	0.0032944	1	sp|Q9BZR9|TRIM8_HUMAN Probable E3 ubiquitin-protein ligase TRIM8 OS=Homo sapiens GN=TRIM8 PE=1 SV=2
C2	-0.405681	24.9478	-1.22479	0.231495	0.832987	-4.56288	18	10	25.1759	26.111	24.0937	25.2313	22.8882	25.4653	25.8871	24.5863	24.789	25.2024	24.9645	25.7256	24.1648	24.4172	24.2928	23.9066	25.0068	25.7723	24.9645	24.5386	24.6613	24.7031	25.8563	24.9364	24.2079	24.8832	25.2692	26.8364	25.0867	24.6978	0.0269659	0.0384806	24.94500	24.9504	C2	>sp|P06681|CO2_HUMAN	0	2	sp|P06681|CO2_HUMAN Complement C2 OS=Homo sapiens GN=C2 PE=1 SV=2
sp|P83593|KV405_HUMAN Ig kappa chain V-IV region STH (Fragment) OS=Homo sapiens PE=1 SV=1	0.577676	26.4329	1.22316	0.232098	0.832987	-4.56319	18	10	26.3991	25.8306	25.44	25.8417	27.0999	27.1724	26.5588	25.6205	26.6139	27.3427	26.4151	25.5026	26.0009	27.062	26.4842	28.4022	24.7627	27.8313	26.111	26.7094	27.2108	28.003	25.0068	28.3279	27.6561	25.5526	23.0304	26.1316	26.23680	26.7858	0.0461408	0.0398699	26.5215	26.4071	sp|P83593|KV405_HUMAN Ig kappa chain V-IV region STH (Fragment) OS=Homo sapiens PE=1 SV=1	>sp|P83593|KV405_HUMAN	0	1	sp|P83593|KV405_HUMAN Ig kappa chain V-IV region STH (Fragment) OS=Homo sapiens PE=1 SV=1
sp|P01614|KV201_HUMAN Ig kappa chain V-II region Cum OS=Homo sapiens PE=1 SV=1	0.487194	22.7487	1.22132	0.232782	0.832987	-4.56354	18	10	20.8071	24.6438	21.9924	21.6671	22.7897	21.9275	21.5032	21.3587	24.1554	23.4717	21.8497	21.8403	23.2681	23.7988	22.2867	23.8293	22.6501	23.7988	22.9033	22.9986	22.8549	22.7059	22.0165	24.1824	24.2759	21.5677	23.7516	22.0694	22.6056	23.0065	0.0421272	0.0516298	22.4684	23.0857	sp|P01614|KV201_HUMAN Ig kappa chain V-II region Cum OS=Homo sapiens PE=1 SV=1	>sp|P01614|KV201_HUMAN	0	2	sp|P01614|KV201_HUMAN Ig kappa chain V-II region Cum OS=Homo sapiens PE=1 SV=1
IGHV1-24	3.03457	15.4036	1.21856	0.233811	0.832987	-4.56407	15	10	17.5438	5.84244	20.9587	17.8079	21.4599	8.24179	20.0292	0	0	20.6735	20.6182	19.2367	19.3099	15.8832	15.3357	16.8093	20.119	17.7182	15.7544	16.6649	18.1306	17.1515	19.7854	16.0089	15.1826	19.4275	0	15.6086	14.4043	17.2023	0.500849	0.261019	16.9082	17.631	IGHV1-24	>tr|A0A0C4DH33|A0A0C4DH33_HUMAN	0	1	tr|A0A0C4DH33|A0A0C4DH33_HUMAN Protein IGHV1-24 (Fragment) OS=Homo sapiens GN=IGHV1-24 PE=4 SV=1
GNB2	0.839322	19.9052	1.21622	0.234686	0.832987	-4.56452	18	10	19.1722	20.2777	23.5149	19.0495	22.5435	21.3587	21.5539	21.6737	19.2913	19.6449	20.5506	19.9481	18.9131	20.976	19.8377	20.4629	20.6182	20.5041	20.4513	14.4316	20.0827	21.182	18.8865	19.0069	16.1033	21.8642	17.3752	18.0707	19.5527	20.5397	0.103245	0.0722422	19.8929	20.45710	GNB2	>sp|P62879|GBB2_HUMAN	0	2	sp|P62879|GBB2_HUMAN Guanine nucleotide-binding protein G(I)/G(S)/G(T) subunit beta-2 OS=Homo sapiens GN=GNB2 PE=1 SV=3
IGHD	-0.560222	22.4526	-1.2141	0.23548	0.832987	-4.56492	18	10	21.6379	21.975	23.2238	22.4872	21.5967	22.5928	24.0006	20.4044	22.463	23.0762	22.3013	21.6889	21.494	24.8213	22.4121	22.1248	21.06	20.9325	22.9186	21.6605	22.6462	21.1375	24.7131	22.5555	22.7022	24.789	21.7442	23.5149	22.6619	22.076	0.0576374	0.031632	22.54	22.0499	IGHD	>sp|P01880|IGHD_HUMAN	0	2	sp|P01880|IGHD_HUMAN Ig delta chain C region OS=Homo sapiens GN=IGHD PE=1 SV=2
NID1	-2.8581	16.859	-1.21187	0.236318	0.832987	-4.56535	17	8	19.1212	21.1617	15.8832	21.1034	0	20.4962	21.0359	19.7854	20.386	17.8079	19.7146	18.9261	17.7182	17.3538	18.4146	18.7209	19.8939	19.0979	0	17.9175	18.5541	0	17.4261	20.3773	17.4724	18.7361	16.3004	18.6466	17.792	15.17950	0.261154	0.535458	18.6004	18.9094	NID1	>sp|P14543|NID1_HUMAN	0	1	sp|P14543|NID1_HUMAN Nidogen-1 OS=Homo sapiens GN=NID1 PE=1 SV=3
APOC3	2.18848	20.6376	1.20535	0.238785	0.832987	-4.56659	17	10	21.0175	19.2913	23.0762	21.7131	21.6379	19.9826	22.7184	22.3479	19.6183	19.3012	21.2263	21.8642	24.9125	22.4397	18.3892	22.0527	24.2079	23.1417	22.3714	17.3752	23.1023	23.5573	16.6958	22.1942	0	25.6642	16.5013	21.4516	19.8295	22.0922	0.282163	0.0675951	21.5824	22.1234	APOC3	>sp|P02656|APOC3_HUMAN	0	2	sp|P02656|APOC3_HUMAN Apolipoprotein C-III OS=Homo sapiens GN=APOC3 PE=1 SV=1
tr|A0A0J9YXX1|A0A0J9YXX1_HUMAN Uncharacterized protein (Fragment) OS=Homo sapiens PE=1 SV=1	0.866898	22.5496	1.20145	0.240266	0.832987	-4.56732	18	10	20.2271	22.9186	23.936	24.9125	25.0305	23.5732	24.1766	23.7755	24.6725	24.3204	24.1448	22.9786	23.4355	22.1722	18.2702	23.1417	22.99	22.7274	23.9629	18.94	17.4009	21.8497	21.4516	22.9462	18.2564	22.2558	23.6074	23.316	22.16220	23.2471	0.107233	0.054805	22.9843	23.2886	tr|A0A0J9YXX1|A0A0J9YXX1_HUMAN Uncharacterized protein (Fragment) OS=Homo sapiens PE=1 SV=1	>tr|A0A0J9YXX1|A0A0J9YXX1_HUMAN	0	1	tr|A0A0J9YXX1|A0A0J9YXX1_HUMAN Uncharacterized protein (Fragment) OS=Homo sapiens PE=1 SV=1
sp|P01701|LV103_HUMAN Ig lambda chain V-I region NEW OS=Homo sapiens PE=1 SV=1	-0.772181	25.7171	-1.19953	0.241001	0.832987	-4.56769	18	10	26.6916	25.9716	26.4717	27.2289	26.2287	26.5369	26.9707	27.062	26.8364	28.0527	21.2655	26.0968	25.2915	27.2289	26.9194	26.4298	25.6986	24.4932	26.5961	27.4982	24.6107	23.6353	26.3235	23.5344	24.1766	21.5159	24.4576	26.2569	25.9503	25.29740	0.0640338	0.0692552	26.4302	26.1001	sp|P01701|LV103_HUMAN Ig lambda chain V-I region NEW OS=Homo sapiens PE=1 SV=1	>sp|P01701|LV103_HUMAN	0	1	sp|P01701|LV103_HUMAN Ig lambda chain V-I region NEW OS=Homo sapiens PE=1 SV=1
IGKV4-1	0.614655	26.3659	1.19725	0.24187	0.832987	-4.56812	18	10	26.3744	25.8084	25.4047	25.8084	27.0721	27.145	26.5276	25.6205	26.5866	27.3003	26.3917	25.4864	25.9781	27.0388	26.4643	28.3474	24.6865	27.7941	26.0669	26.6609	27.1828	27.9766	24.9803	28.2366	27.6153	25.5198	22.0661	26.1039	26.15390	26.7474	0.0522701	0.0393767	26.496	26.3831	IGKV4-1	>sp|P06312|KV401_HUMAN	0	2	sp|P06312|KV401_HUMAN Ig kappa chain V-IV region (Fragment) OS=Homo sapiens GN=IGKV4-1 PE=4 SV=1
sp|P06313|KV403_HUMAN Ig kappa chain V-IV region JI OS=Homo sapiens PE=4 SV=1	0.614655	26.3659	1.19725	0.24187	0.832987	-4.56812	18	10	26.3744	25.8084	25.4047	25.8084	27.0721	27.145	26.5276	25.6205	26.5866	27.3003	26.3917	25.4864	25.9781	27.0388	26.4643	28.3474	24.6865	27.7941	26.0669	26.6609	27.1828	27.9766	24.9803	28.2366	27.6153	25.5198	22.0661	26.1039	26.15390	26.7474	0.0522701	0.0393767	26.496	26.3831	sp|P06313|KV403_HUMAN Ig kappa chain V-IV region JI OS=Homo sapiens PE=4 SV=1	>sp|P06313|KV403_HUMAN	0	2	sp|P06313|KV403_HUMAN Ig kappa chain V-IV region JI OS=Homo sapiens PE=4 SV=1
KRT76	-1.28273	19.5088	-1.19645	0.242177	0.832987	-4.56827	18	10	16.3768	21.3409	22.6539	22.6008	17.3309	18.4674	21.5287	21.1445	20.3033	17.3752	8.5948	20.353	21.284	18.9853	20.386	20.0224	22.7022	17.7373	19.9146	19.9481	20.2688	20.1337	17.8821	21.0529	20.1337	17.4261	21.8316	18.4674	19.9965	18.6309	0.0816078	0.217887	20.2012	19.9685	KRT76	>sp|Q01546|K22O_HUMAN	0	1	sp|Q01546|K22O_HUMAN Keratin, type II cytoskeletal 2 oral OS=Homo sapiens GN=KRT76 PE=1 SV=2
IGHV3-15	0.363626	25.8397	1.19248	0.243704	0.832987	-4.56902	18	10	25.9716	25.9845	25.2802	25.6348	27.4782	26.2925	26.1987	25.8871	25.5136	26.1987	25.6642	25.9716	25.2692	26.2287	24.9125	26.7607	24.6388	27.4254	25.8019	25.2564	26.6139	26.7607	24.6923	25.2802	25.8417	25.0203	25.1759	25.7583	25.6998	26.0916	0.0248878	0.032408	25.8	25.8867	IGHV3-15	>tr|A0A0B4J1V0|A0A0B4J1V0_HUMAN	0	1	tr|A0A0B4J1V0|A0A0B4J1V0_HUMAN Protein IGHV3-15 (Fragment) OS=Homo sapiens GN=IGHV3-15 PE=1 SV=1
IGKV2-40	0.430561	23.0444	1.19231	0.24377	0.832987	-4.56905	18	10	21.4295	24.6438	22.7365	22.7635	23.3351	22.2558	22.6705	21.9095	24.4368	24.0553	22.9986	22.7739	23.2681	23.7988	22.3197	23.8293	22.6501	23.7988	22.9033	23.0055	22.8549	22.7059	22.0694	24.1824	24.2928	21.5677	23.7938	22.1942	22.8955	23.3125	0.036908	0.0383095	22.7347	23.3016	IGKV2-40	>tr|A0A087X0Q4|A0A087X0Q4_HUMAN	0	2	tr|A0A087X0Q4|A0A087X0Q4_HUMAN Protein IGKV2-40 OS=Homo sapiens GN=IGKV2-40 PE=1 SV=1
VCL	0.710472	21.2834	1.19155	0.244061	0.832987	-4.56919	18	10	23.3351	19.3099	20.7275	20.1262	20.6928	19.7325	20.8494	19.1819	20.3931	20.593	20.9502	20.0474	22.4041	19.4897	23.0055	24.6923	21.2263	20.343	23.4809	23.7452	20.4782	20.8005	18.3892	20.4273	22.8121	22.4476	24.0831	22.1722	21.0874	21.6363	0.0765345	0.0799797	20.6967	20.8389	VCL	>sp|P18206|VINC_HUMAN	0	1	sp|P18206|VINC_HUMAN Vinculin OS=Homo sapiens GN=VCL PE=1 SV=4
CFL2	-3.24724	14.8867	-1.18961	0.244813	0.832987	-4.56956	16	8	18.1426	5.84244	18.9603	19.2717	0	16.6958	22.6883	18.6466	19.2113	18.5397	20.6823	21.494	17.7373	14.4316	0	13.5243	17.8455	18.2564	17.3309	15.7544	22.4222	17.6413	8.13727	0	16.7674	19.3774	17.4261	0	15.9084	13.0477	0.41681	0.614891	17.7434	17.53410	CFL2	>sp|Q9Y281|COF2_HUMAN	0	2	sp|Q9Y281|COF2_HUMAN Cofilin-2 OS=Homo sapiens GN=CFL2 PE=1 SV=1
IGHV4-31	0.376947	24.6322	1.18178	0.24785	0.832987	-4.57102	18	10	25.6517	23.525	24.8696	24.9031	25.6986	24.3318	24.8832	24.7375	25.8019	25.4534	25.3197	24.5705	25.0203	25.2024	22.8679	23.4606	24.2629	24.3804	25.6348	23.9066	24.3524	25.0421	23.7755	25.5898	23.7848	23.2127	25.1101	24.3524	24.4751	24.915	0.0312748	0.0344757	24.4615	25.17	IGHV4-31	>tr|A0A087WSY4|A0A087WSY4_HUMAN	0	1	tr|A0A087WSY4|A0A087WSY4_HUMAN Protein IGHV4-31 (Fragment) OS=Homo sapiens GN=IGHV4-31 PE=4 SV=1
ACTR3B	0.651251	20.6814	1.18115	0.248098	0.832987	-4.57114	18	10	21.3243	23.1221	19.5248	18.8672	18.8444	19.5248	19.2564	19.7255	17.6413	18.526	22.5757	21.6671	22.1353	20.1961	19.871	20.8583	21.3243	19.1212	20.8494	20.2953	22.4041	22.1454	21.5867	21.807	22.9462	22.4554	20.6405	19.8421	20.49530	21.0162	0.0731181	0.0699038	20.2457	21.0913	ACTR3B	>sp|Q9P1U1|ARP3B_HUMAN	0.00131709	3	sp|Q9P1U1|ARP3B_HUMAN Actin-related protein 3B OS=Homo sapiens GN=ACTR3B PE=2 SV=1
GNA12	-1.80805	17.9929	-1.17693	0.249747	0.832987	-4.57192	18	10	18.6666	19.541	21.5349	19.8592	19.4222	19.3342	21.724	21.4558	19.3952	18.092	8.5948	21.4108	5.22948	17.5111	16.2552	18.9467	19.3449	19.1864	18.9331	16.223	19.4694	19.496	8.13727	19.751	19.1944	20.6223	18.5761	17.8926	18.55520	16.9806	0.164121	0.319394	19.3396	19.0666	GNA12	>sp|Q03113|GNA12_HUMAN	0	2	sp|Q03113|GNA12_HUMAN Guanine nucleotide-binding protein subunit alpha-12 OS=Homo sapiens GN=GNA12 PE=1 SV=4
GNA13	-1.80805	17.9929	-1.17693	0.249747	0.832987	-4.57192	18	10	18.6666	19.541	21.5349	19.8592	19.4222	19.3342	21.724	21.4558	19.3952	18.092	8.5948	21.4108	5.22948	17.5111	16.2552	18.9467	19.3449	19.1864	18.9331	16.223	19.4694	19.496	8.13727	19.751	19.1944	20.6223	18.5761	17.8926	18.55520	16.9806	0.164121	0.319394	19.3396	19.0666	GNA13	>sp|Q14344|GNA13_HUMAN	0	2	sp|Q14344|GNA13_HUMAN Guanine nucleotide-binding protein subunit alpha-13 OS=Homo sapiens GN=GNA13 PE=1 SV=2
GNAL	-1.80805	17.9929	-1.17693	0.249747	0.832987	-4.57192	18	10	18.6666	19.541	21.5349	19.8592	19.4222	19.3342	21.724	21.4558	19.3952	18.092	8.5948	21.4108	5.22948	17.5111	16.2552	18.9467	19.3449	19.1864	18.9331	16.223	19.4694	19.496	8.13727	19.751	19.1944	20.6223	18.5761	17.8926	18.55520	16.9806	0.164121	0.319394	19.3396	19.0666	GNAL	>sp|P38405|GNAL_HUMAN	0	2	sp|P38405|GNAL_HUMAN Guanine nucleotide-binding protein G(olf) subunit alpha OS=Homo sapiens GN=GNAL PE=1 SV=1
GNAO1	-1.80805	17.9929	-1.17693	0.249747	0.832987	-4.57192	18	10	18.6666	19.541	21.5349	19.8592	19.4222	19.3342	21.724	21.4558	19.3952	18.092	8.5948	21.4108	5.22948	17.5111	16.2552	18.9467	19.3449	19.1864	18.9331	16.223	19.4694	19.496	8.13727	19.751	19.1944	20.6223	18.5761	17.8926	18.55520	16.9806	0.164121	0.319394	19.3396	19.0666	GNAO1	>sp|P09471|GNAO_HUMAN	0	2	sp|P09471|GNAO_HUMAN Guanine nucleotide-binding protein G(o) subunit alpha OS=Homo sapiens GN=GNAO1 PE=1 SV=4
GNAS	-1.80805	17.9929	-1.17693	0.249747	0.832987	-4.57192	18	10	18.6666	19.541	21.5349	19.8592	19.4222	19.3342	21.724	21.4558	19.3952	18.092	8.5948	21.4108	5.22948	17.5111	16.2552	18.9467	19.3449	19.1864	18.9331	16.223	19.4694	19.496	8.13727	19.751	19.1944	20.6223	18.5761	17.8926	18.55520	16.9806	0.164121	0.319394	19.3396	19.0666	GNAS	>sp|Q5JWF2|GNAS1_HUMAN	0	2	sp|Q5JWF2|GNAS1_HUMAN Guanine nucleotide-binding protein G(s) subunit alpha isoforms XLas OS=Homo sapiens GN=GNAS PE=1 SV=2
GNAT1	-1.80805	17.9929	-1.17693	0.249747	0.832987	-4.57192	18	10	18.6666	19.541	21.5349	19.8592	19.4222	19.3342	21.724	21.4558	19.3952	18.092	8.5948	21.4108	5.22948	17.5111	16.2552	18.9467	19.3449	19.1864	18.9331	16.223	19.4694	19.496	8.13727	19.751	19.1944	20.6223	18.5761	17.8926	18.55520	16.9806	0.164121	0.319394	19.3396	19.0666	GNAT1	>sp|P11488|GNAT1_HUMAN	0	2	sp|P11488|GNAT1_HUMAN Guanine nucleotide-binding protein G(t) subunit alpha-1 OS=Homo sapiens GN=GNAT1 PE=1 SV=5
GNAT2	-1.80805	17.9929	-1.17693	0.249747	0.832987	-4.57192	18	10	18.6666	19.541	21.5349	19.8592	19.4222	19.3342	21.724	21.4558	19.3952	18.092	8.5948	21.4108	5.22948	17.5111	16.2552	18.9467	19.3449	19.1864	18.9331	16.223	19.4694	19.496	8.13727	19.751	19.1944	20.6223	18.5761	17.8926	18.55520	16.9806	0.164121	0.319394	19.3396	19.0666	GNAT2	>sp|P19087|GNAT2_HUMAN	0	2	sp|P19087|GNAT2_HUMAN Guanine nucleotide-binding protein G(t) subunit alpha-2 OS=Homo sapiens GN=GNAT2 PE=2 SV=4
GNAT3	-1.80805	17.9929	-1.17693	0.249747	0.832987	-4.57192	18	10	18.6666	19.541	21.5349	19.8592	19.4222	19.3342	21.724	21.4558	19.3952	18.092	8.5948	21.4108	5.22948	17.5111	16.2552	18.9467	19.3449	19.1864	18.9331	16.223	19.4694	19.496	8.13727	19.751	19.1944	20.6223	18.5761	17.8926	18.55520	16.9806	0.164121	0.319394	19.3396	19.0666	GNAT3	>sp|A8MTJ3|GNAT3_HUMAN	0	2	sp|A8MTJ3|GNAT3_HUMAN Guanine nucleotide-binding protein G(t) subunit alpha-3 OS=Homo sapiens GN=GNAT3 PE=2 SV=2
DPP4	0.483919	23.0781	1.17636	0.249972	0.832987	-4.57203	18	10	26.2422	22.3882	23.0144	22.8302	24.5576	22.2626	22.3361	23.3462	22.8421	23.4446	22.4872	22.9267	21.4771	22.3882	22.6008	23.5018	23.3828	22.3714	23.8329	20.9502	23.0144	23.0412	22.99	24.1648	23.4717	24.5498	23.2924	22.4802	22.8972	23.4038	0.0318392	0.0586584	22.9583	23.2581	DPP4	>sp|P27487|DPP4_HUMAN	0	1	sp|P27487|DPP4_HUMAN Dipeptidyl peptidase 4 OS=Homo sapiens GN=DPP4 PE=1 SV=2
IGLV3-9	0.408686	25.122	1.17586	0.250166	0.832987	-4.57212	18	10	25.8417	24.1327	24.5386	24.8454	24.9963	25.2182	26.1805	24.2313	23.8778	24.8118	24.372	24.2524	25.2802	24.5576	24.9508	25.4653	23.1784	25.8871	27.0821	25.5796	26.0742	25.5136	25.1219	25.7871	26.1987	23.841	25.44	26.1601	25.0019	25.3383	0.0356613	0.0347062	25.0363	25.3727	IGLV3-9	>tr|A0A075B6K5|A0A075B6K5_HUMAN	0	1	tr|A0A075B6K5|A0A075B6K5_HUMAN HCG2043239 (Fragment) OS=Homo sapiens GN=IGLV3-9 PE=1 SV=1
sp|P01782|HV321_HUMAN Ig heavy chain V-III region DOB OS=Homo sapiens PE=1 SV=1	3.843	17.3375	1.17224	0.251593	0.832987	-4.57279	14	9	24.3204	21.7603	22.6008	22.5258	0	21.4847	20.6263	21.7283	19.7255	22.1942	22.3361	19.9916	22.5757	22.5258	0	20.386	20.9502	22.5555	22.1179	0	21.984	22.1834	8.13727	22.3962	0	19.9826	0	20.3622	15.8001	20.1049	0.585767	0.354596	20.4943	22.3662	sp|P01782|HV321_HUMAN Ig heavy chain V-III region DOB OS=Homo sapiens PE=1 SV=1	>sp|P01782|HV321_HUMAN	0	3	sp|P01782|HV321_HUMAN Ig heavy chain V-III region DOB OS=Homo sapiens PE=1 SV=1
FAM171B	-1.58721	22.1741	-1.16922	0.252785	0.832987	-4.57335	18	10	23.3828	23.1679	19.6052	21.8403	19.7854	19.3888	24.4791	21.5867	19.2257	20.0292	8.5948	24.1554	19.6986	25.6517	25.0068	26.2925	24.4172	25.0938	25.7583	25.5526	19.3501	19.6274	27.6561	18.1046	22.9536	21.3409	25.0836	24.0455	22.855	20.9484	0.114661	0.24914	23.4996	21.4767	FAM171B	>sp|Q6P995|F171B_HUMAN	0.000810373	2	sp|Q6P995|F171B_HUMAN Protein FAM171B OS=Homo sapiens GN=FAM171B PE=2 SV=3
VCP	-0.411863	25.6285	-1.16899	0.252877	0.832987	-4.5734	18	10	24.3104	25.44	24.4676	25.1759	25.5026	25.0305	25.5898	26.2683	24.7627	26.2814	26.0742	25.3197	25.5526	25.6642	24.6388	25.3295	26.6139	25.1219	25.0938	26.2287	27.7783	24.8578	27.7783	26.4298	25.8563	26.0134	24.4052	26.0134	25.7931	25.3322	0.0373175	0.0254377	25.7603	25.3847	VCP	>sp|P55072|TERA_HUMAN	0	1	sp|P55072|TERA_HUMAN Transitional endoplasmic reticulum ATPase OS=Homo sapiens GN=VCP PE=1 SV=4
tr|A0A0G2JMI3|A0A0G2JMI3_HUMAN Uncharacterized protein (Fragment) OS=Homo sapiens PE=4 SV=2	3.52604	12.4056	1.16315	0.255194	0.832987	-4.57447	12	9	18.4941	17.0328	17.0328	15.9073	19.2367	8.24179	17.3538	0	16.3464	18.4818	8.5948	0	17.3538	17.8621	18.7728	18.0793	0	0	16.9351	15.2961	18.5075	0	18.9703	14.5203	0	19.6986	14.6399	0	11.1155	14.728	0.761236	0.406575	15.6017	17.0328	tr|A0A0G2JMI3|A0A0G2JMI3_HUMAN Uncharacterized protein (Fragment) OS=Homo sapiens PE=4 SV=2	>tr|A0A0G2JMI3|A0A0G2JMI3_HUMAN	0	1	tr|A0A0G2JMI3|A0A0G2JMI3_HUMAN Uncharacterized protein (Fragment) OS=Homo sapiens PE=4 SV=2
IFITM1	-1.77037	18.0918	-1.16237	0.255508	0.832987	-4.57462	18	10	21.8139	5.84244	19.6986	18.7617	21.0814	19.0979	18.7361	22.3127	17.3309	16.883	19.191	17.4862	5.22948	16.955	18.7059	19.0495	19.4169	18.4941	20.2045	17.5025	21.7603	19.3012	17.6795	19.1819	20.8494	19.8421	18.3748	15.7872	18.7102	16.9787	0.091787	0.360088	18.721	19.1864	IFITM1	>sp|P13164|IFM1_HUMAN	0	2	sp|P13164|IFM1_HUMAN Interferon-induced transmembrane protein 1 OS=Homo sapiens GN=IFITM1 PE=1 SV=3
IFITM2	-1.77037	18.0918	-1.16237	0.255508	0.832987	-4.57462	18	10	21.8139	5.84244	19.6986	18.7617	21.0814	19.0979	18.7361	22.3127	17.3309	16.883	19.191	17.4862	5.22948	16.955	18.7059	19.0495	19.4169	18.4941	20.2045	17.5025	21.7603	19.3012	17.6795	19.1819	20.8494	19.8421	18.3748	15.7872	18.7102	16.9787	0.091787	0.360088	18.721	19.1864	IFITM2	>sp|Q01629|IFM2_HUMAN	0	2	sp|Q01629|IFM2_HUMAN Interferon-induced transmembrane protein 2 OS=Homo sapiens GN=IFITM2 PE=1 SV=2
IFITM3	-1.77037	18.0918	-1.16237	0.255508	0.832987	-4.57462	18	10	21.8139	5.84244	19.6986	18.7617	21.0814	19.0979	18.7361	22.3127	17.3309	16.883	19.191	17.4862	5.22948	16.955	18.7059	19.0495	19.4169	18.4941	20.2045	17.5025	21.7603	19.3012	17.6795	19.1819	20.8494	19.8421	18.3748	15.7872	18.7102	16.9787	0.091787	0.360088	18.721	19.1864	IFITM3	>sp|Q01628|IFM3_HUMAN	0	2	sp|Q01628|IFM3_HUMAN Interferon-induced transmembrane protein 3 OS=Homo sapiens GN=IFITM3 PE=1 SV=2
HPR	0.412214	31.6565	1.1596	0.256615	0.832987	-4.57513	18	10	32.7581	32.7581	31.7235	30.7266	30.889	32.5405	31.4558	31.1639	31.8847	32.3535	32.3535	32.5405	31.4558	31.5755	31.7235	33.3295	31.5755	31.5755	30.9587	30.5224	31.7235	31.2913	30.1578	31.7235	33.0413	29.7689	32.3535	30.459	31.4921	31.95250	0.028662	0.0254836	31.5755	31.7235	HPR	>sp|P00739|HPTR_HUMAN	0	3	sp|P00739|HPTR_HUMAN Haptoglobin-related protein OS=Homo sapiens GN=HPR PE=2 SV=2
ALAD	-2.7998	19.6872	-1.15803	0.257243	0.832987	-4.57542	17	8	20.7785	26.5024	28.5948	27.8593	21.7831	21.7831	24.4932	29.3392	29.3392	24.5244	29.1589	22.0694	21.9095	16.3004	18.3158	18.6736	20.3622	18.9703	0	0	18.7841	16.4334	19.6274	0	21.398	16.6958	19.5248	18.0209	20.2706	18.6371	0.3235	0.56324	19.9948	21.2808	ALAD	>sp|P13716|HEM2_HUMAN	0	1	sp|P13716|HEM2_HUMAN Delta-aminolevulinic acid dehydratase OS=Homo sapiens GN=ALAD PE=1 SV=1
S100A6	2.16066	19.6937	1.15567	0.258191	0.832987	-4.57585	17	10	22.2558	18.3748	22.2927	18.6897	20.0082	8.24179	20.4858	19.6986	19.6274	21.3651	20.2271	22.3601	17.4009	19.6449	0	22.8302	20.2592	23.3351	22.1834	23.7182	20.8583	21.0676	20.4401	21.4771	20.7463	20.8915	21.0442	21.9	18.94660	21.0385	0.300221	0.0938542	20.6161	21.8302	S100A6	>sp|P06703|S10A6_HUMAN	0	2	sp|P06703|S10A6_HUMAN Protein S100-A6 OS=Homo sapiens GN=S100A6 PE=1 SV=1
sp|P01598|KV106_HUMAN Ig kappa chain V-I region EU OS=Homo sapiens PE=1 SV=1	-0.635452	28.2027	-1.15476	0.258558	0.832987	-4.57602	18	10	29.2188	24.3409	23.1417	27.9664	28.5134	28.003	27.6561	28.2867	28.7144	28.9312	26.1451	28.1528	28.1887	28.1173	28.8576	29.8185	28.0838	28.971	28.8576	28.9312	28.9312	30.2209	27.5847	29.8185	28.8576	26.9401	29.3979	29.0294	28.4812	27.7014	0.0267961	0.0847613	28.5005	28.6855	sp|P01598|KV106_HUMAN Ig kappa chain V-I region EU OS=Homo sapiens PE=1 SV=1	>sp|P01598|KV106_HUMAN	0	1	sp|P01598|KV106_HUMAN Ig kappa chain V-I region EU OS=Homo sapiens PE=1 SV=1
NFATC2IP	0.49015	25.5196	1.15336	0.25912	0.832987	-4.57627	18	10	23.5696	26.0071	25.2404	25.6718	26.5369	25.6131	26.0669	23.7452	25.2989	26.0353	24.8578	24.0884	26.3452	25.7653	25.9928	26.7905	23.1378	25.3246	25.658	26.9091	26.6412	26.4842	24.2267	27.6153	25.1291	25.1487	25.8915	24.757	25.3668	25.7945	0.0407681	0.0439768	25.6425	25.8326	NFATC2IP	>sp|Q8NCF5|NF2IP_HUMAN	0.00163621	1	sp|Q8NCF5|NF2IP_HUMAN NFATC2-interacting protein OS=Homo sapiens GN=NFATC2IP PE=1 SV=1
RPL7	0.49015	25.5196	1.15336	0.25912	0.832987	-4.57627	18	10	23.5696	26.0071	25.2404	25.6718	26.5369	25.6131	26.0669	23.7452	25.2989	26.0353	24.8578	24.0884	26.3452	25.7653	25.9928	26.7905	23.1378	25.3246	25.658	26.9091	26.6412	26.4842	24.2267	27.6153	25.1291	25.1487	25.8915	24.757	25.3668	25.7945	0.0407681	0.0439768	25.6425	25.8326	RPL7	>sp|P18124|RL7_HUMAN	0.000952986	1	sp|P18124|RL7_HUMAN 60S ribosomal protein L7 OS=Homo sapiens GN=RPL7 PE=1 SV=1
PSMB4	0.572157	22.9652	1.15213	0.259617	0.832987	-4.5765	18	10	24.8927	26.1987	22.3425	23.9171	22.8988	23.6421	22.3013	22.9536	22.8302	21.6227	23.0235	21.3651	22.6372	23.6777	23.4544	21.564	23.3613	23.4161	24.4465	22.516	21.8909	22.2205	25.1487	22.1179	23.3462	20.2356	22.6608	22.3425	22.7493	23.3538	0.0488616	0.0609639	22.74550	22.9611	PSMB4	>sp|P28070|PSB4_HUMAN	0	1	sp|P28070|PSB4_HUMAN Proteasome subunit beta type-4 OS=Homo sapiens GN=PSMB4 PE=1 SV=4
sp|P01600|KV108_HUMAN Ig kappa chain V-I region Hau OS=Homo sapiens PE=1 SV=1	3.56241	11.4222	1.15095	0.260091	0.832987	-4.57671	11	8	13.8532	5.84244	0	0	0	18.9703	0	0	0	15.3357	19.7473	16.5013	20.119	0	18.2146	18.2564	18.8672	15.7544	18.5541	18.9853	16.4334	19.8634	8.13727	19.855	0	18.4531	18.0793	0	10.4356	13.1982	0.855043	0.618038	15.8846	17.00540	sp|P01600|KV108_HUMAN Ig kappa chain V-I region Hau OS=Homo sapiens PE=1 SV=1	>sp|P01600|KV108_HUMAN	0	1	sp|P01600|KV108_HUMAN Ig kappa chain V-I region Hau OS=Homo sapiens PE=1 SV=1
HSPA6	0.360959	22.4404	1.14876	0.26098	0.832987	-4.57711	18	10	23.1846	22.6806	24.1766	22.1942	21.3093	22.0987	22.4397	22.6267	23.1593	23.0683	23.8502	22.3882	21.4295	21.541	21.5967	22.8421	21.5714	23.3462	22.0527	22.9267	22.2558	22.7365	21.0896	22.2314	23.086	21.2562	22.1454	23.0487	22.29050	22.7103	0.0297115	0.0424445	22.322	22.7614	HSPA6	>sp|P17066|HSP76_HUMAN	0	2	sp|P17066|HSP76_HUMAN Heat shock 70 kDa protein 6 OS=Homo sapiens GN=HSPA6 PE=1 SV=2
SLC7A1	2.70962	16.7717	1.14839	0.261126	0.832987	-4.57718	16	9	18.1109	18.8594	19.0754	17.4394	0	8.24179	0	13.8197	18.0309	18.7422	19.5298	0	22.1214	21.1329	21.1984	18.6531	22.3922	21.4729	20.9712	21.4809	17.302	23.7131	22.8935	20.9934	18.3075	7.07451	17.1394	20.9117	16.1011	17.9787	0.460322	0.359275	18.1692	19.3026	SLC7A1	>sp|P30825|CTR1_HUMAN	0.00793126	2	sp|P30825|CTR1_HUMAN High affinity cationic amino acid transporter 1 OS=Homo sapiens GN=SLC7A1 PE=1 SV=1
SLC7A2	2.70962	16.7717	1.14839	0.261126	0.832987	-4.57718	16	9	18.1109	18.8594	19.0754	17.4394	0	8.24179	0	13.8197	18.0309	18.7422	19.5298	0	22.1214	21.1329	21.1984	18.6531	22.3922	21.4729	20.9712	21.4809	17.302	23.7131	22.8935	20.9934	18.3075	7.07451	17.1394	20.9117	16.1011	17.9787	0.460322	0.359275	18.1692	19.3026	SLC7A2	>sp|P52569|CTR2_HUMAN	0.00793126	2	sp|P52569|CTR2_HUMAN Cationic amino acid transporter 2 OS=Homo sapiens GN=SLC7A2 PE=1 SV=2
TPP2	-0.324984	25.9841	-1.14279	0.263404	0.836668	-4.5782	18	10	25.8019	26.3091	26.7769	25.3671	24.8927	26.5024	26.2925	27.032	26.634	25.5026	25.9576	27.1373	26.3645	24.9508	24.9364	26.1451	26.6483	25.2404	25.2182	25.0203	25.7871	25.9251	26.7769	25.3197	26.7607	26.2157	26.1451	25.8959	26.08500	25.8026	0.0271719	0.0237557	26.1804	25.8798	TPP2	>sp|P29144|TPP2_HUMAN	0	1	sp|P29144|TPP2_HUMAN Tripeptidyl-peptidase 2 OS=Homo sapiens GN=TPP2 PE=1 SV=4
PSMA5	-0.33716	23.737	-1.1421	0.263688	0.836668	-4.57832	18	10	22.1626	22.8882	22.516	23.708	23.1512	23.1417	23.0487	23.2924	23.8502	22.4315	23.8256	23.4809	24.3933	24.1448	24.6923	24.0937	24.9871	23.5573	24.5498	23.0304	24.8213	23.5454	25.8871	23.3249	23.8133	25.0836	24.0937	23.1221	23.8986	23.4463	0.0374814	0.0336933	23.7606	23.44110	PSMA5	>sp|P28066|PSA5_HUMAN	0	1	sp|P28066|PSA5_HUMAN Proteasome subunit alpha type-5 OS=Homo sapiens GN=PSMA5 PE=1 SV=3
RABGGTA	0.455772	24.9405	1.14046	0.264356	0.836668	-4.57862	18	10	26.1987	25.9128	24.4932	24.6923	25.8871	25.6348	24.9364	24.0006	24.5386	26.2683	24.0255	23.6074	24.6239	25.4818	24.9031	26.1601	23.1023	24.9735	24.5151	24.7131	26.0595	25.9716	22.9186	25.6058	25.0305	23.1846	25.5654	25.3295	24.7743	25.2396	0.041986	0.0317505	24.9197	25.2896	RABGGTA	>sp|Q92696|PGTA_HUMAN	0.00357001	2	sp|Q92696|PGTA_HUMAN Geranylgeranyl transferase type-2 subunit alpha OS=Homo sapiens GN=RABGGTA PE=1 SV=2
IGKV1D-33	2.22636	15.3867	1.13524	0.266496	0.837695	-4.57956	13	8	22.2626	5.84244	0	0	0	8.24179	17.6795	0	0	0	8.5948	0	23.4544	23.9707	22.3714	23.0487	21.58	23.7593	23.4161	23.4809	23.3543	21.6972	22.6539	24.9252	21.7927	22.0327	24.4676	22.202	15.3069	15.5304	0.679025	0.681151	21.745	22.6557	IGKV1D-33	>tr|A0A0B4J1U0|A0A0B4J1U0_HUMAN	0	3	tr|A0A0B4J1U0|A0A0B4J1U0_HUMAN Protein IGKV1-33 (Fragment) OS=Homo sapiens GN=IGKV1D-33 PE=4 SV=1
EPS8	4.05264	10.1227	1.13154	0.268025	0.837695	-4.58023	9	8	0	5.84244	17.3309	18.6466	21.0676	8.24179	15.1826	18.5824	0	0	8.5948	13.565	16.6649	0	0	21.2322	0	15.6086	21.2184	0	19.6827	0	20.2877	0	0	22.3962	19.2913	0	8.659787	12.756	1.08411	0.664908	4.120893	16.1367	EPS8	>sp|Q12929|EPS8_HUMAN	0	2	sp|Q12929|EPS8_HUMAN Epidermal growth factor receptor kinase substrate 8 OS=Homo sapiens GN=EPS8 PE=1 SV=1
HLA-E	3.71185	13.4107	1.13114	0.268188	0.837695	-4.5803	12	9	15.5137	5.84244	19.3397	18.8371	20.4113	18.199	0	20.088	0	17.1118	19.6986	13.977	18.3892	0	0	18.2807	19.855	0	20.386	19.0069	17.1118	19.1819	19.1212	20.6735	0	19.4897	14.9843	0	12.0535	15.8535	0.738983	0.448732	17.1119	18.8645	HLA-E	>sp|P13747|HLAE_HUMAN	0	3	sp|P13747|HLAE_HUMAN HLA class I histocompatibility antigen, alpha chain E OS=Homo sapiens GN=HLA-E PE=1 SV=3
CPS1	1.93741	21.3375	1.12364	0.271299	0.837695	-4.58165	17	10	23.2559	21.7343	20.5405	20.9974	23.4717	22.7635	22.2626	18.9603	21.7927	21.06	23.8883	20.3138	23.2028	20.1781	21.8403	23.708	22.2699	20.2426	22.7454	22.2132	23.4544	0	20.2522	23.4161	23.8703	22.0431	23.708	23.2642	20.6247	22.6206	0.257978	0.0583358	21.9417	23.2294	CPS1	>sp|P31327|CPSM_HUMAN	0.00862534	1	sp|P31327|CPSM_HUMAN Carbamoyl-phosphate synthase [ammonia], mitochondrial OS=Homo sapiens GN=CPS1 PE=1 SV=2
TLN1	0.287148	24.6808	1.12306	0.271542	0.837695	-4.58175	18	10	25.1487	23.5828	26.4298	25.5026	25.5136	25.0421	24.789	25.2404	24.2079	24.2629	25.8959	25.1487	24.9252	24.2928	24.0831	24.3804	23.8976	24.6923	24.3204	25.0068	24.1327	23.8883	24.7031	24.2221	24.3933	23.8256	24.5977	24.9364	24.5528	24.9111	0.0209449	0.0344113	24.4955	24.8087	TLN1	>sp|Q9Y490|TLN1_HUMAN	0	1	sp|Q9Y490|TLN1_HUMAN Talin-1 OS=Homo sapiens GN=TLN1 PE=1 SV=3
IGKV1-27	0.612594	21.0669	1.12085	0.272464	0.837695	-4.58215	18	10	18.8516	18.0031	20.7548	20.119	22.3479	20.6182	17.0328	20.7863	21.0738	18.6736	20.4184	17.6961	21.2759	22.7274	20.353	21.9275	22.2776	22.8771	23.3888	22.9786	23.3697	23.7848	19.7547	23.0055	20.6108	21.284	22.3545	21.5287	20.9458	21.2851	0.0890957	0.0846077	20.9301	21.6017	IGKV1-27	>tr|A0A075B6S5|A0A075B6S5_HUMAN	0	1	tr|A0A075B6S5|A0A075B6S5_HUMAN Protein IGKV1-27 (Fragment) OS=Homo sapiens GN=IGKV1-27 PE=1 SV=1
ACTR3	0.542251	21.0524	1.12082	0.27248	0.837695	-4.58216	18	10	21.6047	23.1512	20.0224	19.7748	18.8444	19.6986	19.3774	20.4706	19.0341	19.6514	23.4081	21.8819	22.202	20.6182	20.6928	20.9587	21.4516	20.3033	20.9893	20.6405	22.4554	22.2132	21.6972	21.8909	22.9786	22.463	20.9252	20.0676	20.894	21.3375	0.0568035	0.0662439	20.6667	21.297	ACTR3	>sp|P61158|ARP3_HUMAN	0	2	sp|P61158|ARP3_HUMAN Actin-related protein 3 OS=Homo sapiens GN=ACTR3 PE=1 SV=3
PSMA7	-0.471136	24.7346	-1.12014	0.272764	0.837695	-4.58228	18	10	25.9407	23.4446	24.6613	24.789	22.9462	23.7516	23.8256	25.0068	24.075	24.4052	24.4368	23.2719	24.1036	25.0068	24.7375	23.9901	25.9576	23.8607	24.7513	24.3804	25.0577	24.4261	26.9401	25.5654	24.8454	25.5796	24.4465	28.3666	24.9372	24.37	0.048213	0.0374306	24.7632	24.2702	PSMA7	>sp|O14818|PSA7_HUMAN	0	1	sp|O14818|PSA7_HUMAN Proteasome subunit alpha type-7 OS=Homo sapiens GN=PSMA7 PE=1 SV=1
PKP1	-0.827089	19.9409	-1.11686	0.274137	0.837695	-4.58286	18	10	17.4261	20.7785	19.6717	20.2045	19.8421	19.6514	20.3292	20.6047	19.6514	19.3583	19.3774	21.5032	22.5663	20.3292	22.2927	13.4261	20.6405	20.2271	19.3642	20.3033	20.6344	22.3425	21.7831	21.3808	16.7443	18.0209	20.6344	19.2564	20.238	19.406	0.0686543	0.128983	20.3292	19.7569	PKP1	>sp|Q13835|PKP1_HUMAN	0	2	sp|Q13835|PKP1_HUMAN Plakophilin-1 OS=Homo sapiens GN=PKP1 PE=1 SV=2
sp|P01765|HV304_HUMAN Ig heavy chain V-III region TIL OS=Homo sapiens PE=1 SV=1	-0.791505	25.0017	-1.11629	0.274375	0.837695	-4.58296	18	10	27.062	25.2313	21.8642	22.3013	27.032	25.8959	25.0203	24.9871	25.44	27.4982	24.6107	23.9171	22.5928	23.0941	24.1982	25.6348	26.3645	23.1593	23.8976	27.5655	24.0553	22.963	27.0166	23.9901	27.8097	26.0009	27.4982	23.3462	25.2762	24.5075	0.070524	0.0717323	25.2302	24.3004	sp|P01765|HV304_HUMAN Ig heavy chain V-III region TIL OS=Homo sapiens PE=1 SV=1	>sp|P01765|HV304_HUMAN	0	1	sp|P01765|HV304_HUMAN Ig heavy chain V-III region TIL OS=Homo sapiens PE=1 SV=1
LRP1	-0.815775	19.4311	-1.11453	0.275117	0.837695	-4.58328	18	10	20.5041	18.4146	19.3642	18.3286	17.8621	18.0209	17.9175	20.1694	17.5025	17.5688	19.3012	18.0409	19.3583	20.6108	22.2132	13.977	19.9146	19.0816	21.1697	21.1283	18.199	19.0592	18.5397	19.0341	21.3903	22.8771	20.3773	24.1448	19.7779	18.8067	0.100017	0.103081	19.4869	19.1914	LRP1	>sp|Q07954|LRP1_HUMAN	0	1	sp|Q07954|LRP1_HUMAN Prolow-density lipoprotein receptor-related protein 1 OS=Homo sapiens GN=LRP1 PE=1 SV=2
PF4V1	2.95296	18.1507	1.11361	0.275503	0.837695	-4.58344	14	10	20.6823	23.9171	22.2626	23.651	22.0327	23.2408	24.9963	22.6462	21.6777	21.9362	20.7729	22.1942	20.3398	19.0643	0	20.6533	20.4324	19.0272	16.0256	0	23.0637	19.2367	19.1418	19.9952	0	21.0486	0	20.1823	16.8062	20.5709	0.558264	0.102077	20.7405	20.6678	PF4V1	>sp|P10720|PF4V_HUMAN	0	2	sp|P10720|PF4V_HUMAN Platelet factor 4 variant OS=Homo sapiens GN=PF4V1 PE=1 SV=1
C1RL	-0.666475	24.8199	-1.11063	0.27676	0.837695	-4.58397	18	10	24.0666	25.3671	23.8256	25.8563	24.6725	26.2814	25.191	24.9735	24.802	24.4791	19.0592	25.2024	25.2024	23.9901	25.6794	24.6725	24.9031	26.4842	26.0968	24.7245	23.5828	24.7627	26.8651	24.0937	27.0455	22.3197	25.1362	25.6205	25.0786	24.3541	0.0448784	0.0843593	25.0549	24.67250	C1RL	>sp|Q9NZP8|C1RL_HUMAN	0	2	sp|Q9NZP8|C1RL_HUMAN Complement C1r subcomponent-like protein OS=Homo sapiens GN=C1RL PE=1 SV=2
RELN	0.728281	25.5621	1.10929	0.277329	0.837695	-4.58421	18	10	24.7245	24.8832	28.3279	28.2529	27.3427	26.9194	23.7182	23.9803	24.6807	25.3539	28.67	23.6958	26.7094	24.0831	29.1145	26.8819	25.9407	24.4791	25.2564	24.4052	26.1451	24.8454	24.9252	23.3697	26.5772	24.6725	23.9803	23.8037	25.283	26.0645	0.0627941	0.0679714	24.763	25.98290	RELN	>sp|P78509|RELN_HUMAN	0	2	sp|P78509|RELN_HUMAN Reelin OS=Homo sapiens GN=RELN PE=1 SV=3
JUP	-0.369815	22.3035	-1.10869	0.277582	0.837695	-4.58431	18	10	21.5032	22.7096	23.7452	22.9367	22.5258	23.1115	22.6806	22.7533	22.3479	21.9	21.58	24.0006	21.7927	22.1078	23.1679	22.8227	21.4381	21.3587	20.9974	23.6958	22.0242	21.3903	21.9186	22.082	21.807	23.4926	21.0529	21.5539	22.41	22.1117	0.038354	0.0377388	22.2278	21.9373	JUP	>sp|P14923|PLAK_HUMAN	0	1	sp|P14923|PLAK_HUMAN Junction plakoglobin OS=Homo sapiens GN=JUP PE=1 SV=3
OLFM4	-0.52929	21.6665	-1.10859	0.277624	0.837695	-4.58433	18	10	20.6108	22.2699	20.9252	24.0121	21.6889	22.6806	20.6182	22.5435	23.525	21.8819	23.2127	22.3013	20.7275	21.3409	19.5471	20.2953	21.2953	20.5663	23.525	23.7848	21.6972	20.0474	19.6183	20.1337	21.5867	22.1834	22.0003	22.0431	21.8171	21.3955	0.0593071	0.0571599	21.94110	20.8264	OLFM4	>sp|Q6UX06|OLFM4_HUMAN	0	1	sp|Q6UX06|OLFM4_HUMAN Olfactomedin-4 OS=Homo sapiens GN=OLFM4 PE=1 SV=1
MYL6	-3.07191	13.3983	-1.10767	0.278015	0.837695	-4.58449	15	7	18.1618	17.5197	21.4442	18.0209	19.6052	16.955	17.9856	14.2255	18.7954	0	21.0896	18.6466	5.22948	18.5824	17.2401	0	14.3657	0	0	18.3158	16.7241	0	18.2992	15.7544	18.4044	16.0866	13.7016	0	14.24160	11.8804	0.473293	0.788546	17.0975	16.637	MYL6	>sp|P60660|MYL6_HUMAN	0	2	sp|P60660|MYL6_HUMAN Myosin light polypeptide 6 OS=Homo sapiens GN=MYL6 PE=1 SV=2
GGACT	3.04598	14.5953	1.10674	0.278409	0.837695	-4.58466	14	9	0	17.8621	19.2717	0	15.8832	19.8144	0	19.2367	0	18.6267	17.9671	18.9131	18.6736	16.5013	18.2992	20.4324	20.5506	18.4044	17.0581	0	17.9856	17.0328	8.13727	16.883	20.7275	17.0328	16.5242	16.8499	13.6796	16.2436	0.584003	0.360104	17.0328	17.9146	GGACT	>sp|Q9BVM4|GGACT_HUMAN	0.00122511	2	sp|Q9BVM4|GGACT_HUMAN Gamma-glutamylaminecyclotransferase OS=Homo sapiens GN=GGACT PE=1 SV=2
IGLV5-37	-1.55464	19.1725	-1.10612	0.278672	0.837695	-4.58477	18	10	19.5471	21.8316	21.6671	22.6705	20.2877	8.24179	22.8882	24.6487	20.5222	21.2759	8.5948	22.7821	18.4818	18.9959	17.6961	17.5438	20.4513	17.5025	18.36	18.7361	16.7443	20.2045	19.4497	18.5397	18.6736	21.7782	18.9131	19.8026	19.693	18.23560	0.177829	0.204178	20.0035	18.5108	IGLV5-37	>tr|A0A075B6J1|A0A075B6J1_HUMAN	0	1	tr|A0A075B6J1|A0A075B6J1_HUMAN Protein IGLV5-37 (Fragment) OS=Homo sapiens GN=IGLV5-37 PE=1 SV=1
CCT8	0.630153	22.3257	1.10598	0.278732	0.837695	-4.58479	18	10	20.9502	21.6047	21.2562	22.5835	21.9095	21.1532	21.0267	18.8805	21.0094	23.4606	23.1221	20.4324	23.9707	24.2079	24.0455	25.8149	21.4295	22.3808	23.2924	24.789	21.9095	21.7343	22.9079	21.8642	24.2629	20.7189	24.1766	20.2271	22.1642	22.6166	0.0770131	0.0651638	21.8219	22.1452	CCT8	>sp|P50990|TCPQ_HUMAN	0	1	sp|P50990|TCPQ_HUMAN T-complex protein 1 subunit theta OS=Homo sapiens GN=CCT8 PE=1 SV=4
IGKV2D-28	0.488396	23.9409	1.10481	0.279232	0.837695	-4.585	18	10	21.0814	24.6042	22.5928	23.0762	23.2028	22.202	20.9934	20.9075	24.0987	23.3407	23.059	21.4558	25.5796	24.8578	26.3645	25.1487	23.7354	25.7583	23.8778	26.2683	24.1448	26.0595	24.113	25.8708	25.526	23.6626	25.191	23.5732	23.865	24.0775	0.0712408	0.0660252	23.917	24.241	IGKV2D-28	>tr|A0A0A0MTQ6|A0A0A0MTQ6_HUMAN	0	2	tr|A0A0A0MTQ6|A0A0A0MTQ6_HUMAN Protein IGKV2D-28 OS=Homo sapiens GN=IGKV2D-28 PE=1 SV=1
ASPM	2.22003	18.6019	1.10226	0.280315	0.838681	-4.58545	16	10	17.0328	21.1445	19.0069	21.954	17.9464	19.2913	17.4526	0	22.4951	17.1935	23.5454	0	20.7729	19.6052	20.9325	18.6358	21.1445	19.9916	19.1979	20.6047	20.3931	20.816	21.3328	20.1262	20.7189	19.2717	20.1694	20.0773	17.9696	19.74	0.371372	0.0929953	20.2812	19.5948	ASPM	>sp|Q8IZT6|ASPM_HUMAN	0.00658092	2	sp|Q8IZT6|ASPM_HUMAN Abnormal spindle-like microcephaly-associated protein OS=Homo sapiens GN=ASPM PE=1 SV=2
sp|P01700|LV102_HUMAN Ig lambda chain V-I region HA OS=Homo sapiens PE=1 SV=1	-2.031	23.9051	-1.10062	0.281016	0.838681	-4.58574	18	9	24.9645	23.4161	0	19.4275	20.6735	23.1339	24.6923	25.5526	27.3589	25.1219	23.086	24.113	26.2422	26.0009	26.4298	27.1177	23.6074	25.9407	26.6139	25.0305	24.8578	28.0838	24.2524	25.4534	25.0203	23.7938	25.9128	23.4446	24.7686	22.3508	0.0759252	0.362078	24.9391	25.2089	sp|P01700|LV102_HUMAN Ig lambda chain V-I region HA OS=Homo sapiens PE=1 SV=1	>sp|P01700|LV102_HUMAN	0	3	sp|P01700|LV102_HUMAN Ig lambda chain V-I region HA OS=Homo sapiens PE=1 SV=1
SLC8A2	-3.05439	5.90639	-1.09916	0.281641	0.838681	-4.58599	8	3	0	18.4044	0	18.8077	0	17.7373	0	0	15.2961	17.6413	21.9186	17.6795	5.22948	0	0	0	0	0	0	17.4526	0	0	8.13727	0	0	7.07451	0	0	6.65702	4.55525	1.23511	1.84976	0	0	SLC8A2	>sp|Q9UPR5|NAC2_HUMAN	0.0047619	2	sp|Q9UPR5|NAC2_HUMAN Sodium/calcium exchanger 2 OS=Homo sapiens GN=SLC8A2 PE=2 SV=2
GNAI1	-1.7051	18.1413	-1.09405	0.283834	0.838944	-4.58689	18	10	19.9326	19.541	22.0284	20.3328	19.7112	19.6004	21.724	21.9492	19.5787	18.092	8.5948	21.7962	5.22948	17.5111	16.2552	19.2521	19.3449	19.1864	18.9331	16.223	19.4694	19.496	8.13727	19.751	19.1944	20.6223	18.5761	17.8926	18.6553	17.216	0.167109	0.32258	19.4072	19.3965	GNAI1	>sp|P63096|GNAI1_HUMAN	0	2	sp|P63096|GNAI1_HUMAN Guanine nucleotide-binding protein G(i) subunit alpha-1 OS=Homo sapiens GN=GNAI1 PE=1 SV=2
GNAI3	-1.7051	18.1413	-1.09405	0.283834	0.838944	-4.58689	18	10	19.9326	19.541	22.0284	20.3328	19.7112	19.6004	21.724	21.9492	19.5787	18.092	8.5948	21.7962	5.22948	17.5111	16.2552	19.2521	19.3449	19.1864	18.9331	16.223	19.4694	19.496	8.13727	19.751	19.1944	20.6223	18.5761	17.8926	18.6553	17.216	0.167109	0.32258	19.4072	19.3965	GNAI3	>sp|P08754|GNAI3_HUMAN	0	2	sp|P08754|GNAI3_HUMAN Guanine nucleotide-binding protein G(k) subunit alpha OS=Homo sapiens GN=GNAI3 PE=1 SV=3
TFR2	0.437775	21.6026	1.0921	0.284676	0.838944	-4.58723	18	10	20.5405	22.7533	24.1881	21.121	21.4847	21.4442	21.2184	21.5159	21.7442	21.0175	23.9066	19.5248	20.8666	20.8005	22.3361	20.8666	21.1375	22.0327	20.8988	22.0003	20.9664	21.2101	21.7996	21.398	22.3962	21.0963	21.8909	22.7184	21.441	21.89360	0.0339161	0.0597826	21.3313	21.4414	TFR2	>sp|Q9UP52|TFR2_HUMAN	0.00459902	3	sp|Q9UP52|TFR2_HUMAN Transferrin receptor protein 2 OS=Homo sapiens GN=TFR2 PE=1 SV=1
MTHFD1	0.516428	25.6615	1.08947	0.285813	0.838944	-4.58769	18	10	25.3409	24.6923	27.6823	25.2024	24.3804	23.525	25.3063	24.6239	26.2569	23.7516	24.7245	24.5863	28.003	26.5369	24.0553	25.9845	28.1528	25.6794	25.2313	24.6725	25.3539	27.248	25.3967	27.3589	26.0009	27.8097	25.8563	25.1101	25.5248	25.9078	0.0512435	0.0509677	25.3301	25.5101	MTHFD1	>sp|P11586|C1TC_HUMAN	0	2	sp|P11586|C1TC_HUMAN C-1-tetrahydrofolate synthase, cytoplasmic OS=Homo sapiens GN=MTHFD1 PE=1 SV=3
KRT71	-2.27965	17.2159	-1.08928	0.285893	0.838944	-4.58772	17	9	21.1574	20.2993	21.6178	20.2313	21.4729	20.9826	19.8284	20.4184	19.8284	20.1738	20.4457	20.9461	5.22948	18.6978	18.8444	0	19.737	18.547	13.9368	0	18.755	18.9653	8.13727	19.2185	19.3612	18.9907	17.0455	19.1771	17.7844	16.1925	0.296	0.469017	19.2692	19.7589	KRT71	>sp|Q3SY84|K2C71_HUMAN	0	2	sp|Q3SY84|K2C71_HUMAN Keratin, type II cytoskeletal 71 OS=Homo sapiens GN=KRT71 PE=1 SV=3
KRT74	-2.27965	17.2159	-1.08928	0.285893	0.838944	-4.58772	17	9	21.1574	20.2993	21.6178	20.2313	21.4729	20.9826	19.8284	20.4184	19.8284	20.1738	20.4457	20.9461	5.22948	18.6978	18.8444	0	19.737	18.547	13.9368	0	18.755	18.9653	8.13727	19.2185	19.3612	18.9907	17.0455	19.1771	17.7844	16.1925	0.296	0.469017	19.2692	19.7589	KRT74	>sp|Q7RTS7|K2C74_HUMAN	0	2	sp|Q7RTS7|K2C74_HUMAN Keratin, type II cytoskeletal 74 OS=Homo sapiens GN=KRT74 PE=1 SV=2
CLCA1	-0.506814	20.6219	-1.08371	0.288312	0.842018	-4.58869	18	10	19.7647	21.1783	21.2263	19.0979	20.8327	20.5222	20.0984	19.2257	20.7785	20.8327	20.8251	22.1078	20.6564	20.3138	20.9664	20.6047	20.9325	19.0592	19.8234	20.8402	22.7821	21.2184	21.1857	18.9261	23.2408	18.4941	22.3882	19.4897	20.8064	20.2897	0.0613569	0.041394	20.8364	20.6306	CLCA1	>sp|A8K7I4|CLCA1_HUMAN	0	1	sp|A8K7I4|CLCA1_HUMAN Calcium-activated chloride channel regulator 1 OS=Homo sapiens GN=CLCA1 PE=1 SV=3
IGLV3-21	0.363224	24.8653	1.08366	0.288334	0.842018	-4.5887	18	10	25.7256	24.0255	24.5977	24.8927	24.0937	24.8213	26.0308	23.708	23.3064	24.2313	23.0487	23.936	25.4818	24.7513	24.9735	25.5526	23.7182	25.8019	26.8478	25.4257	26.1316	25.526	25.2024	25.1642	25.0715	24.3104	24.4261	25.4257	24.77160	25.034	0.0323312	0.0439146	24.857	25.323	IGLV3-21	>tr|A0A075B6J7|A0A075B6J7_HUMAN	0	1	tr|A0A075B6J7|A0A075B6J7_HUMAN Protein IGLV3-21 (Fragment) OS=Homo sapiens GN=IGLV3-21 PE=1 SV=1
SMIM1	-0.754658	19.5123	-1.07763	0.29097	0.842286	-4.58975	18	10	18.9261	22.4802	19.0979	19.5471	17.9856	20.7729	20.6344	22.4121	18.8672	19.9748	18.9603	20.3773	16.4	18.3748	20.2271	21.0963	18.8077	15.0886	20.585	19.8026	18.5934	20.666	18.1426	20.321	20.8071	21.2953	20.7364	15.3645	19.7446	19.0941	0.0792838	0.115509	20.1009	19.0291	SMIM1	>sp|B2RUZ4|SMIM1_HUMAN	0	2	sp|B2RUZ4|SMIM1_HUMAN Small integral membrane protein 1 OS=Homo sapiens GN=SMIM1 PE=1 SV=1
XRCC5	1.6146	12.9286	1.0738	0.29265	0.842286	-4.59041	13	8	13.5243	5.84244	0	0	0	8.24179	0	0	0	15.2961	8.5948	0	20.976	18.9533	19.4497	20.4962	19.2113	18.826	20.1865	20.7785	16.883	20.2688	18.6466	20.3033	19.0341	19.9556	19.3583	17.1751	12.9585	12.875	0.672608	0.668891	17.9108	16.1751	XRCC5	>sp|P13010|XRCC5_HUMAN	0.00288034	1	sp|P13010|XRCC5_HUMAN X-ray repair cross-complementing protein 5 OS=Homo sapiens GN=XRCC5 PE=1 SV=3
KRT83	-0.557968	24.8164	-1.07312	0.29295	0.842286	-4.59052	18	10	24.4261	24.8454	24.075	24.4932	24.2524	25.0203	23.8502	24.2759	24.7131	24.1554	23.5573	23.9463	23.7938	23.1115	28.2867	24.2221	24.1648	24.83	25.2692	25.8306	23.651	25.4818	25.2182	24.7031	26.6139	25.7256	23.2325	29.1145	25.04920	24.3974	0.0649555	0.0214642	24.6031	24.3392	KRT83	>sp|P78385|KRT83_HUMAN	0	1	sp|P78385|KRT83_HUMAN Keratin, type II cuticular Hb3 OS=Homo sapiens GN=KRT83 PE=1 SV=2
SDCBP	-0.476615	21.7965	-1.07154	0.293645	0.842286	-4.5908	18	10	22.202	23.3064	21.3243	22.0527	22.6462	21.58	23.3697	24.8696	23.2408	21.9095	23.6673	21.8316	18.3286	20.6405	21.8316	22.3882	21.1532	20.9252	21.9443	21.7196	21.5287	21.247	22.1626	19.2913	22.5835	21.1034	21.6605	19.7923	21.9043	21.6024	0.0511282	0.0785975	21.7756	22.0731	SDCBP	>sp|O00560|SDCB1_HUMAN	0	1	sp|O00560|SDCB1_HUMAN Syntenin-1 OS=Homo sapiens GN=SDCBP PE=1 SV=1
IGKV2D-40	0.46998	22.6709	1.07121	0.293792	0.842286	-4.59085	18	10	21.3093	24.6042	21.6605	22.4121	22.4315	21.9674	22.4222	19.937	24.1881	23.708	22.0753	22.6462	23.0982	23.6626	21.9607	23.6725	21.3369	23.7714	22.6845	22.6806	22.7494	22.3658	21.8231	24.1083	24.1982	21.5349	23.6958	22.082	22.52060	22.9416	0.0483735	0.0476503	22.4171	22.8913	IGKV2D-40	>tr|A0A075B6R1|A0A075B6R1_HUMAN	0	2	tr|A0A075B6R1|A0A075B6R1_HUMAN Protein IGKV2D-40 (Fragment) OS=Homo sapiens GN=IGKV2D-40 PE=1 SV=5
EEF1A2	-0.48915	19.963	-1.06995	0.294346	0.842286	-4.59107	18	10	17.5938	18.9853	18.8926	19.9662	19.0202	20.4184	19.7473	20.4858	21.9186	19.1722	21.1532	17.2576	21.1783	19.5248	22.4041	18.826	19.5733	20.1519	20.036	19.6986	19.6183	20.4113	21.8403	20.1694	20.4273	20.1337	19.2478	21.1116	20.1643	19.6007	0.0587516	0.0578223	20.0499	19.5281	EEF1A2	>sp|Q05639|EF1A2_HUMAN	0	2	sp|Q05639|EF1A2_HUMAN Elongation factor 1-alpha 2 OS=Homo sapiens GN=EEF1A2 PE=1 SV=1
PKM	0.703112	23.4447	1.06625	0.295987	0.842286	-4.5917	18	10	22.516	23.0941	27.9866	27.7537	27.2903	22.3601	22.7365	25.5136	24.5498	23.0055	29.0294	23.5732	22.3545	22.4041	22.0101	21.6492	23.059	21.494	23.2478	22.326	22.5343	21.541	23.8133	22.1353	22.2409	21.2184	22.7739	22.2409	23.0919	24.0797	0.0673755	0.118703	22.6354	22.805	PKM	>sp|P14618|KPYM_HUMAN	0	2	sp|P14618|KPYM_HUMAN Pyruvate kinase PKM OS=Homo sapiens GN=PKM PE=1 SV=4
GNMT	1.89976	11.941	1.06385	0.297052	0.842286	-4.59211	11	7	0	5.84244	0	0	0	8.24179	0	0	0	0	8.5948	0	20.1615	0	22.0527	20.4782	19.5956	21.1783	21.4771	21.9095	20.7275	20.343	21.2263	21.1857	21.7686	18.8926	18.6897	21.984	11.9684	11.89180	0.859116	0.830724	18.7911	14.3781	GNMT	>sp|Q14749|GNMT_HUMAN	0	1	sp|Q14749|GNMT_HUMAN Glycine N-methyltransferase OS=Homo sapiens GN=GNMT PE=1 SV=3
CP	-0.372654	29.0785	-1.06352	0.297199	0.842286	-4.59217	18	10	29.2808	28.476	28.8925	29.8766	27.8879	28.7528	30.8185	29.5045	27.9346	28.1173	29.1145	28.5948	28.67	29.1589	29.6717	28.2529	30.3613	30.3613	27.9664	29.555	28.1887	28.8925	29.3979	29.3392	29.0294	30.592	27.8879	29.6234	29.2199	28.8241	0.0301855	0.0258822	29.2784	28.7812	CP	>sp|P00450|CERU_HUMAN	0	1	sp|P00450|CERU_HUMAN Ceruloplasmin OS=Homo sapiens GN=CP PE=1 SV=1
APOL1	0.327763	28.7166	1.06342	0.297241	0.842286	-4.59219	18	10	30.6602	27.8879	28.2867	28.2867	28.7144	29.1589	29.1589	28.476	28.8576	29.076	28.0838	27.707	28.2529	28.7528	29.0294	29.2188	27.8313	30.1578	28.9312	29.3979	28.2867	29.1589	28.2201	29.0294	29.1145	27.248	28.3279	28.7528	28.6023	28.9223	0.0207859	0.0311709	28.7528	28.8228	APOL1	>sp|O14791|APOL1_HUMAN	0	1	sp|O14791|APOL1_HUMAN Apolipoprotein L1 OS=Homo sapiens GN=APOL1 PE=1 SV=5
sp|P01597|KV105_HUMAN Ig kappa chain V-I region DEE OS=Homo sapiens PE=1 SV=1	0.595634	21.2982	1.06311	0.297379	0.842286	-4.59224	18	10	22.1834	18.4941	21.6737	21.5159	21.8231	21.1445	17.8275	20.8005	21.984	21.7686	22.3601	20.2356	23.5149	21.8139	21.6972	21.2655	19.0202	21.1857	20.3931	22.202	21.7996	21.6605	23.8778	23.4809	21.8316	19.2113	20.1781	21.4071	21.1098	21.6375	0.0659209	0.0681167	21.5882	21.74840	sp|P01597|KV105_HUMAN Ig kappa chain V-I region DEE OS=Homo sapiens PE=1 SV=1	>sp|P01597|KV105_HUMAN	0	1	sp|P01597|KV105_HUMAN Ig kappa chain V-I region DEE OS=Homo sapiens PE=1 SV=1
UBBP4	1.52605	11.0992	1.06271	0.29756	0.842286	-4.59231	9	7	21.7131	22.5053	22.6168	22.7454	23.1784	22.4121	22.99	23.9171	22.4872	22.7454	22.6946	23.0144	5.22948	0	0	17.3166	0	0	0	0	0	0	8.13727	0	0	7.07451	0	0	9.751296	13.5254	1.13369	0.794619	3.537253	19.514870	UBBP4	>tr|J3QLP7|J3QLP7_HUMAN	0	2	tr|J3QLP7|J3QLP7_HUMAN Protein UBBP4 OS=Homo sapiens GN=UBBP4 PE=1 SV=1
HSP90AA1	-0.990296	19.8885	-1.06073	0.298441	0.842286	-4.59265	18	10	19.3642	20.8666	18.5541	21.4295	20.2522	21.4771	21.0442	20.3931	20.7932	19.0693	8.5948	21.3328	21.7131	18.7954	19.8981	21.3808	20.8742	19.7473	20.3693	18.4044	20.1412	20.3292	19.871	21.1783	20.7011	19.6827	20.386	20.2356	20.26990	19.2021	0.0433798	0.200536	20.3576	20.3108	HSP90AA1	>sp|P07900|HS90A_HUMAN	0	1	sp|P07900|HS90A_HUMAN Heat shock protein HSP 90-alpha OS=Homo sapiens GN=HSP90AA1 PE=1 SV=5
sp|P01709|LV206_HUMAN Ig lambda chain V-II region MGC OS=Homo sapiens PE=1 SV=1	-2.32453	17.844	-1.05828	0.299537	0.842286	-4.59307	17	9	20.4273	20.9075	18.9853	21.8497	23.316	21.284	19.1358	17.7816	19.5248	21.4442	8.5948	18.7059	19.3186	19.4368	18.1046	20.2522	19.9826	15.3357	0	20.1781	20.3365	0	18.2564	18.3892	21.4442	16.8093	22.5435	17.2873	18.56140	16.5527	0.264793	0.426781	19.4808	19.152	sp|P01709|LV206_HUMAN Ig lambda chain V-II region MGC OS=Homo sapiens PE=1 SV=1	>sp|P01709|LV206_HUMAN	0	1	sp|P01709|LV206_HUMAN Ig lambda chain V-II region MGC OS=Homo sapiens PE=1 SV=1
CELA2A	-2.60537	14.5073	-1.05702	0.300101	0.842286	-4.59328	15	8	16.4486	16.5449	0	0	0	8.24179	0	0	19.4564	19.1285	8.5948	18.6666	5.22948	18.4095	21.0638	18.382	18.5761	20.6533	14.8886	21.1657	20.2557	20.8625	19.6004	20.7968	20.3576	17.8365	20.5091	20.5366	15.8148	12.1539	0.494375	0.664473	19.2924	15.6686	CELA2A	>sp|P08217|CEL2A_HUMAN	0	3	sp|P08217|CEL2A_HUMAN Chymotrypsin-like elastase family member 2A OS=Homo sapiens GN=CELA2A PE=1 SV=1
CELA2B	-2.60537	14.5073	-1.05702	0.300101	0.842286	-4.59328	15	8	16.4486	16.5449	0	0	0	8.24179	0	0	19.4564	19.1285	8.5948	18.6666	5.22948	18.4095	21.0638	18.382	18.5761	20.6533	14.8886	21.1657	20.2557	20.8625	19.6004	20.7968	20.3576	17.8365	20.5091	20.5366	15.8148	12.1539	0.494375	0.664473	19.2924	15.6686	CELA2B	>sp|P08218|CEL2B_HUMAN	0	3	sp|P08218|CEL2B_HUMAN Chymotrypsin-like elastase family member 2B OS=Homo sapiens GN=CELA2B PE=2 SV=2
BGN	3.06789	8.96999	1.05618	0.300474	0.842286	-4.59342	10	8	16.1197	5.84244	16.6958	0	15.6086	8.24179	15.3357	0	15.6767	0	8.5948	16.9032	17.5025	13.8954	14.7857	0	15.1826	15.1826	0	0	0	17.0844	16.6006	14.8328	0	7.07451	0	0	7.821146	11.0379	0.977309	0.625293	7.658146	15.007680	BGN	>sp|P21810|PGS1_HUMAN	0.00177725	1	sp|P21810|PGS1_HUMAN Biglycan OS=Homo sapiens GN=BGN PE=1 SV=2
SELENBP1	-2.96871	6.53088	-1.05358	0.301642	0.842286	-4.59386	9	4	0	5.84244	0	0	0	8.24179	17.5688	0	0	0	8.5948	0	16.0866	0	20.6047	0	0	11.9501	0	15.4289	0	0	16.3464	0	14.7256	17.2401	14.2255	16.0089	7.79948	4.2474	1.07007	1.423890	4.12089	0	SELENBP1	>sp|Q13228|SBP1_HUMAN	0.000664673	2	sp|Q13228|SBP1_HUMAN Selenium-binding protein 1 OS=Homo sapiens GN=SELENBP1 PE=1 SV=2
SERPINA2	-3.38471	6.71513	-1.05346	0.301699	0.842286	-4.59388	9	4	0	17.2221	14.7256	16.1736	0	8.24179	16.8499	0	0	0	8.5948	0	5.22948	0	0	0	16.7443	0	0	18.2564	22.516	18.0793	18.3158	0	0	7.07451	0	0	7.90287	4.5772	1.11596	1.465850	3.53725	0	SERPINA2	>sp|P20848|A1ATR_HUMAN	0.000421941	3	sp|P20848|A1ATR_HUMAN Putative alpha-1-antitrypsin-related protein OS=Homo sapiens GN=SERPINA2 PE=1 SV=1
KRT87P	-0.721345	23.259	-1.04294	0.306451	0.842286	-4.59566	18	10	22.3197	23.9066	22.8514	22.7365	22.2409	23.2028	21.8231	21.6972	24.4791	23.1937	21.6816	22.6168	22.9536	22.4554	27.707	23.651	22.9462	21.8642	23.1115	25.6642	22.4397	22.0629	20.8327	22.7635	25.9845	23.1023	22.2493	28.7144	23.5504	22.73440	0.0907735	0.0317866	22.8413	22.8074	KRT87P	>sp|A6NCN2|KR87P_HUMAN	0	2	sp|A6NCN2|KR87P_HUMAN Putative keratin-87 protein OS=Homo sapiens GN=KRT87P PE=5 SV=4
ZBTB18	-0.396325	22.8708	-1.04034	0.307635	0.842286	-4.5961	18	10	21.3496	23.1784	22.6608	23.3249	22.3601	22.516	21.541	22.7022	21.5867	20.8402	20.3693	22.9462	24.4172	25.0836	22.7096	22.5053	24.075	23.4606	22.326	22.8227	23.9629	23.9171	23.9803	22.6168	21.6379	24.3318	23.4717	23.6878	23.0632	22.5244	0.0491194	0.0490932	23.1355	22.5611	ZBTB18	>sp|Q99592|ZBT18_HUMAN	0.00428266	1	sp|Q99592|ZBT18_HUMAN Zinc finger and BTB domain-containing protein 18 OS=Homo sapiens GN=ZBTB18 PE=1 SV=1
IGLV5-45	0.498524	23.5407	1.03849	0.308482	0.842286	-4.59641	18	10	24.2407	23.9542	21.9607	22.2493	25.2802	24.5863	23.5573	24.075	22.9786	25.0421	22.9786	22.9079	23.8778	23.6421	24.7245	24.8454	20.5405	24.6388	22.8033	25.0421	22.6806	24.8213	22.5928	24.1327	23.651	21.3496	23.059	22.9267	23.357	23.8712	0.0537331	0.0426354	23.3082	24.0434	IGLV5-45	>tr|A0A0G2JSC0|A0A0G2JSC0_HUMAN	0	2	tr|A0A0G2JSC0|A0A0G2JSC0_HUMAN Protein IGLV5-45 (Fragment) OS=Homo sapiens GN=IGLV5-45 PE=1 SV=1
tr|A0A0G2JRQ6|A0A0G2JRQ6_HUMAN Uncharacterized protein (Fragment) OS=Homo sapiens PE=1 SV=2	-0.38121	24.6352	-1.03764	0.308869	0.842286	-4.59655	18	10	25.6794	24.0553	24.789	24.5863	23.2127	24.3933	25.3409	23.316	25.0938	25.3409	24.4791	25.4257	23.525	23.651	24.3204	25.7583	25.191	22.9462	24.0121	24.9508	24.2313	24.3933	24.0375	25.4818	24.2407	25.6794	25.0577	26.5961	24.7692	24.3939	0.0319305	0.0418224	24.7686	24.2672	tr|A0A0G2JRQ6|A0A0G2JRQ6_HUMAN Uncharacterized protein (Fragment) OS=Homo sapiens PE=1 SV=2	>tr|A0A0G2JRQ6|A0A0G2JRQ6_HUMAN	0	1	tr|A0A0G2JRQ6|A0A0G2JRQ6_HUMAN Uncharacterized protein (Fragment) OS=Homo sapiens PE=1 SV=2
LYZ	-1.37013	18.6151	-1.03763	0.308872	0.842286	-4.59655	18	10	19.4169	24.4465	21.4686	19.9146	20.2592	21.6737	20.8988	23.3351	25.7583	17.7816	19.5024	24.9252	5.22948	17.3752	16.7443	17.6413	15.7544	17.9856	17.1273	18.5698	16.1197	18.3892	8.13727	18.1172	18.1618	19.7325	18.3408	18.4146	18.8904	18.1195	0.206852	0.277051	18.4019	18.767	LYZ	>sp|P61626|LYSC_HUMAN	0	2	sp|P61626|LYSC_HUMAN Lysozyme C OS=Homo sapiens GN=LYZ PE=1 SV=1
C5	-0.313492	29.599	-1.03638	0.309442	0.842286	-4.59676	18	10	28.5134	28.7528	29.3979	29.5045	30.1578	29.8185	29.9598	31.2913	29.1145	28.5427	29.2808	30.0158	30.0869	29.3979	30.3613	28.6336	30.592	29.9598	29.3979	29.1145	29.555	28.971	29.73	29.73	28.8925	31.0731	29.1589	29.7689	29.7146	29.3911	0.025138	0.0205218	29.6425	29.398	C5	>sp|P01031|CO5_HUMAN	0	1	sp|P01031|CO5_HUMAN Complement C5 OS=Homo sapiens GN=C5 PE=1 SV=4
IGLV2-33	2.78056	16.2517	1.0343	0.310399	0.842286	-4.59711	15	10	20.3292	18.1618	16.5013	16.955	15.9637	21.3651	15.8258	0	16.9032	17.7601	8.5948	16.0422	18.8672	21.4381	22.8033	15.4289	20.4706	23.1784	18.5824	0	18.8926	19.6052	21.8571	23.4717	22.3479	7.07451	0	16.6289	15.3316	17.9079	0.516366	0.238862	17.3575	18.3721	IGLV2-33	>tr|A0A075B6J2|A0A075B6J2_HUMAN	0.0041841	1	tr|A0A075B6J2|A0A075B6J2_HUMAN Protein IGLV2-33 (Fragment) OS=Homo sapiens GN=IGLV2-33 PE=4 SV=2
TMEM198	0.437163	22.4856	1.033	0.310996	0.842286	-4.59732	18	10	22.99	22.4554	22.3601	22.4951	21.7782	21.0814	22.0242	21.5967	23.0055	22.2867	22.6608	22.9186	22.4121	22.2314	24.1227	25.8306	22.4872	23.0235	21.3808	23.4926	22.5835	22.6267	22.7969	22.516	23.0055	21.5967	19.8144	22.0242	22.3439	22.7407	0.042603	0.0525576	22.4911	22.48570	TMEM198	>sp|Q66K66|TM198_HUMAN	0.00218447	2	sp|Q66K66|TM198_HUMAN Transmembrane protein 198 OS=Homo sapiens GN=TMEM198 PE=1 SV=1
MURC	-0.404679	24.5581	-1.03183	0.31153	0.842286	-4.59752	18	10	23.0235	25.537	24.6388	24.7794	23.8883	24.83	24.3409	23.6353	24.2629	23.8976	24.2221	25.8563	24.5386	23.9244	24.8696	25.8019	24.7375	23.6172	24.1327	25.4653	23.3462	24.5498	25.0938	23.4233	24.8696	26.6916	26.5183	23.1339	24.7112	24.2823	0.0397917	0.0363774	24.7584	24.1774	MURC	>sp|Q5BKX8|MURC_HUMAN	0	1	sp|Q5BKX8|MURC_HUMAN Muscle-related coiled-coil protein OS=Homo sapiens GN=MURC PE=1 SV=2
PSMB9	-0.768655	23.9026	-1.0291	0.312787	0.842286	-4.59797	18	10	21.3651	23.8703	21.1116	23.4544	22.6705	23.6353	22.8421	22.7635	22.0694	23.1417	22.6267	22.8771	22.3197	22.8584	21.398	25.6794	29.1145	22.9079	27.5847	27.5437	25.3063	27.8313	25.5796	22.5053	22.4802	25.8019	25.3671	22.5663	24.2573	23.2641	0.0910815	0.0853239	23.2981	22.6486	PSMB9	>sp|P28065|PSB9_HUMAN	0	2	sp|P28065|PSB9_HUMAN Proteasome subunit beta type-9 OS=Homo sapiens GN=PSMB9 PE=1 SV=2
POTEJ	-0.363005	24.2948	-1.0262	0.314127	0.842286	-4.59845	18	10	22.7454	23.4233	26.111	24.4052	23.6958	25.1101	26.0009	24.8832	23.6172	23.9244	25.2024	25.5898	24.7031	24.372	23.1593	24.4791	25.0577	23.7848	23.6673	24.1036	24.9364	23.5018	24.0455	23.1593	24.4465	25.0068	23.4544	23.6673	24.4046	24.0971	0.0324122	0.0423989	24.3886	23.7403	POTEJ	>sp|P0CG39|POTEJ_HUMAN	0	3	sp|P0CG39|POTEJ_HUMAN POTE ankyrin domain family member J OS=Homo sapiens GN=POTEJ PE=3 SV=1
EEF1A1	-0.420881	20.3823	-1.02366	0.315305	0.842286	-4.59888	18	10	19.9609	19.6674	19.496	21.0135	19.9326	20.4571	20.5456	20.6145	21.9963	20.2391	21.426	17.7948	21.2062	19.5248	22.5711	18.826	19.6481	20.2557	20.036	19.729	19.6183	20.4298	21.8771	20.1913	21.32	20.7968	20.2098	21.32	20.5392	20.0998	0.0536398	0.0379652	20.5013	19.9985	EEF1A1	>sp|P68104|EF1A1_HUMAN	0	2	sp|P68104|EF1A1_HUMAN Elongation factor 1-alpha 1 OS=Homo sapiens GN=EEF1A1 PE=1 SV=1
EEF1A1P5	-0.420881	20.3823	-1.02366	0.315305	0.842286	-4.59888	18	10	19.9609	19.6674	19.496	21.0135	19.9326	20.4571	20.5456	20.6145	21.9963	20.2391	21.426	17.7948	21.2062	19.5248	22.5711	18.826	19.6481	20.2557	20.036	19.729	19.6183	20.4298	21.8771	20.1913	21.32	20.7968	20.2098	21.32	20.5392	20.0998	0.0536398	0.0379652	20.5013	19.9985	EEF1A1P5	>sp|Q5VTE0|EF1A3_HUMAN	0	2	sp|Q5VTE0|EF1A3_HUMAN Putative elongation factor 1-alpha-like 3 OS=Homo sapiens GN=EEF1A1P5 PE=5 SV=1
KRT222	-0.292386	23.1153	-1.02292	0.315648	0.842286	-4.599	18	10	23.1784	24.2407	24.1982	23.8607	23.3828	24.5576	23.9066	23.5828	23.1937	24.5705	24.7131	24.9031	22.3479	22.4476	23.0941	22.5258	22.463	21.6128	21.6047	23.651	22.1942	22.9695	23.0235	22.6267	23.1023	20.6823	22.1078	22.4872	23.1554	23.0431	0.0446087	0.0473846	23.09820	22.9026	KRT222	>sp|Q8N1A0|KT222_HUMAN	0	3	sp|Q8N1A0|KT222_HUMAN Keratin-like protein KRT222 OS=Homo sapiens GN=KRT222 PE=2 SV=1
IGHG1	-0.573	30.1089	-1.02129	0.316403	0.842286	-4.59927	18	10	29.9598	29.2808	25.0715	24.2407	29.73	29.9598	29.5045	30.0869	30.0869	30.3613	29.73	30.8185	30.3613	30.9587	31.4558	29.6234	31.2913	30.592	30.7266	31.4558	30.592	30.7266	31.2913	31.0731	31.1639	30.889	31.2913	30.7266	30.3834	29.6149	0.0537249	0.0571424	30.7725	29.8449	IGHG1	>sp|P01857|IGHG1_HUMAN	0	3	sp|P01857|IGHG1_HUMAN Ig gamma-1 chain C region OS=Homo sapiens GN=IGHG1 PE=1 SV=1
SPTB	-0.384351	23.1347	-1.01801	0.317933	0.842286	-4.59981	18	10	22.4121	24.7794	22.8882	23.2127	22.202	24.1036	23.6579	23.2559	22.0753	21.6379	20.2426	24.4172	23.0144	23.3613	22.6946	24.0006	23.0055	23.0487	22.3545	23.2325	23.4233	22.9267	23.708	23.6777	23.8883	24.0666	22.6705	23.8133	23.2862	22.862	0.0306625	0.0534793	23.3087	22.9513	SPTB	>sp|P11277|SPTB1_HUMAN	0	1	sp|P11277|SPTB1_HUMAN Spectrin beta chain, erythrocytic OS=Homo sapiens GN=SPTB PE=1 SV=5
GC	-0.242408	24.5489	-1.01559	0.31906	0.842286	-4.60021	18	10	23.4926	25.5796	24.8454	24.5151	24.9645	25.2313	25.2313	24.5498	24.5705	24.4261	24.0666	24.0666	23.5903	24.6107	24.7031	25.0203	24.3318	23.8778	24.6107	24.8578	24.3318	25.1219	24.5151	24.0006	24.1227	24.9252	25.2404	23.9707	24.62900	24.4048	0.0163239	0.0285192	24.56020	24.3386	GC	>sp|P02774|VTDB_HUMAN	0	1	sp|P02774|VTDB_HUMAN Vitamin D-binding protein OS=Homo sapiens GN=GC PE=1 SV=1
C4B_2	-0.269808	30.5997	-1.01423	0.319699	0.842286	-4.60043	18	10	30.2209	29.0294	31.2913	31.4558	30.2915	30.2915	30.592	30.8185	29.4459	29.8185	30.8185	30.592	30.9587	30.3613	30.9587	30.2915	31.0731	30.889	29.7689	30.889	30.6602	30.5224	31.5755	30.459	30.7266	31.5755	29.9598	31.4558	30.7096	30.4019	0.0196111	0.0215316	30.6934	30.3753	C4B_2	>tr|A0A0G2JL54|A0A0G2JL54_HUMAN	0	2	tr|A0A0G2JL54|A0A0G2JL54_HUMAN Complement C4-B OS=Homo sapiens GN=C4B_2 PE=1 SV=1
GP1BB	-1.66405	19.5686	-1.01313	0.320213	0.842286	-4.60061	18	9	21.4224	21.9924	22.326	19.9481	20.6823	21.5539	22.5757	20.6928	20.4858	21.0963	23.5661	22.7365	24.3804	21.6492	19.2257	15.3645	16.6958	0	20.0224	19.4016	14.5607	18.4941	19.937	17.8821	20.0292	17.3538	23.9901	19.855	20.0156	18.7639	0.113575	0.378711	19.9886	21.0524	GP1BB	>sp|P13224|GP1BB_HUMAN	0	1	sp|P13224|GP1BB_HUMAN Platelet glycoprotein Ib beta chain OS=Homo sapiens GN=GP1BB PE=1 SV=1
ITGA2B	0.33115	23.7906	1.0118	0.320837	0.842286	-4.60083	18	10	23.2028	24.0666	24.5244	23.8256	22.8584	22.6539	24.4576	24.7245	23.086	23.6172	25.4126	23.9629	23.9542	24.1227	22.5435	25.2692	23.5573	22.9186	24.4052	24.6613	23.7354	22.9462	22.9267	23.4926	23.3697	24.0937	23.2238	24.5244	23.6685	24.0104	0.0289243	0.0378083	23.6763	24.01040	ITGA2B	>sp|P08514|ITA2B_HUMAN	0	1	sp|P08514|ITA2B_HUMAN Integrin alpha-IIb OS=Homo sapiens GN=ITGA2B PE=1 SV=3
sp|P01773|HV312_HUMAN Ig heavy chain V-III region BUR OS=Homo sapiens PE=1 SV=1	0.548137	24.5144	1.01157	0.320942	0.842286	-4.60086	18	10	24.4368	24.8696	27.1528	26.8819	24.4368	24.0553	24.0455	27.4254	23.7593	24.8454	26.7607	22.9367	23.8607	24.3318	23.6421	24.0553	25.9128	26.0009	23.0762	23.1023	22.8882	22.0694	22.5258	24.7513	24.9508	23.1937	24.3606	26.0742	24.2779	24.9401	0.0618926	0.0522877	24.0504	24.59400	sp|P01773|HV312_HUMAN Ig heavy chain V-III region BUR OS=Homo sapiens PE=1 SV=1	>sp|P01773|HV312_HUMAN	0	1	sp|P01773|HV312_HUMAN Ig heavy chain V-III region BUR OS=Homo sapiens PE=1 SV=1
C4B	-0.277768	30.6845	-1.01095	0.321235	0.842286	-4.60097	18	10	30.2915	29.076	31.4558	31.5755	30.3613	30.3613	30.6602	30.889	29.5045	29.8766	30.889	30.6602	31.0731	30.459	31.0731	30.3613	31.1639	30.9587	29.8185	30.9587	30.7266	30.592	31.7235	30.5224	30.8185	31.7235	30.0158	31.5755	30.7976	30.4807	0.0203707	0.0223441	30.7725	30.4418	C4B	>sp|P0C0L5|CO4B_HUMAN	0	2	sp|P0C0L5|CO4B_HUMAN Complement C4-B OS=Homo sapiens GN=C4B PE=1 SV=2
SMC3	2.93988	14.2708	1.01062	0.32139	0.842286	-4.60102	13	9	21.954	17.8275	17.6413	17.2221	19.8826	18.9533	17.9671	15.6767	20.3292	22.2132	25.3539	22.2927	5.22948	21.5967	0	21.5967	0	18.2807	0	0	20.8327	0	8.13727	20.5041	20.976	7.07451	18.0409	0	12.8507	16.827	0.715621	0.471293	17.59460	19.0816	SMC3	>sp|Q9UQE7|SMC3_HUMAN	0.00532072	1	sp|Q9UQE7|SMC3_HUMAN Structural maintenance of chromosomes protein 3 OS=Homo sapiens GN=SMC3 PE=1 SV=2
MLLT4	1.00513	21.9425	1.01037	0.321509	0.842286	-4.60106	18	10	25.4126	19.463	21.3651	19.4497	19.5024	21.0175	18.8516	18.7728	18.7617	24.4465	25.0203	17.7601	23.1593	18.9131	20.3365	21.3157	24.6725	25.0421	22.1722	18.5075	25.2564	23.5344	27.062	21.954	22.6008	20.5595	23.9542	25.526	21.6657	22.4407	0.13671	0.0974063	20.7885	22.0631	MLLT4	>sp|P55196|AFAD_HUMAN	0.000808407	2	sp|P55196|AFAD_HUMAN Afadin OS=Homo sapiens GN=MLLT4 PE=1 SV=3
SLC2A14	-0.906212	23.7551	-1.00953	0.321902	0.842286	-4.6012	18	10	23.7484	22.2259	21.7564	26.7837	25.849	25.3918	21.2062	27.4882	24.9189	21.5127	24.1178	22.6845	25.0363	22.3229	21.9048	21.1247	24.9308	23.2866	22.8827	22.0578	23.4401	24.1931	28.4211	22.0379	20.5366	29.3689	22.5107	23.4037	24.05980	23.2066	0.107389	0.0647653	23.42190	23.0846	SLC2A14	>sp|Q8TDB8|GTR14_HUMAN	0	2	sp|Q8TDB8|GTR14_HUMAN Solute carrier family 2, facilitated glucose transporter member 14 OS=Homo sapiens GN=SLC2A14 PE=2 SV=1
SLC2A3	-0.906212	23.7551	-1.00953	0.321902	0.842286	-4.6012	18	10	23.7484	22.2259	21.7564	26.7837	25.849	25.3918	21.2062	27.4882	24.9189	21.5127	24.1178	22.6845	25.0363	22.3229	21.9048	21.1247	24.9308	23.2866	22.8827	22.0578	23.4401	24.1931	28.4211	22.0379	20.5366	29.3689	22.5107	23.4037	24.05980	23.2066	0.107389	0.0647653	23.42190	23.0846	SLC2A3	>sp|P11169|GTR3_HUMAN	0	2	sp|P11169|GTR3_HUMAN Solute carrier family 2, facilitated glucose transporter member 3 OS=Homo sapiens GN=SLC2A3 PE=1 SV=1
ENO3	-2.79785	8.66079	-1.00847	0.322404	0.842286	-4.60137	11	6	0	5.84244	0	0	0	8.24179	16.4334	16.883	0	0	8.5948	0	5.22948	15.6767	17.8621	13.8532	16.8093	13.8532	16.4636	0	0	16.0422	17.5438	0	16.3768	18.5397	0	18.2564	9.92586	6.38367	0.849028	1.0215140	15.8595	5.535962	ENO3	>sp|P13929|ENOB_HUMAN	0	1	sp|P13929|ENOB_HUMAN Beta-enolase OS=Homo sapiens GN=ENO3 PE=1 SV=5
IGLV5-52	2.95303	5.07862	1.00793	0.322657	0.842286	-4.60146	5	6	0	5.84244	0	0	0	17.2576	0	0	0	22.4121	8.5948	0	5.22948	0	0	17.4009	0	12.8901	0	0	18.4818	0	8.13727	18.8805	0	7.07451	0	0	4.07574	6.88382	1.84276	1.06849	0	5.53596	IGLV5-52	>tr|A0A0A0MRZ9|A0A0A0MRZ9_HUMAN	0	1	tr|A0A0A0MRZ9|A0A0A0MRZ9_HUMAN Protein IGLV5-52 (Fragment) OS=Homo sapiens GN=IGLV5-52 PE=1 SV=1
PSMC3	-3.1498	9.68102	-1.00781	0.322712	0.842286	-4.60148	13	5	0	18.2807	0	15.8258	0	20.7364	0	15.2503	15.1826	15.1826	8.5948	14.3657	17.8275	14.5203	0	16.5013	0	0	0	14.5607	19.5614	14.167	8.13727	16.3464	0	7.07451	18.9533	0	10.751	7.755066	0.706799	1.10755	14.443	4.297398	PSMC3	>sp|P17980|PRS6A_HUMAN	0.00168209	2	sp|P17980|PRS6A_HUMAN 26S protease regulatory subunit 6A OS=Homo sapiens GN=PSMC3 PE=1 SV=3
COL6A3	2.15792	18.5635	1.00667	0.32325	0.842286	-4.60167	16	10	18.2992	18.7209	21.3157	19.1478	17.5197	21.121	18.7728	22.7096	0	17.1515	18.3158	17.5938	17.8821	19.3888	19.9916	22.2314	21.3093	20.7932	22.1353	0	21.6605	22.7454	22.1454	20.8742	19.7748	19.0816	18.6466	20.4513	17.8718	19.8087	0.374891	0.0926283	19.5818	19.757	COL6A3	>sp|P12111|CO6A3_HUMAN	0	2	sp|P12111|CO6A3_HUMAN Collagen alpha-3(VI) chain OS=Homo sapiens GN=COL6A3 PE=1 SV=5
IGHV3-38	0.498687	23.3974	1.00456	0.324247	0.842286	-4.60201	18	10	22.7533	22.3714	23.0683	23.841	23.6172	24.8578	22.8679	22.202	24.3318	25.0577	25.2802	24.8454	23.6579	23.2238	22.1454	23.6353	22.516	22.5053	24.7031	22.3127	25.4257	22.0165	21.3243	26.0009	22.7897	21.4146	23.5979	22.7635	23.1963	23.7593	0.0549801	0.0510928	22.8288	23.6263	IGHV3-38	>tr|A0A0C4DH36|A0A0C4DH36_HUMAN	0	1	tr|A0A0C4DH36|A0A0C4DH36_HUMAN Protein IGHV3-38 (Fragment) OS=Homo sapiens GN=IGHV3-38 PE=1 SV=1
PSMD13	-2.27455	19.2172	-1.00312	0.32493	0.842286	-4.60224	17	9	0	20.3138	17.6208	19.1722	19.5842	20.1961	19.2717	22.463	24.9364	19.9826	22.7096	23.9066	19.8026	18.7841	22.8421	20.6263	0	17.8621	21.1857	22.99	19.191	21.3328	21.0442	17.9671	21.6492	18.8077	20.5328	23.3064	20.0227	17.7672	0.266573	0.362805	20.7885	19.6934	PSMD13	>sp|Q9UNM6|PSD13_HUMAN	0	2	sp|Q9UNM6|PSD13_HUMAN 26S proteasome non-ATPase regulatory subunit 13 OS=Homo sapiens GN=PSMD13 PE=1 SV=2
sp|P01770|HV309_HUMAN Ig heavy chain V-III region NIE OS=Homo sapiens PE=1 SV=1	0.355614	23.7474	1.001	0.325934	0.842286	-4.60259	18	10	23.1023	21.8722	22.7897	23.1846	25.0715	23.5828	22.4726	22.2493	24.4465	24.0937	24.3204	23.5018	24.9645	24.4791	23.6878	24.5863	22.7184	23.3758	24.1982	23.8607	24.6388	24.4172	22.5343	25.0068	23.9244	23.1221	24.8927	23.8329	23.6467	23.9288	0.0336543	0.0455982	23.7603	24.2593	sp|P01770|HV309_HUMAN Ig heavy chain V-III region NIE OS=Homo sapiens PE=1 SV=1	>sp|P01770|HV309_HUMAN	0	3	sp|P01770|HV309_HUMAN Ig heavy chain V-III region NIE OS=Homo sapiens PE=1 SV=1
C3	-0.250018	32.1962	-1.00077	0.32604	0.842286	-4.60263	18	10	31.8847	32.0892	32.5405	32.5405	31.1639	32.3535	33.3295	33.3295	32.0892	31.7235	31.5755	31.8847	32.0892	32.7581	32.5405	31.2913	31.8847	33.3295	31.8847	31.8847	31.8847	31.8847	32.3535	32.5405	31.8847	32.3535	31.8847	32.5405	32.2836	32.0389	0.015195	0.0201759	32.2214	31.987	C3	>sp|P01024|CO3_HUMAN	0	1	sp|P01024|CO3_HUMAN Complement C3 OS=Homo sapiens GN=C3 PE=1 SV=2
HLA-A	0.397722	22.5007	1.00076	0.326046	0.842286	-4.60263	18	10	24.8696	24.2524	22.4041	22.7533	23.9707	23.7938	24.6613	21.975	23.3543	24.1227	23.8976	22.0327	21.4847	20.2592	20.6735	21.2022	22.4476	22.6372	23.3462	21.3587	23.2719	22.3808	22.2558	20.7275	21.3409	22.0165	20.4044	22.1248	22.29040	22.8792	0.0553925	0.0617516	22.1903	22.9917	HLA-A	>sp|P18462|1A25_HUMAN	0	2	sp|P18462|1A25_HUMAN HLA class I histocompatibility antigen, A-25 alpha chain OS=Homo sapiens GN=HLA-A PE=1 SV=1
CD9	0.39936	22.4587	0.997873	0.327419	0.843721	-4.6031	18	10	22.6806	22.463	24.7513	23.7267	22.7635	23.1512	24.1327	23.8329	23.4717	23.6264	25.5898	23.1417	22.1543	21.7831	20.7275	24.0375	22.6267	21.121	21.5967	22.5053	21.0896	20.8915	21.6379	21.4071	21.9275	19.108	21.4381	21.4599	22.2377	22.8565	0.0605206	0.0649643	22.2164	22.5718	CD9	>sp|P21926|CD9_HUMAN	0	2	sp|P21926|CD9_HUMAN CD9 antigen OS=Homo sapiens GN=CD9 PE=1 SV=4
MAT1A	1.33117	9.37759	0.996173	0.328228	0.843721	-4.60337	9	6	20.8327	24.4368	20.4044	18.5075	21.6972	8.24179	18.3408	22.4726	21.2322	22.4951	23.1339	20.3365	5.22948	0	0	0	0	0	0	0	0	0	8.13727	0	0	7.07451	0	0	8.157677	11.5734	1.16698	0.973026	3.537253	12.8169	MAT1A	>sp|Q00266|METK1_HUMAN	0	1	sp|Q00266|METK1_HUMAN S-adenosylmethionine synthase isoform type-1 OS=Homo sapiens GN=MAT1A PE=1 SV=2
HGFAC	1.15582	21.1446	0.993748	0.329386	0.843721	-4.60376	18	10	21.3328	21.4224	19.6183	21.7927	20.8988	21.0963	20.514	20.2522	21.1857	21.6605	23.2238	19.2564	21.3496	22.1543	22.5555	23.1115	21.7603	22.4951	22.2205	23.0235	22.0753	21.7196	20.7863	22.963	22.8988	7.07451	21.9095	21.6972	20.7451	21.8636	0.17053	0.0524938	21.7084	21.8215	HGFAC	>sp|Q04756|HGFA_HUMAN	0	2	sp|Q04756|HGFA_HUMAN Hepatocyte growth factor activator OS=Homo sapiens GN=HGFAC PE=1 SV=1
KRT78	-0.535593	20.0201	-0.991388	0.330515	0.843721	-4.60414	18	10	20.4782	21.0094	22.0527	21.1783	19.5733	19.4368	20.5041	20.7011	21.494	21.7283	20.088	22.3361	20.585	21.2392	20.2688	19.5614	19.1979	16.2095	19.9023	20.3292	17.5025	20.4706	18.1046	18.4146	21.1034	19.5614	21.0676	16.4636	20.14930	19.7874	0.0763119	0.080128	20.4873	19.9952	KRT78	>sp|Q8N1N4|K2C78_HUMAN	0	1	sp|Q8N1N4|K2C78_HUMAN Keratin, type II cytoskeletal 78 OS=Homo sapiens GN=KRT78 PE=2 SV=2
PSMA4	0.482757	25.0918	0.991124	0.330642	0.843721	-4.60418	18	10	26.9964	28.4022	27.032	24.2629	27.9664	23.6579	26.8819	26.7302	28.971	28.67	27.3103	27.4782	23.9066	24.3606	23.5979	23.7938	24.5705	23.6777	24.5863	23.4717	22.9367	22.9079	25.2313	22.7365	23.4081	21.9674	23.9066	23.1512	24.7868	25.6408	0.0838124	0.0816152	24.0847	25.7914	PSMA4	>sp|P25789|PSA4_HUMAN	0	2	sp|P25789|PSA4_HUMAN Proteasome subunit alpha type-4 OS=Homo sapiens GN=PSMA4 PE=1 SV=1
PDCD6IP	2.70306	15.7006	0.990817	0.330789	0.843721	-4.60423	15	10	20.8005	16.9813	16.3464	18.5397	18.5934	8.24179	20.4962	16.955	0	16.6289	18.7209	19.3642	5.22948	21.1532	20.3292	19.2717	0	20.5595	20.3773	20.7548	0	18.1618	21.5032	17.6413	15.4289	7.07451	20.2688	20.1961	14.7276	17.4522	0.53541	0.260851	18.3508	18.6571	PDCD6IP	>sp|Q8WUM4|PDC6I_HUMAN	0	1	sp|Q8WUM4|PDC6I_HUMAN Programmed cell death 6-interacting protein OS=Homo sapiens GN=PDCD6IP PE=1 SV=1
MAGED2	2.46533	15.9232	0.987683	0.332293	0.845773	-4.60474	14	9	20.9159	22.7739	22.7096	23.1784	21.4146	22.0753	23.0941	21.8571	23.3613	21.494	22.7365	23.2559	18.6036	16.1736	0	18.1172	0	18.3748	0	0	17.8455	18.526	8.13727	17.3538	18.7728	7.07451	0	18.0031	14.6027	18.3	0.635051	0.369545	18.2645	19.7598	MAGED2	>tr|Q5H909|Q5H909_HUMAN	0.00375723	1	tr|Q5H909|Q5H909_HUMAN Melanoma-associated antigen D2 OS=Homo sapiens GN=MAGED2 PE=1 SV=2
COL6A2	-2.85992	14.4257	-0.985852	0.333174	0.846233	-4.60503	15	8	19.6367	5.84244	0	0	0	19.1979	0	19.4497	15.9073	18.3408	18.4531	20.4513	5.22948	20.0224	20.1865	14.2255	18.5541	20.8327	18.8516	18.8077	20.2953	14.7857	19.4275	19.2812	18.9603	19.463	0	17.7182	15.6427	12.2353	0.469419	0.696763	18.884	16.3393	COL6A2	>sp|P12110|CO6A2_HUMAN	0	1	sp|P12110|CO6A2_HUMAN Collagen alpha-2(VI) chain OS=Homo sapiens GN=COL6A2 PE=1 SV=4
RAC2	-0.290763	20.6585	-0.983635	0.334243	0.847169	-4.60539	18	10	20.4148	21.5589	21.6972	21.5589	21.3688	21.6435	21.8771	22.2314	21.8273	21.4026	21.182	21.0638	19.4564	21.0564	20.5791	18.755	19.7975	20.8625	19.1864	18.8672	20.7824	19.5673	21.0035	21.2897	19.3055	19.7698	19.8981	20.4362	20.7038	20.5772	0.0475482	0.0520821	20.8929	21.0222	RAC2	>sp|P15153|RAC2_HUMAN	0	2	sp|P15153|RAC2_HUMAN Ras-related C3 botulinum toxin substrate 2 OS=Homo sapiens GN=RAC2 PE=1 SV=1
tr|H0YIQ3|H0YIQ3_HUMAN Uncharacterized protein (Fragment) OS=Homo sapiens PE=4 SV=1	3.26758	15.1754	0.977211	0.337353	0.851615	-4.60641	13	9	0	16.6649	19.8234	20.343	20.4273	8.24179	18.0031	18.3158	0	0	8.5948	20.4273	22.6097	20.4858	17.5688	20.1071	22.1248	20.8251	19.8939	0	21.5867	21.9362	21.3157	20.3138	0	24.0831	0	21.2184	14.20280	16.926	0.678193	0.419863	19.3294	20.00050	tr|H0YIQ3|H0YIQ3_HUMAN Uncharacterized protein (Fragment) OS=Homo sapiens PE=4 SV=1	>tr|H0YIQ3|H0YIQ3_HUMAN	0.00877578	1	tr|H0YIQ3|H0YIQ3_HUMAN Uncharacterized protein (Fragment) OS=Homo sapiens PE=4 SV=1
YWHAH	-0.276635	22.7999	-0.977103	0.337406	0.851615	-4.60643	18	10	21.9275	24.0375	22.6372	21.7603	21.3587	22.4397	23.2719	22.5663	22.2558	23.0412	22.0694	23.4233	22.7969	22.9267	24.0006	22.8679	22.6883	22.9843	22.3808	22.4315	24.2221	23.3351	23.6777	22.8882	22.5435	22.2822	22.9367	22.6462	22.9138	22.5949	0.0281215	0.0320899	22.8075	22.7171	YWHAH	>sp|Q04917|1433F_HUMAN	0	2	sp|Q04917|1433F_HUMAN 14-3-3 protein eta OS=Homo sapiens GN=YWHAH PE=1 SV=4
IGHV3-11	-1.27188	21.1703	-0.969234	0.341243	0.854168	-4.60767	18	10	22.4911	5.84244	22.0724	21.0855	23.578	21.7645	21.6268	21.093	21.3542	21.6777	22.0284	20.0154	21.2292	21.0999	21.0221	21.724	22.5882	22.1499	20.6223	22.2525	20.6533	20.2474	20.2313	20.9031	22.3658	23.4661	27.9949	19.5899	21.6738	20.2641	0.0856754	0.253484	21.227	21.8762	IGHV3-11	>tr|A0A0B4J1U9|A0A0B4J1U9_HUMAN	0	3	tr|A0A0B4J1U9|A0A0B4J1U9_HUMAN Protein IGHV3-11 (Fragment) OS=Homo sapiens GN=IGHV3-11 PE=1 SV=1
IGHV3-21	-1.27188	21.1703	-0.969234	0.341243	0.854168	-4.60767	18	10	22.4911	5.84244	22.0724	21.0855	23.578	21.7645	21.6268	21.093	21.3542	21.6777	22.0284	20.0154	21.2292	21.0999	21.0221	21.724	22.5882	22.1499	20.6223	22.2525	20.6533	20.2474	20.2313	20.9031	22.3658	23.4661	27.9949	19.5899	21.6738	20.2641	0.0856754	0.253484	21.227	21.8762	IGHV3-21	>tr|A0A0B4J1V1|A0A0B4J1V1_HUMAN	0	3	tr|A0A0B4J1V1|A0A0B4J1V1_HUMAN Protein IGHV3-21 (Fragment) OS=Homo sapiens GN=IGHV3-21 PE=1 SV=1
IGHV3-48	-1.27188	21.1703	-0.969234	0.341243	0.854168	-4.60767	18	10	22.4911	5.84244	22.0724	21.0855	23.578	21.7645	21.6268	21.093	21.3542	21.6777	22.0284	20.0154	21.2292	21.0999	21.0221	21.724	22.5882	22.1499	20.6223	22.2525	20.6533	20.2474	20.2313	20.9031	22.3658	23.4661	27.9949	19.5899	21.6738	20.2641	0.0856754	0.253484	21.227	21.8762	IGHV3-48	>tr|A0A0C4DH37|A0A0C4DH37_HUMAN	0	3	tr|A0A0C4DH37|A0A0C4DH37_HUMAN Protein IGHV3-48 (Fragment) OS=Homo sapiens GN=IGHV3-48 PE=4 SV=1
tr|A0A0J9YVY3|A0A0J9YVY3_HUMAN Uncharacterized protein (Fragment) OS=Homo sapiens PE=4 SV=1	-1.27188	21.1703	-0.969234	0.341243	0.854168	-4.60767	18	10	22.4911	5.84244	22.0724	21.0855	23.578	21.7645	21.6268	21.093	21.3542	21.6777	22.0284	20.0154	21.2292	21.0999	21.0221	21.724	22.5882	22.1499	20.6223	22.2525	20.6533	20.2474	20.2313	20.9031	22.3658	23.4661	27.9949	19.5899	21.6738	20.2641	0.0856754	0.253484	21.227	21.8762	tr|A0A0J9YVY3|A0A0J9YVY3_HUMAN Uncharacterized protein (Fragment) OS=Homo sapiens PE=4 SV=1	>tr|A0A0J9YVY3|A0A0J9YVY3_HUMAN	0	3	tr|A0A0J9YVY3|A0A0J9YVY3_HUMAN Uncharacterized protein (Fragment) OS=Homo sapiens PE=4 SV=1
RAC1	-0.281698	20.6479	-0.962539	0.344531	0.85731	-4.60873	18	10	20.4148	21.5589	21.6309	21.5589	21.3688	21.6435	21.8771	22.0003	21.8273	21.4026	21.182	21.0638	19.4564	21.0564	20.5791	18.755	19.7975	20.8625	19.1864	18.8672	20.7824	19.5673	21.0035	21.2897	19.3055	19.7698	19.8981	20.4362	20.6909	20.5705	0.0466213	0.0517331	20.8929	21.0222	RAC1	>sp|P63000|RAC1_HUMAN	0	2	sp|P63000|RAC1_HUMAN Ras-related C3 botulinum toxin substrate 1 OS=Homo sapiens GN=RAC1 PE=1 SV=1
SLC6A1	1.49798	19.1909	0.959366	0.346097	0.85731	-4.60922	17	10	20.2592	24.4932	19.4169	17.9464	19.3012	19.9556	20.0224	16.5013	20.1865	21.3243	19.6052	19.0341	19.3774	20.5328	21.541	20.1781	19.2913	19.0495	20.1615	20.4044	20.1865	19.4016	20.0574	20.3931	0	18.9533	20.1262	19.6449	18.6172	20.2235	0.257181	0.077737	19.989	19.8833	SLC6A1	>sp|P30531|SC6A1_HUMAN	0.00286779	1	sp|P30531|SC6A1_HUMAN Sodium- and chloride-dependent GABA transporter 1 OS=Homo sapiens GN=SLC6A1 PE=1 SV=2
ADAMTS13	-0.480167	21.8151	-0.958494	0.346528	0.85731	-4.60936	18	10	20.3365	22.6539	24.5151	23.3351	22.4222	23.6264	21.494	22.8771	23.4544	22.3127	22.3808	22.6946	20.816	18.8371	21.7442	20.765	19.9281	19.7547	20.6735	23.5979	21.1116	20.0574	21.3496	21.8571	23.1417	20.0474	23.5344	21.5032	21.9248	21.6175	0.0678909	0.0656543	22.0285	21.3365	ADAMTS13	>sp|Q76LX8|ATS13_HUMAN	0	1	sp|Q76LX8|ATS13_HUMAN A disintegrin and metalloproteinase with thrombospondin motifs 13 OS=Homo sapiens GN=ADAMTS13 PE=1 SV=1
KRT86	-0.490548	24.6769	-0.957995	0.346775	0.85731	-4.60944	18	10	24.1881	24.789	23.8037	24.3933	24.1881	24.9871	23.8703	24.2629	24.3409	24.0666	23.4355	23.8976	23.6172	23.1937	28.1528	24.3318	23.9803	24.789	25.2024	24.2221	23.6353	25.4653	25.1759	24.6923	26.5588	25.6517	23.1679	28.8925	24.8842	24.3037	0.0637541	0.0234854	24.30190	24.26	KRT86	>sp|O43790|KRT86_HUMAN	0	2	sp|O43790|KRT86_HUMAN Keratin, type II cuticular Hb6 OS=Homo sapiens GN=KRT86 PE=1 SV=1
KRT80	-0.254666	22.3106	-0.956025	0.347751	0.85731	-4.60974	18	10	20.1781	21.0442	22.7022	22.6462	22.326	21.8722	21.9095	22.8227	21.7343	22.3962	22.2132	22.7022	22.2776	22.3714	21.9674	22.0431	23.0304	22.8302	22.9986	21.6047	22.082	23.0235	22.463	22.5435	23.0487	22.5435	22.3601	22.963	22.4189	22.1157	0.0209725	0.0393169	22.42960	22.3018	KRT80	>sp|Q6KB66|K2C80_HUMAN	0	1	sp|Q6KB66|K2C80_HUMAN Keratin, type II cytoskeletal 80 OS=Homo sapiens GN=KRT80 PE=1 SV=2
CLU	-0.258839	28.8982	-0.955395	0.348063	0.85731	-4.60984	18	10	28.2529	27.9866	28.9312	29.1589	29.2808	29.7689	28.971	30.3613	28.67	27.9104	28.2201	28.476	29.2188	28.6336	29.1589	27.9104	29.6717	29.5045	29.1589	28.003	28.5134	28.8576	29.3392	28.7908	29.1589	29.6234	28.5427	29.076	28.9942	28.7255	0.0215646	0.0203725	29.0235	28.8610	CLU	>sp|P10909|CLUS_HUMAN	0	3	sp|P10909|CLUS_HUMAN Clusterin OS=Homo sapiens GN=CLU PE=1 SV=1
ALB	-0.231817	33.1806	-0.951817	0.349841	0.85731	-4.6104	18	10	33.3295	33.7876	33.0413	33.7876	32.7581	33.7876	33.7876	32.5405	33.3295	32.5405	31.8847	32.7581	32.3535	33.7876	33.7876	32.7581	33.3295	33.7876	32.7581	33.3295	33.0413	33.0413	33.3295	33.7876	32.7581	32.7581	33.3295	33.7876	33.2672	33.0246	0.0137945	0.0196821	33.3295	32.89970	ALB	>sp|P02768|ALBU_HUMAN	0	3	sp|P02768|ALBU_HUMAN Serum albumin OS=Homo sapiens GN=ALB PE=1 SV=2
F11	0.312045	25.3409	0.949878	0.350807	0.85731	-4.6107	18	10	24.9125	25.5654	25.0938	24.802	25.5898	25.537	24.7031	24.9508	25.8417	25.3967	27.6058	25.8959	25.537	25.8959	25.5526	26.3387	26.1601	24.8213	24.6239	24.1327	25.9576	25.0203	24.7794	25.4909	25.8019	23.6353	25.6794	24.2221	25.2203	25.5579	0.0287826	0.0341511	25.4669	25.514	F11	>sp|P03951|FA11_HUMAN	0	2	sp|P03951|FA11_HUMAN Coagulation factor XI OS=Homo sapiens GN=F11 PE=1 SV=1
ACSL5	0.335172	20.9668	0.949797	0.350848	0.85731	-4.61071	18	10	19.8234	20.9159	20.4113	19.3501	19.6717	21.3725	19.9748	19.9916	19.108	19.5248	23.0144	20.5506	23.0055	21.2263	20.8742	20.9419	21.807	21.3157	20.7729	20.7463	21.284	22.4951	22.0101	21.1034	21.1116	21.9607	21.1034	21.6047	20.8942	21.09760	0.0465988	0.0539327	21.10750	20.9289	ACSL5	>sp|Q9ULC5|ACSL5_HUMAN	0.00348519	1	sp|Q9ULC5|ACSL5_HUMAN Long-chain-fatty-acid--CoA ligase 5 OS=Homo sapiens GN=ACSL5 PE=1 SV=1
KRT3	1.89322	18.5764	0.948438	0.351526	0.85731	-4.61092	16	10	17.5025	20.8251	22.4397	19.3642	22.1248	22.9367	23.1221	21.2263	18.4674	20.8583	24.0006	24.0375	18.0619	0	17.4009	17.5938	19.9916	20.1262	18.0031	17.6413	20.1694	20.0676	17.2401	20.6564	19.3888	18.1306	0	18.7617	17.7114	20.1334	0.380174	0.113736	19.3765	20.3913	KRT3	>sp|P12035|K2C3_HUMAN	0	1	sp|P12035|K2C3_HUMAN Keratin, type II cytoskeletal 3 OS=Homo sapiens GN=KRT3 PE=1 SV=3
PF4	2.30596	19.0958	0.947866	0.351812	0.85731	-4.61101	15	10	20.8402	23.9629	22.8584	24.0937	23.5454	23.2642	25.0305	23.0683	21.6777	22.0101	23.2559	22.516	20.3398	19.0643	17.0844	20.6533	20.6564	19.0272	16.0256	0	23.0637	22.2776	19.1418	19.9952	0	21.0486	0	20.1823	18.01	21.0504	0.472352	0.116366	21.3631	20.7467	PF4	>sp|P02776|PLF4_HUMAN	0	1	sp|P02776|PLF4_HUMAN Platelet factor 4 OS=Homo sapiens GN=PF4 PE=1 SV=2
ASS1	-0.397064	20.8056	-0.947272	0.352109	0.85731	-4.6111	18	10	21.7041	21.4146	20.7729	20.9893	19.8234	21.9	19.7647	20.6263	20.5595	20.4184	20.4324	19.5956	20.7932	20.6928	21.0896	20.2151	20.8251	20.2877	19.5117	23.5454	20.7463	18.5397	20.088	20.4044	21.1857	22.4802	21.9674	22.1834	20.95540	20.5359	0.0555879	0.0324974	20.7857	20.4184	ASS1	>sp|P00966|ASSY_HUMAN	0	1	sp|P00966|ASSY_HUMAN Argininosuccinate synthase OS=Homo sapiens GN=ASS1 PE=1 SV=2
IGLV4-69	0.631742	21.1415	0.9469	0.352295	0.85731	-4.61116	18	10	22.0165	22.9462	19.7547	21.8571	21.6737	24.372	23.6777	21.1697	22.3882	22.3013	20.1412	20.9893	20.593	20.5222	19.6052	22.1543	16.5653	22.0987	23.3758	20.514	21.9186	22.0527	18.6036	21.6737	21.564	16.7674	20.666	19.9987	20.863	21.6428	0.0984402	0.0538729	21.07950	21.8451	IGLV4-69	>tr|A0A075B6H9|A0A075B6H9_HUMAN	0	1	tr|A0A075B6H9|A0A075B6H9_HUMAN Protein IGLV4-69 (Fragment) OS=Homo sapiens GN=IGLV4-69 PE=1 SV=1
IGLC6	0.585662	29.1713	0.946637	0.352426	0.85731	-4.6112	18	10	25.7443	30.459	29.5045	29.3392	31.4558	24.9645	29.0294	24.3804	29.6234	29.0294	30.459	28.4022	27.7783	29.3392	30.0158	29.6717	28.8925	29.1145	30.1578	29.6234	29.6234	29.6717	30.459	30.2915	29.8185	29.6717	30.459	29.8185	29.009	29.4637	0.0572714	0.0553754	29.6234	29.9148	IGLC6	>sp|P0CF74|LAC6_HUMAN	0	3	sp|P0CF74|LAC6_HUMAN Ig lambda-6 chain C region OS=Homo sapiens GN=IGLC6 PE=4 SV=1
EFCC1	0.409583	25.2741	0.93623	0.357658	0.864146	-4.6128	18	10	25.3539	26.7607	24.9871	25.2692	26.6734	26.1316	25.5526	24.9125	25.4909	26.4568	24.6807	24.2079	23.5732	25.5026	25.0715	26.3645	23.9171	25.2915	26.3387	26.111	24.83	26.1987	22.6372	25.6517	26.1451	22.6372	25.2915	25.6348	25.111	25.5675	0.044816	0.0393419	25.3912	25.5028	EFCC1	>sp|Q9HA90|EFCC1_HUMAN	0.00583576	1	sp|Q9HA90|EFCC1_HUMAN EF-hand and coiled-coil domain-containing protein 1 OS=Homo sapiens GN=EFCC1 PE=2 SV=2
CLIC1	0.961083	18.4529	0.935375	0.35809	0.864146	-4.61293	18	10	16.883	21.8571	19.108	18.6736	19.3099	8.24179	20.2426	18.0619	21.1375	20.4962	23.3697	20.2271	17.8079	17.8821	19.2564	16.5653	19.1212	18.0619	20.2953	20.353	17.2576	17.3166	17.9856	18.0209	18.36	17.0064	16.0866	17.6961	18.0779	19.12790	0.156406	0.113672	18.2109	18.5849	CLIC1	>sp|O00299|CLIC1_HUMAN	0	1	sp|O00299|CLIC1_HUMAN Chloride intracellular channel protein 1 OS=Homo sapiens GN=CLIC1 PE=1 SV=4
HAL	-0.58208	17.2513	-0.933462	0.359059	0.864146	-4.61323	18	10	16.4	17.9671	19.0341	18.7361	17.9031	18.4146	16.2736	14.167	18.526	18.199	17.5938	19.0979	17.5688	17.2401	17.0328	16.0866	18.3748	18.3158	12.6711	20.1519	16.3004	15.2961	16.4334	15.8258	18.1794	16.3768	18.2702	16.6006	17.4261	16.9366	0.0853612	0.10702	17.7097	17.5813	HAL	>sp|P42357|HUTH_HUMAN	0	2	sp|P42357|HUTH_HUMAN Histidine ammonia-lyase OS=Homo sapiens GN=HAL PE=1 SV=1
IGHV2OR16-5	-1.48908	21.4378	-0.933172	0.359206	0.864146	-4.61327	18	9	22.3545	23.3758	19.9281	20.3622	0	22.0242	19.7146	17.4261	20.2522	20.0224	20.6564	21.0738	22.7274	23.525	24.3804	24.3204	23.4544	23.5344	23.7593	25.1362	21.494	22.2314	23.2028	21.1283	24.5705	23.6421	24.4932	21.4686	22.1375	20.1785	0.0941265	0.358532	22.1278	22.5409	IGHV2OR16-5	>tr|A0A0B4J2B6|A0A0B4J2B6_HUMAN	0	2	tr|A0A0B4J2B6|A0A0B4J2B6_HUMAN Protein IGHV2OR16-5 (Fragment) OS=Homo sapiens GN=IGHV2OR16-5 PE=4 SV=1
CLTC	1.21707	25.1799	0.931759	0.359922	0.864146	-4.61349	18	10	31.1639	23.5573	31.8847	32.3535	30.459	31.0731	25.6058	24.113	23.5828	23.3543	31.2913	21.7196	22.8033	22.7184	21.954	23.2559	22.2205	22.3882	22.8227	22.7635	31.0731	23.6777	28.7144	22.8227	22.6097	21.0094	22.1543	21.8909	24.5882	26.24490	0.14749	0.163406	23.0589	23.4066	CLTC	>sp|Q00610|CLH1_HUMAN	0	2	sp|Q00610|CLH1_HUMAN Clathrin heavy chain 1 OS=Homo sapiens GN=CLTC PE=1 SV=5
LGALS9	-0.543197	20.6245	-0.929582	0.361028	0.864146	-4.61382	18	10	18.36	22.326	18.3892	20.5733	19.9916	22.8514	19.463	20.5328	22.2205	20.6928	20.6344	20.4044	21.0094	19.8144	20.4962	22.2699	21.2759	21.807	21.1283	20.036	22.1078	22.1248	19.9916	16.7674	18.5934	22.7096	20.593	20.321	20.8223	20.2683	0.0559539	0.0923566	20.5530	20.8219	LGALS9	>sp|O00182|LEG9_HUMAN	0	2	sp|O00182|LEG9_HUMAN Galectin-9 OS=Homo sapiens GN=LGALS9 PE=1 SV=2
LGALS9B	-0.543197	20.6245	-0.929582	0.361028	0.864146	-4.61382	18	10	18.36	22.326	18.3892	20.5733	19.9916	22.8514	19.463	20.5328	22.2205	20.6928	20.6344	20.4044	21.0094	19.8144	20.4962	22.2699	21.2759	21.807	21.1283	20.036	22.1078	22.1248	19.9916	16.7674	18.5934	22.7096	20.593	20.321	20.8223	20.2683	0.0559539	0.0923566	20.5530	20.8219	LGALS9B	>sp|Q3B8N2|LEG9B_HUMAN	0	2	sp|Q3B8N2|LEG9B_HUMAN Galectin-9B OS=Homo sapiens GN=LGALS9B PE=1 SV=3
LGALS9C	-0.543197	20.6245	-0.929582	0.361028	0.864146	-4.61382	18	10	18.36	22.326	18.3892	20.5733	19.9916	22.8514	19.463	20.5328	22.2205	20.6928	20.6344	20.4044	21.0094	19.8144	20.4962	22.2699	21.2759	21.807	21.1283	20.036	22.1078	22.1248	19.9916	16.7674	18.5934	22.7096	20.593	20.321	20.8223	20.2683	0.0559539	0.0923566	20.5530	20.8219	LGALS9C	>sp|Q6DKI2|LEG9C_HUMAN	0	2	sp|Q6DKI2|LEG9C_HUMAN Galectin-9C OS=Homo sapiens GN=LGALS9C PE=1 SV=2
RPIA	-2.23378	17.1525	-0.92516	0.36328	0.864146	-4.61449	17	8	22.8584	20.9502	20.343	21.2101	0	21.7283	19.9481	19.7415	20.8494	21.2322	21.2759	18.2807	18.9703	19.5842	18.36	16.6649	18.4941	20.8402	17.7816	18.3286	17.2401	16.0089	17.5025	0	0	18.8805	14.8692	18.3286	17.8104	15.9684	0.269443	0.538746	18.427	19.6566	RPIA	>sp|P49247|RPIA_HUMAN	0	1	sp|P49247|RPIA_HUMAN Ribose-5-phosphate isomerase OS=Homo sapiens GN=RPIA PE=1 SV=3
ACTR2	-1.44979	19.2198	-0.924926	0.3634	0.864146	-4.61452	18	9	21.2022	22.2776	20.5595	22.2626	21.4516	21.9607	21.7927	17.8079	22.6608	21.2953	23.0055	20.3622	17.3166	17.1118	18.9703	21.1034	16.4636	0	17.8275	20.6501	15.5137	17.3309	22.9367	20.9502	20.8988	18.6036	20.1615	15.6767	19.5811	18.5694	0.125335	0.364209	20.2619	21.02680	ACTR2	>sp|P61160|ARP2_HUMAN	0.000694927	1	sp|P61160|ARP2_HUMAN Actin-related protein 2 OS=Homo sapiens GN=ACTR2 PE=1 SV=1
PLTP	0.544367	23.748	0.92054	0.365644	0.864146	-4.61519	18	10	24.1448	26.0742	24.7794	26.1987	25.3671	26.0308	22.7022	28.3279	22.8514	23.6777	26.3091	21.7831	22.6806	24.1327	21.6492	24.2629	21.7927	24.5863	21.541	22.7897	23.7182	22.8771	20.5595	22.5757	23.0144	24.0455	23.2478	23.2238	23.479	24.2321	0.078688	0.0642588	23.11910	24.4246	PLTP	>sp|P55058|PLTP_HUMAN	0	1	sp|P55058|PLTP_HUMAN Phospholipid transfer protein OS=Homo sapiens GN=PLTP PE=1 SV=1
C4A	-0.259196	30.6817	-0.91917	0.366347	0.864146	-4.61539	18	10	30.1578	29.2188	31.5755	31.8847	30.5224	30.459	30.3613	30.7266	29.3979	29.9598	30.9587	30.7266	30.889	30.6602	31.2913	30.2209	30.9587	31.0731	29.9598	31.0731	30.8185	30.3613	31.4558	30.3613	30.9587	31.4558	29.8766	31.7235	30.7861	30.4937	0.0212977	0.0218469	30.7725	30.4418	C4A	>sp|P0C0L4|CO4A_HUMAN	0	1	sp|P0C0L4|CO4A_HUMAN Complement C4-A OS=Homo sapiens GN=C4A PE=1 SV=2
ADAM10	2.74107	10.4548	0.915703	0.368129	0.864146	-4.61591	12	8	0	5.84244	15.9073	0	0	8.24179	0	14.6399	15.5553	17.4724	20.593	14.0772	18.0409	20.1337	0	12.9727	15.4289	17.1515	13.8532	18.0031	0	14.7256	8.13727	16.2365	18.6466	7.07451	0	0	9.563122	12.0597	0.813882	0.618266	11.1595	14.8803	ADAM10	>sp|O14672|ADA10_HUMAN	0	1	sp|O14672|ADA10_HUMAN Disintegrin and metalloproteinase domain-containing protein 10 OS=Homo sapiens GN=ADAM10 PE=1 SV=1
sp|P01715|LV401_HUMAN Ig lambda chain V-IV region Bau OS=Homo sapiens PE=1 SV=1	-0.741072	26.123	-0.915397	0.368287	0.864146	-4.61596	18	10	27.0166	26.3991	26.3645	28.0527	28.003	28.3666	28.67	26.1451	26.8988	26.8037	22.2927	26.7769	24.505	27.4982	26.9707	27.1724	26.3091	26.2814	27.0166	26.7302	24.8927	23.0487	27.1373	22.3361	28.1528	19.3186	25.6517	26.634	26.3365	25.7387	0.0833039	0.0782904	26.7903	26.3818	sp|P01715|LV401_HUMAN Ig lambda chain V-IV region Bau OS=Homo sapiens PE=1 SV=1	>sp|P01715|LV401_HUMAN	0.000385505	3	sp|P01715|LV401_HUMAN Ig lambda chain V-IV region Bau OS=Homo sapiens PE=1 SV=1
APBB3	-2.46573	19.1205	-0.915275	0.368349	0.864146	-4.61598	17	8	23.3543	22.1454	0	0	0	8.24179	22.516	23.3828	24.2928	23.5661	8.5948	21.284	24.9031	23.2028	21.5159	24.6239	23.0235	19.9146	22.3013	22.9695	18.6595	23.1937	20.3138	24.2759	22.9695	22.4397	21.7526	21.9362	20.2922	17.0113	0.305069	0.596151	22.4778	22.2234	APBB3	>sp|O95704|APBB3_HUMAN	0.00322486	2	sp|O95704|APBB3_HUMAN Amyloid beta A4 precursor protein-binding family B member 3 OS=Homo sapiens GN=APBB3 PE=1 SV=2
GNB3	2.14456	17.3762	0.913988	0.369013	0.864146	-4.61617	15	10	17.8177	20.0082	20.8071	19.0495	18.4095	19.751	20.2003	20.5001	19.2913	19.3501	19.8284	19.6481	18.7209	18.7361	19.8026	16.2095	20.5629	19.8234	19.8144	0	20.0082	21.1697	18.8672	18.6736	0	21.724	0	17.7601	16.4678	19.0113	0.463477	0.0701911	19.4991	19.2676	GNB3	>sp|P16520|GBB3_HUMAN	0	2	sp|P16520|GBB3_HUMAN Guanine nucleotide-binding protein G(I)/G(S)/G(T) subunit beta-3 OS=Homo sapiens GN=GNB3 PE=1 SV=1
IGKV6D-41	1.15773	21.4096	0.91361	0.369208	0.864146	-4.61623	18	10	22.9367	21.5032	20.9664	20.7729	22.3127	21.3328	21.8139	18.2702	23.7267	23.7452	22.5053	20.2045	19.3642	23.0683	23.5732	23.8703	22.0527	22.7096	23.5454	21.7927	23.4081	21.1445	18.4531	22.0694	22.3197	7.07451	21.3157	23.6172	20.9825	22.1783	0.183284	0.0593052	21.8033	22.409	IGKV6D-41	>tr|A0A0C4DH26|A0A0C4DH26_HUMAN	0	2	tr|A0A0C4DH26|A0A0C4DH26_HUMAN Protein IGKV6D-41 (Fragment) OS=Homo sapiens GN=IGKV6D-41 PE=4 SV=1
APOE	0.198492	25.4712	0.913021	0.369512	0.864146	-4.61632	18	10	26.7094	26.6734	25.6794	26.6734	27.1528	26.3645	25.9716	25.7443	26.1451	26.4298	25.8019	25.2915	24.5244	24.7131	24.4932	25.0715	25.3197	25.4653	25.3063	24.5977	24.7031	24.9645	24.3409	24.5244	24.789	25.2182	24.8454	25.6794	25.3491	25.6909	0.0288801	0.0354279	25.2548	25.5724	APOE	>sp|P02649|APOE_HUMAN	0	1	sp|P02649|APOE_HUMAN Apolipoprotein E OS=Homo sapiens GN=APOE PE=1 SV=1
CDC42	1.70735	17.8556	0.912465	0.369799	0.864146	-4.6164	16	10	20.8742	20.6263	21.3328	21.8139	21.5159	19.855	20.2271	19.4368	18.9959	22.1722	19.0693	20.4629	16.5013	0	16.7241	18.8672	18.2564	18.3408	17.7601	18.7841	16.2365	19.6827	18.6358	17.8621	17.4526	18.7059	19.7647	0	17.067	19.275	0.374468	0.0893692	18.89	18.9683	CDC42	>sp|P60953|CDC42_HUMAN	0	1	sp|P60953|CDC42_HUMAN Cell division control protein 42 homolog OS=Homo sapiens GN=CDC42 PE=1 SV=2
SDPR	0.464973	22.5642	0.912214	0.369928	0.864146	-4.61644	18	10	21.6128	22.5928	23.2127	20.5506	23.4081	22.8033	21.9275	20.6405	20.8583	23.3888	23.1679	21.4442	22.0165	23.9629	22.8227	22.202	21.9924	22.4222	23.4606	20.9252	24.8832	25.2802	24.1327	23.9629	20.9252	21.6972	21.3903	24.113	22.4299	22.8058	0.0685608	0.0327815	21.96	22.88040	SDPR	>sp|O95810|SDPR_HUMAN	0	1	sp|O95810|SDPR_HUMAN Serum deprivation-response protein OS=Homo sapiens GN=SDPR PE=1 SV=3
HBA1	-0.507114	29.053	-0.911179	0.370463	0.864146	-4.61659	18	10	27.8593	28.8925	28.8576	28.5134	27.8593	29.0294	30.0869	25.8019	29.0294	27.5847	29.4459	29.8766	30.2915	28.2867	29.3979	31.0731	28.7528	26.2569	27.6247	28.476	31.2913	29.2188	30.0158	28.5427	32.0892	28.7144	31.4558	29.1589	29.2656	28.6703	0.049837	0.0484099	29.0942	28.7002	HBA1	>sp|P69905|HBA_HUMAN	0	1	sp|P69905|HBA_HUMAN Hemoglobin subunit alpha OS=Homo sapiens GN=HBA1 PE=1 SV=2
SERPING1	-0.293802	24.3513	-0.908913	0.371636	0.864146	-4.61693	18	10	22.1454	24.1227	24.2313	24.6613	24.6388	24.1227	23.9463	25.2182	23.5732	22.7739	23.9707	23.6172	24.4465	23.3993	24.2313	23.8502	25.1487	24.8927	24.505	24.2079	23.7848	25.5654	25.6794	24.3014	24.9871	25.4257	24.5576	25.8306	24.485	24.1105	0.0361244	0.0314034	24.3944	24.2663	SERPING1	>sp|P05155|IC1_HUMAN	0	2	sp|P05155|IC1_HUMAN Plasma protease C1 inhibitor OS=Homo sapiens GN=SERPING1 PE=1 SV=2
C1S	0.437758	26.2022	0.908837	0.371676	0.864146	-4.61694	18	10	26.1805	26.5772	28.7528	28.4398	27.4575	25.6517	25.2024	28.7528	27.4254	27.1528	28.7144	27.2289	28.1528	24.1648	25.0577	26.9707	25.7723	24.9252	24.372	25.191	25.9251	24.4052	24.9364	24.0666	24.7627	25.6986	24.5151	27.2108	25.9719	26.617	0.0537097	0.0647704	25.6751	26.7739	C1S	>sp|P09871|C1S_HUMAN	0	2	sp|P09871|C1S_HUMAN Complement C1s subcomponent OS=Homo sapiens GN=C1S PE=1 SV=1
BAIAP2	0.468793	21.2983	0.907285	0.372481	0.864356	-4.61717	18	10	19.6717	20.088	20.2777	18.0409	23.7354	20.7785	18.0619	22.9462	17.9175	19.2367	18.5397	20.5328	22.3425	21.954	22.5343	22.1078	22.0431	23.3888	22.7969	22.5663	21.8571	21.9	23.3993	21.3725	21.6227	22.6168	22.3197	21.7041	21.22400	21.4321	0.0827982	0.0806503	21.8786	21.7401	BAIAP2	>sp|Q9UQB8|BAIP2_HUMAN	0	3	sp|Q9UQB8|BAIP2_HUMAN Brain-specific angiogenesis inhibitor 1-associated protein 2 OS=Homo sapiens GN=BAIAP2 PE=1 SV=1
KRT4	0.393265	22.0674	0.900616	0.375952	0.865955	-4.61816	18	10	22.9786	23.7673	23.9542	23.6777	24.1036	23.3064	23.2807	23.0762	23.3351	22.6806	25.0305	24.2759	21.7831	20.7275	21.8571	19.5248	20.0574	21.5096	21.1617	20.8005	19.8634	21.0529	22.963	21.3034	22.0165	17.1935	21.3808	21.2263	21.8206	22.5117	0.0797591	0.0762145	21.9368	22.3808	KRT4	>sp|P19013|K2C4_HUMAN	0	1	sp|P19013|K2C4_HUMAN Keratin, type II cytoskeletal 4 OS=Homo sapiens GN=KRT4 PE=1 SV=4
PARVB	2.61957	5.59213	0.896868	0.377912	0.865955	-4.61872	6	6	0	5.84244	0	0	0	8.24179	18.1172	0	0	0	8.5948	15.2503	5.22948	0	0	18.1618	0	15.8258	0	0	15.5553	0	8.13727	17.7601	0	19.8634	0	0	4.7314	7.14145	1.562	1.06548	0	5.53596	PARVB	>sp|Q9HBI1|PARVB_HUMAN	0	2	sp|Q9HBI1|PARVB_HUMAN Beta-parvin OS=Homo sapiens GN=PARVB PE=1 SV=1
GNB2L1	1.94641	16.7424	0.895996	0.378369	0.865955	-4.61884	17	10	19.0069	17.3538	22.1722	17.9031	19.1212	8.24179	17.5438	20.036	20.816	18.5541	21.4771	15.9637	5.22948	18.4818	19.6183	21.3409	16.883	18.526	20.2522	21.4295	17.6795	18.0031	8.13727	17.1118	18.6161	7.07451	22.2132	0	15.9553	18.1592	0.375881	0.267471	17.9531	19.0641	GNB2L1	>sp|P63244|GBLP_HUMAN	0.000329381	2	sp|P63244|GBLP_HUMAN Guanine nucleotide-binding protein subunit beta-2-like 1 OS=Homo sapiens GN=GNB2L1 PE=1 SV=3
IGKV3D-20	0.340722	25.6779	0.894376	0.379219	0.865955	-4.61908	18	10	26.5772	26.4717	25.8563	26.2422	26.8819	25.7723	25.7443	25.1487	26.4568	26.3843	25.3671	25.3967	25.9576	27.4575	23.0235	25.3409	24.5498	25.2692	25.9576	24.1448	25.6205	26.7905	25.2915	25.6986	25.6205	23.6777	26.0009	26.2814	25.5335	25.9378	0.0436533	0.0214231	25.68240	25.907	IGKV3D-20	>tr|A0A0C4DH25|A0A0C4DH25_HUMAN	0	1	tr|A0A0C4DH25|A0A0C4DH25_HUMAN Protein IGKV3D-20 (Fragment) OS=Homo sapiens GN=IGKV3D-20 PE=1 SV=1
VTN	-0.29882	24.2413	-0.894059	0.379386	0.865955	-4.61913	18	10	23.4161	22.4726	24.4576	24.4676	24.2079	24.075	24.5386	25.7153	23.1339	23.2127	24.2079	24.0255	25.1362	23.5454	23.5828	23.7267	26.1451	24.7131	24.3524	24.8832	23.5661	24.0553	24.3014	23.5149	24.5977	25.5654	24.4368	24.7031	24.3639	24.0205	0.0344558	0.0316423	24.36910	24.2079	VTN	>sp|P04004|VTNC_HUMAN	0	1	sp|P04004|VTNC_HUMAN Vitronectin OS=Homo sapiens GN=VTN PE=1 SV=1
IGKV1OR2-108	-2.41027	11.336	-0.89298	0.379953	0.865955	-4.61929	14	7	0	5.84244	15.5553	0	0	18.2146	0	17.5438	16.6958	0	8.5948	0	5.22948	19.3186	17.5197	0	16.2095	16.7674	19.7547	16.4636	17.5938	16.1736	8.13727	20.7189	18.8077	7.07451	17.8621	17.3309	12.497	9.246308	0.608064	0.899851	16.579700	7.218619	IGKV1OR2-108	>tr|A0A075B7D4|A0A075B7D4_HUMAN	0.00762463	1	tr|A0A075B7D4|A0A075B7D4_HUMAN Protein IGKV1OR2-108 (Fragment) OS=Homo sapiens GN=IGKV1OR2-108 PE=4 SV=1
DPM1	-1.46711	20.4507	-0.887909	0.382624	0.865955	-4.62003	18	10	20.5663	22.6462	16.6289	22.5928	17.1935	20.2522	20.8666	16.8499	20.4629	20.2151	8.5948	20.2426	21.7686	26.9964	24.3933	22.5435	22.0987	22.963	22.7533	24.4261	19.7647	18.4044	24.1881	17.6208	23.2127	7.07451	23.3828	23.9171	21.0745	19.3279	0.203789	0.233776	21.4826	21.1675	DPM1	>sp|O60762|DPM1_HUMAN	0.00996885	2	sp|O60762|DPM1_HUMAN Dolichol-phosphate mannosyltransferase subunit 1 OS=Homo sapiens GN=DPM1 PE=1 SV=1
COLEC11	0.297978	21.8638	0.887378	0.382905	0.865955	-4.62011	18	10	21.6972	21.8642	22.7184	22.4041	23.8037	22.7365	22.3808	23.3064	22.2776	22.0694	22.5555	20.386	22.8771	22.1353	21.6889	21.3328	22.9536	21.2263	21.2322	22.2205	20.2356	20.976	20.5506	21.8316	21.6605	20.9159	20.8402	21.3093	21.7248	22.1139	0.0422612	0.038399	21.8791	21.8479	COLEC11	>sp|Q9BWP8|COL11_HUMAN	0	1	sp|Q9BWP8|COL11_HUMAN Collectin-11 OS=Homo sapiens GN=COLEC11 PE=1 SV=1
HLA-DRB1	0.592044	21.1784	0.885197	0.384059	0.865955	-4.62043	18	10	21.5127	21.7526	19.6274	19.5733	20.1961	18.6099	17.8455	16.3885	21.4809	20.9664	22.963	22.4121	19.6052	21.4729	21.58	21.7927	19.7801	22.2558	22.2663	23.4355	19.3055	21.4729	23.8037	22.4476	23.6421	23.5732	20.4148	22.8174	21.0319	21.4419	0.101425	0.0562879	21.4729	21.7726	HLA-DRB1	>sp|P04229|2B11_HUMAN	0	3	sp|P04229|2B11_HUMAN HLA class II histocompatibility antigen, DRB1-1 beta chain OS=Homo sapiens GN=HLA-DRB1 PE=1 SV=2
RDX	0.329747	20.0514	0.885119	0.3841	0.865955	-4.62044	18	10	19.7146	19.7647	20.8666	20.1615	19.8333	18.7209	20.8251	20.3138	20.5405	19.3099	21.0442	20.6047	19.6449	17.7182	19.3012	20.5733	20.3693	21.1532	20.5222	19.7923	20.4273	21.6379	20.0984	19.6052	20.1262	21.247	18.3286	19.1944	19.9287	20.2722	0.0505419	0.0306663	20.1439	20.1778	RDX	>sp|P35241|RADI_HUMAN	0	2	sp|P35241|RADI_HUMAN Radixin OS=Homo sapiens GN=RDX PE=1 SV=1
SPOCD1	2.35816	10.2094	0.885039	0.384142	0.865955	-4.62045	11	8	16.7241	5.84244	0	0	17.8821	8.24179	0	0	0	0	8.5948	0	5.22948	17.0328	17.8821	18.7954	18.0409	0	16.5653	19.6827	15.3645	14.9843	8.13727	20.6501	0	18.3286	19.2113	18.6736	9.754432	11.0284	0.882078	0.723302	11.613	12.5801	SPOCD1	>sp|Q6ZMY3|SPOC1_HUMAN	0.00860092	1	sp|Q6ZMY3|SPOC1_HUMAN SPOC domain-containing protein 1 OS=Homo sapiens GN=SPOCD1 PE=2 SV=1
PGLYRP2	-0.554152	21.8729	-0.8848	0.384269	0.865955	-4.62048	18	10	21.1445	22.082	24.1448	24.3606	23.708	25.7583	24.5977	22.9695	21.6047	21.7196	21.8231	28.5427	19.6514	21.3328	20.6108	18.7728	20.386	22.2314	22.4222	20.4858	19.0495	20.2877	21.1034	21.3093	21.0175	19.9748	20.8005	20.5506	21.9529	21.7289	0.109763	0.075453	21.0604	21.9525	PGLYRP2	>sp|Q96PD5|PGRP2_HUMAN	0	1	sp|Q96PD5|PGRP2_HUMAN N-acetylmuramoyl-L-alanine amidase OS=Homo sapiens GN=PGLYRP2 PE=1 SV=1
ECM1	-0.277397	25.4137	-0.884309	0.384529	0.865955	-4.62055	18	10	24.4676	26.2925	25.4818	25.5796	24.1554	25.2564	24.7245	25.4909	26.0398	25.2802	25.8871	25.3063	26.4473	24.8118	25.3671	24.6107	26.1987	25.4534	24.802	25.7443	25.6794	25.4534	27.032	24.6725	24.0121	26.2814	24.8578	26.1987	25.5175	25.227	0.0271917	0.0317373	25.4721	25.1277	ECM1	>sp|Q16610|ECM1_HUMAN	0	1	sp|Q16610|ECM1_HUMAN Extracellular matrix protein 1 OS=Homo sapiens GN=ECM1 PE=1 SV=2
sp|P06314|KV404_HUMAN Ig kappa chain V-IV region B17 OS=Homo sapiens PE=2 SV=1	-0.583066	19.8332	-0.881942	0.385784	0.865955	-4.6209	18	10	18.4674	22.0987	16.2736	21.9443	20.9325	22.1626	18.7617	17.6413	20.2592	19.8144	18.5541	16.9351	18.7482	20.7011	20.5222	20.2592	18.6267	20.088	20.3365	20.4962	20.7932	18.5824	18.4941	18.4366	19.108	22.8421	22.2409	21.2101	20.0631	19.4195	0.0838745	0.0848381	20.37770	19.4181	sp|P06314|KV404_HUMAN Ig kappa chain V-IV region B17 OS=Homo sapiens PE=2 SV=1	>sp|P06314|KV404_HUMAN	0	1	sp|P06314|KV404_HUMAN Ig kappa chain V-IV region B17 OS=Homo sapiens PE=2 SV=1
CFH	-0.280664	26.8928	-0.881893	0.38581	0.865955	-4.62091	18	10	26.0742	26.8651	27.707	27.3854	26.8202	26.5772	27.8593	28.2529	26.8202	25.9845	26.8988	27.4575	27.3427	26.1601	26.6916	25.6205	28.1887	27.4782	25.8149	26.4842	26.3091	26.4568	27.7537	26.7302	25.8871	28.1528	26.5772	26.6483	26.9804	26.7352	0.0292549	0.0262801	26.67	26.8426	CFH	>sp|P08603|CFAH_HUMAN	0	1	sp|P08603|CFAH_HUMAN Complement factor H OS=Homo sapiens GN=CFH PE=1 SV=4
IGHV3-23	-0.470904	25.1375	-0.877805	0.387985	0.865955	-4.6215	18	10	26.1451	25.6986	25.1101	24.1766	25.2692	25.4909	25.1101	26.0009	25.1219	26.2569	26.4568	24.8927	24.1227	23.7182	23.0487	23.9707	23.7267	23.4233	24.1648	27.2903	23.6264	23.7938	27.1724	24.4465	27.7783	26.2925	27.5195	24.0255	25.2801	24.8808	0.0600611	0.0405988	25.116	24.77830	IGHV3-23	>sp|P01764|HV303_HUMAN	0	1	sp|P01764|HV303_HUMAN Ig heavy chain V-III region 23 OS=Homo sapiens GN=IGHV3-23 PE=1 SV=2
CFHR5	-0.443148	21.1508	-0.877715	0.388033	0.865955	-4.62151	18	10	19.5614	20.6182	19.4758	20.7275	20.9419	21.7196	22.2776	19.5956	20.7275	19.5842	19.6449	23.3249	24.3204	21.58	20.6182	20.3033	22.7274	21.7196	20.353	20.1337	22.1248	21.3409	20.666	21.1697	19.7325	23.5828	21.2562	22.3962	21.3397	20.8108	0.0575109	0.0688864	21.2985	20.4856	CFHR5	>sp|Q9BXR6|FHR5_HUMAN	0	1	sp|Q9BXR6|FHR5_HUMAN Complement factor H-related protein 5 OS=Homo sapiens GN=CFHR5 PE=1 SV=1
MME	0.420472	23.6982	0.876066	0.388912	0.865955	-4.62175	18	10	22.2409	24.83	24.9125	22.9186	24.0666	22.3361	21.9443	24.5244	23.7516	22.7096	24.0455	25.6986	24.8927	25.4257	24.3318	24.1648	23.1937	23.7452	23.0055	23.4161	24.2524	23.5903	20.3365	23.708	23.3758	25.4126	23.2642	23.4544	23.552	23.9612	0.0558843	0.0356594	23.4353	24.0561	MME	>sp|P08473|NEP_HUMAN	0	1	sp|P08473|NEP_HUMAN Neprilysin OS=Homo sapiens GN=MME PE=1 SV=2
ACTN3	0.736698	22.5577	0.875606	0.389158	0.865955	-4.62182	18	10	22.1543	23.4809	23.9463	24.505	23.8778	22.9786	23.5979	24.0553	21.8642	23.3249	23.3462	23.8256	23.7593	21.2655	19.4016	20.883	22.3361	27.5195	20.9159	18.2146	21.7927	22.3545	20.6405	21.4442	20.119	28.7528	20.5405	20.7189	22.2382	23.1327	0.106164	0.0850095	22.1002	23.4136	ACTN3	>sp|Q08043|ACTN3_HUMAN	0	3	sp|Q08043|ACTN3_HUMAN Alpha-actinin-3 OS=Homo sapiens GN=ACTN3 PE=1 SV=2
ARPC4-TTLL3	0.412357	20.1795	0.875487	0.389221	0.865955	-4.62183	18	10	17.4862	19.4169	18.3408	17.4009	19.0069	18.2328	18.6466	18.0409	16.3768	18.2992	17.8821	18.2702	22.6984	21.9362	17.1935	20.6374	22.7897	22.5258	22.4081	21.693	21.2184	21.494	22.0003	21.4338	21.6088	22.307	23.3204	22.3601	20.1772	20.1836	0.113076	0.0997328	21.35620	20.0272	ARPC4-TTLL3	>tr|A0A0A6YYG9|A0A0A6YYG9_HUMAN	0	2	tr|A0A0A6YYG9|A0A0A6YYG9_HUMAN Protein ARPC4-TTLL3 OS=Homo sapiens GN=ARPC4-TTLL3 PE=4 SV=1
FBLN5	2.02742	7.88741	0.875045	0.389458	0.865955	-4.6219	8	7	11.8615	17.0844	14.6399	14.3015	19.6183	17.9031	18.1046	17.2576	19.0979	0	8.5948	18.6267	5.22948	0	0	0	0	0	23.316	0	0	0	8.13727	0	0	7.07451	0	0	6.694622	10.0344	1.2402	0.859678	0.00000	10.2281	FBLN5	>sp|Q9UBX5|FBLN5_HUMAN	0.00238949	2	sp|Q9UBX5|FBLN5_HUMAN Fibulin-5 OS=Homo sapiens GN=FBLN5 PE=1 SV=1
AMMECR1L	-2.26076	14.8688	-0.872469	0.390835	0.865955	-4.62227	16	9	16.3004	5.84244	16.7241	20.1865	18.0409	16.9813	17.0064	16.6958	17.6795	20.6047	27.2903	16.7443	5.22948	18.7728	19.108	18.5698	20.1961	14.6399	0	0	13.565	19.1212	20.8251	14.9843	18.8926	7.07451	15.2503	0	15.4835	13.7622	0.418634	0.576662	17.343	15.6423	AMMECR1L	>sp|Q6DCA0|AMERL_HUMAN	0.00616143	1	sp|Q6DCA0|AMERL_HUMAN AMMECR1-like protein OS=Homo sapiens GN=AMMECR1L PE=1 SV=1
COLEC10	0.268721	21.4393	0.86545	0.394605	0.865955	-4.62327	18	10	21.8497	20.8988	21.2392	20.9075	22.3545	20.1781	21.2322	22.2867	21.8819	20.6564	21.0529	19.1819	21.1283	22.4121	22.082	21.1445	21.247	22.0101	21.9275	22.1722	21.4599	20.8071	21.6605	22.1248	22.7274	21.0814	21.7283	20.8666	21.365	21.573	0.0409629	0.0245597	21.3535	21.5444	COLEC10	>sp|Q9Y6Z7|COL10_HUMAN	0	1	sp|Q9Y6Z7|COL10_HUMAN Collectin-10 OS=Homo sapiens GN=COLEC10 PE=2 SV=2
HIST1H2BA	-0.474061	20.2052	-0.863603	0.395601	0.865955	-4.62354	18	10	21.8571	17.4625	20.4401	19.7146	17.7278	19.8421	20.7897	18.5075	19.5348	19.463	20.8786	20.3292	20.9461	20.7729	23.7267	19.7112	21.8316	18.7134	21.5287	19.5842	20.8666	17.6208	21.6737	19.158	20.088	21.2263	20.8251	20.9252	20.4068	19.8423	0.0660307	0.0777982	20.551	20.0757	HIST1H2BA	>sp|Q96A08|H2B1A_HUMAN	0	2	sp|Q96A08|H2B1A_HUMAN Histone H2B type 1-A OS=Homo sapiens GN=HIST1H2BA PE=1 SV=3
sp|P01824|HV206_HUMAN Ig heavy chain V-II region WAH OS=Homo sapiens PE=1 SV=1	0.293212	23.1666	0.863516	0.395647	0.865955	-4.62355	18	10	23.3064	22.1543	22.8121	23.059	23.1679	23.1023	22.1353	22.326	22.9986	22.9536	22.3714	22.6372	24.2524	24.9364	23.3249	24.2313	22.1722	23.1512	23.9463	24.9735	22.5435	23.0304	22.3714	23.6172	23.5149	21.5539	24.7794	23.2408	23.0919	23.3011	0.0417722	0.0311624	23.0145	23.2372	sp|P01824|HV206_HUMAN Ig heavy chain V-II region WAH OS=Homo sapiens PE=1 SV=1	>sp|P01824|HV206_HUMAN	0	1	sp|P01824|HV206_HUMAN Ig heavy chain V-II region WAH OS=Homo sapiens PE=1 SV=1
sp|P23083|HV103_HUMAN Ig heavy chain V-I region V35 OS=Homo sapiens PE=1 SV=1	0.291335	23.5769	0.863401	0.395709	0.865955	-4.62356	18	10	24.7627	23.2719	24.2524	23.4926	24.5386	23.8502	23.4161	24.1448	24.2313	23.5732	24.1982	23.4606	22.8514	23.7593	22.6168	23.6878	23.5903	21.9924	23.3993	21.541	24.5576	22.1626	23.2719	25.1101	22.8227	23.0762	23.9707	24.5498	23.4493	23.8065	0.0337622	0.0400234	23.5329	23.943	sp|P23083|HV103_HUMAN Ig heavy chain V-I region V35 OS=Homo sapiens PE=1 SV=1	>sp|P23083|HV103_HUMAN	0	1	sp|P23083|HV103_HUMAN Ig heavy chain V-I region V35 OS=Homo sapiens PE=1 SV=1
PRDX6	1.71022	16.6991	0.863374	0.395724	0.865955	-4.62357	16	10	12.031	17.9031	17.0581	15.4289	17.5438	17.9175	18.2702	0	20.5506	19.5348	18.7482	20.2522	17.8455	17.8079	16.5653	18.6036	0	19.8939	18.6736	17.9031	16.9351	18.7954	18.0031	19.0202	19.6052	15.9637	17.4009	19.3186	16.1251	17.7321	0.373923	0.121893	17.9103	18.2534	PRDX6	>sp|P30041|PRDX6_HUMAN	0	1	sp|P30041|PRDX6_HUMAN Peroxiredoxin-6 OS=Homo sapiens GN=PRDX6 PE=1 SV=3
PFKM	-0.267778	22.2123	-0.862014	0.396459	0.865955	-4.62376	18	10	24.2313	24.4052	24.3409	24.1036	24.5977	23.4809	23.6421	23.2028	24.113	23.2719	23.5732	24.0121	20.7785	21.3243	22.0431	20.2688	20.9252	19.9281	20.9502	19.3099	21.0738	21.1947	21.6047	19.4758	20.7729	21.7442	20.976	22.6008	22.1887	22.255	0.0634971	0.0959894	21.8937	22.2617	PFKM	>sp|P08237|PFKAM_HUMAN	0	1	sp|P08237|PFKAM_HUMAN ATP-dependent 6-phosphofructokinase, muscle type OS=Homo sapiens GN=PFKM PE=1 SV=2
MST1	0.643124	20.6876	0.86108	0.396963	0.865955	-4.62389	18	10	20.8494	20.3773	20.1519	20.1337	21.8316	19.7923	20.0574	20.386	23.0144	21.3034	20.7275	18.4044	21.3328	20.7785	19.7854	20.036	22.326	20.666	22.99	20.9419	12.9319	21.1532	22.6806	21.8722	20.4044	22.5757	20.6263	21.121	20.4676	21.0835	0.108267	0.0438666	20.7024	20.7884	MST1	>sp|P26927|HGFL_HUMAN	0	2	sp|P26927|HGFL_HUMAN Hepatocyte growth factor-like protein OS=Homo sapiens GN=MST1 PE=1 SV=2
DNPEP	1.50265	18.9488	0.858315	0.398461	0.865955	-4.62429	17	10	17.9856	5.84244	20.5506	19.0069	23.2408	17.6961	16.4	20.4629	18.5075	0	20.8005	16.3768	21.3651	21.7041	20.2151	22.9367	17.9671	19.3583	21.0963	20.3931	21.3409	22.6946	21.1947	22.6806	20.9075	19.3642	21.3409	19.1358	18.5949	19.5857	0.267553	0.260072	19.7896	20.94840	DNPEP	>sp|Q9ULA0|DNPEP_HUMAN	0	2	sp|Q9ULA0|DNPEP_HUMAN Aspartyl aminopeptidase OS=Homo sapiens GN=DNPEP PE=1 SV=1
sp|P01611|KV119_HUMAN Ig kappa chain V-I region Wes OS=Homo sapiens PE=1 SV=1	-0.352211	24.4785	-0.85753	0.398886	0.865955	-4.6244	18	10	25.3967	24.9735	23.7516	23.3064	24.3524	24.0375	24.6807	26.3387	25.6205	26.1316	21.5539	25.0715	23.8703	24.5151	24.4465	24.9125	23.2478	25.0836	24.3014	25.3197	24.2407	24.0006	23.841	24.505	25.4257	23.0055	24.83	24.6388	24.5944	24.2701	0.0386345	0.0449429	24.577	24.4287	sp|P01611|KV119_HUMAN Ig kappa chain V-I region Wes OS=Homo sapiens PE=1 SV=1	>sp|P01611|KV119_HUMAN	0	1	sp|P01611|KV119_HUMAN Ig kappa chain V-I region Wes OS=Homo sapiens PE=1 SV=1
KRT81	-0.427404	24.5661	-0.857299	0.399012	0.865955	-4.62443	18	10	24.0831	24.7375	23.7593	24.372	24.1327	24.9031	23.7452	24.1766	24.3014	23.7938	23.3888	23.8883	23.5018	23.086	27.9104	24.2407	23.8256	24.7245	25.1642	24.1766	23.5344	25.3967	25.1642	24.6388	26.1805	25.6348	22.8771	28.5134	24.7489	24.2371	0.0618796	0.0239482	24.239	24.1867	KRT81	>sp|Q14533|KRT81_HUMAN	0	2	sp|Q14533|KRT81_HUMAN Keratin, type II cuticular Hb1 OS=Homo sapiens GN=KRT81 PE=1 SV=3
CD59	-0.230197	22.6108	-0.856473	0.39946	0.865955	-4.62455	18	10	21.0359	23.2478	22.2132	22.6883	21.8139	22.7821	23.1417	21.8139	21.2953	21.7131	22.8121	22.6705	22.2409	23.5732	23.2325	22.3425	22.5258	22.5435	22.9695	23.5149	23.2238	22.2626	23.4233	22.9986	22.3361	22.1179	23.1339	23.4355	22.7158	22.4218	0.0299342	0.0291895	22.7352	22.443	CD59	>sp|P13987|CD59_HUMAN	0	2	sp|P13987|CD59_HUMAN CD59 glycoprotein OS=Homo sapiens GN=CD59 PE=1 SV=1
CHD6	2.32172	14.749	0.856413	0.399492	0.865955	-4.62456	14	9	21.9	19.8981	16.4486	20.9206	15.1364	20.0258	18.8926	18.5329	19.5071	18.5879	17.0196	18.8016	19.1212	19.8672	0	0	18.9196	19.3952	17.5111	0	19.7854	18.1109	8.13727	20.883	0	7.07451	0	18.4941	13.6476	16.7313	0.614694	0.372741	18.5604	18.3162	CHD6	>sp|Q8TD26|CHD6_HUMAN	0.000304507	2	sp|Q8TD26|CHD6_HUMAN Chromodomain-helicase-DNA-binding protein 6 OS=Homo sapiens GN=CHD6 PE=1 SV=4
C6	-0.261892	24.3521	-0.856083	0.399672	0.865955	-4.6246	18	10	24.2221	24.1036	23.8607	23.7593	24.7031	24.3606	24.3933	25.1759	24.1648	23.4809	23.9629	23.8703	23.3351	24.3014	24.505	24.0666	26.6734	25.1101	23.841	23.3758	23.8778	24.3104	25.0836	24.4261	24.1036	25.8708	24.3104	24.6107	24.4571	24.1631	0.0335201	0.0204372	24.31040	24.0851	C6	>sp|P13671|CO6_HUMAN	0	1	sp|P13671|CO6_HUMAN Complement component C6 OS=Homo sapiens GN=C6 PE=1 SV=3
MMRN1	1.37939	19.5507	0.852795	0.40146	0.867473	-4.62507	17	10	21.3725	20.9587	17.8275	0	22.3962	22.326	20.6108	20.7189	20.8327	21.9674	21.7131	19.5471	19.3286	16.8093	20.514	21.4847	20.2877	19.4169	21.7283	20.816	19.8234	19.4169	21.6128	17.5938	19.855	20.5405	18.6736	19.2478	19.08890	20.382	0.258187	0.0842072	20.4009	21.1656	MMRN1	>sp|Q13201|MMRN1_HUMAN	0	2	sp|Q13201|MMRN1_HUMAN Multimerin-1 OS=Homo sapiens GN=MMRN1 PE=1 SV=3
IGHV3-43	0.352326	22.8699	0.851002	0.402437	0.867473	-4.62532	18	10	23.6958	24.3606	23.5828	23.4717	23.8256	24.8696	23.0762	23.7267	23.2924	24.9735	22.99	23.7267	22.6883	22.7821	21.1532	23.0412	21.398	22.4315	22.7739	22.6883	22.0903	21.6671	19.663	22.7096	22.9367	20.1519	24.8213	21.7686	22.681	23.2099	0.067409	0.0267663	22.8594	23.0156	IGHV3-43	>tr|A0A0B4J1X8|A0A0B4J1X8_HUMAN	0	1	tr|A0A0B4J1X8|A0A0B4J1X8_HUMAN Protein IGHV3-43 (Fragment) OS=Homo sapiens GN=IGHV3-43 PE=4 SV=1
TIAM2	1.48974	18.1481	0.850841	0.402525	0.867473	-4.62534	17	10	18.9959	16.5013	17.4009	15.6767	15.6767	8.24179	19.0495	16.9813	13.7016	19.8333	18.1426	16.6649	21.5159	20.4782	20.2877	19.4016	21.3725	20.976	19.4758	20.0224	22.2626	21.9275	22.9786	20.6823	0	20.0574	20.2953	19.5471	17.7432	18.87690	0.319493	0.102782	19.9279	19.1988	TIAM2	>sp|Q8IVF5|TIAM2_HUMAN	0.00411523	3	sp|Q8IVF5|TIAM2_HUMAN T-lymphoma invasion and metastasis-inducing protein 2 OS=Homo sapiens GN=TIAM2 PE=2 SV=4
TPI1	-2.63138	10.2997	-0.848348	0.403886	0.868034	-4.62569	12	6	11.7264	5.84244	17.0064	18.9131	18.9959	8.24179	18.8805	17.5688	0	15.6767	18.199	19.6827	19.4169	16.9032	0	0	17.7182	0	0	18.199	0	0	8.13727	0	18.2146	19.0693	0	0	10.9558	9.118707	0.784516	0.966057	16.29	8.784428	TPI1	>sp|P60174|TPIS_HUMAN	0.00292056	2	sp|P60174|TPIS_HUMAN Triosephosphate isomerase OS=Homo sapiens GN=TPI1 PE=1 SV=3
CCDC84	-0.605536	21.0857	-0.847166	0.404533	0.868034	-4.62586	18	10	19.6183	20.9252	22.6097	22.5757	21.6816	22.9267	18.8672	23.1937	16.4636	21.6309	18.9131	17.2221	19.5024	21.6605	22.5053	19.6274	22.7739	19.108	22.5435	22.7969	22.4315	22.1078	23.1339	21.8139	19.7146	22.3882	20.8071	20.8583	21.3365	20.63430	0.0946348	0.0699305	22.24800	20.2763	CCDC84	>sp|Q86UT8|CCD84_HUMAN	0.00713674	2	sp|Q86UT8|CCD84_HUMAN Coiled-coil domain-containing protein 84 OS=Homo sapiens GN=CCDC84 PE=2 SV=1
TGFBI	-0.236797	21.6246	-0.845636	0.405371	0.868034	-4.62607	18	10	21.6671	22.3545	22.1626	21.975	20.9587	21.9186	22.6008	21.2655	21.4516	21.8403	22.9367	22.4476	20.3292	21.3093	22.1078	19.855	20.6928	21.8403	20.6501	21.3808	21.9275	21.8819	21.9924	22.4121	21.5096	21.2101	21.4686	21.3409	21.6845	21.5166	0.021872	0.0472399	21.6749	21.7537	TGFBI	>sp|Q15582|BGH3_HUMAN	0.00296638	1	sp|Q15582|BGH3_HUMAN Transforming growth factor-beta-induced protein ig-h3 OS=Homo sapiens GN=TGFBI PE=1 SV=1
YWHAZ	-0.258549	23.5493	-0.844402	0.406047	0.868034	-4.62624	18	10	22.0242	24.5576	24.505	25.7443	24.3606	24.4368	24.7513	23.6264	24.5151	23.7182	24.7794	24.5151	23.2559	22.5435	22.4951	23.1221	23.3249	23.086	22.7365	22.9186	22.7635	23.5979	24.0121	22.3545	22.4041	23.7673	21.984	23.4809	23.5888	23.4782	0.0413083	0.0424702	23.6121	23.189	YWHAZ	>sp|P63104|1433Z_HUMAN	0	2	sp|P63104|1433Z_HUMAN 14-3-3 protein zeta/delta OS=Homo sapiens GN=YWHAZ PE=1 SV=1
GNG5	-0.632861	19.5606	-0.843806	0.406375	0.868034	-4.62633	18	10	16.5242	20.2522	21.2759	20.7785	21.1532	20.2777	19.6367	20.7115	18.7841	15.5137	18.1172	20.9075	21.6379	17.1751	19.3583	20.0984	18.7059	15.5137	17.8079	19.191	20.5328	22.3361	21.4442	19.1212	19.0592	22.6462	20.5663	18.5698	19.7886	19.1502	0.0881671	0.109842	19.9572	19.6098	GNG5	>sp|P63218|GBG5_HUMAN	0	1	sp|P63218|GBG5_HUMAN Guanine nucleotide-binding protein G(I)/G(S)/G(O) subunit gamma-5 OS=Homo sapiens GN=GNG5 PE=1 SV=3
IGHV1OR15-1	2.31021	16.0721	0.837956	0.409594	0.870076	-4.62714	15	10	23.3888	17.8821	17.3166	20.321	18.4674	20.6735	19.4169	17.1515	19.158	20.8071	18.4146	0	5.22948	21.3034	18.6466	17.3752	18.3158	20.0474	17.2221	22.0165	20.4401	0	8.13727	22.1543	0	7.07451	19.3186	19.7415	15.1401	17.74980	0.532314	0.275245	19.2383	18.1484	IGHV1OR15-1	>tr|A0A075B7D0|A0A075B7D0_HUMAN	0	1	tr|A0A075B7D0|A0A075B7D0_HUMAN Protein IGHV1OR15-1 (Fragment) OS=Homo sapiens GN=IGHV1OR15-1 PE=4 SV=1
IGLV2-11	0.37456	24.6161	0.834784	0.411346	0.870076	-4.62758	18	10	25.8871	26.0398	24.0831	26.0595	26.7905	25.8306	26.2422	25.1101	25.6986	25.6058	24.802	23.708	24.2313	24.0553	25.8563	26.3843	21.8231	24.0255	23.6353	25.1219	23.8329	22.6608	22.3197	23.7516	25.1642	22.7897	24.1327	23.6074	24.4233	24.9631	0.0572708	0.0478075	24.6214	24.5166	IGLV2-11	>tr|A0A075B6K3|A0A075B6K3_HUMAN	0	1	tr|A0A075B6K3|A0A075B6K3_HUMAN Protein IGLV2-11 (Fragment) OS=Homo sapiens GN=IGLV2-11 PE=1 SV=1
H2AFX	-1.82146	17.454	-0.834412	0.411552	0.870076	-4.62763	17	9	20.6374	5.84244	0	0	17.0064	8.24179	20.2953	21.3093	20.0474	18.8739	19.9481	20.113	18.2564	20.4273	23.3728	17.8538	21.6379	19.5117	21.2516	21.0175	15.8953	19.7801	20.1226	18.7897	17.9764	20.3174	19.7146	20.4706	18.3118	15.9098	0.303974	0.446135	20.1178	18.5231	H2AFX	>sp|P16104|H2AX_HUMAN	0	2	sp|P16104|H2AX_HUMAN Histone H2AX OS=Homo sapiens GN=H2AFX PE=1 SV=2
HIST1H2AA	-1.82146	17.454	-0.834412	0.411552	0.870076	-4.62763	17	9	20.6374	5.84244	0	0	17.0064	8.24179	20.2953	21.3093	20.0474	18.8739	19.9481	20.113	18.2564	20.4273	23.3728	17.8538	21.6379	19.5117	21.2516	21.0175	15.8953	19.7801	20.1226	18.7897	17.9764	20.3174	19.7146	20.4706	18.3118	15.9098	0.303974	0.446135	20.1178	18.5231	HIST1H2AA	>sp|Q96QV6|H2A1A_HUMAN	0	2	sp|Q96QV6|H2A1A_HUMAN Histone H2A type 1-A OS=Homo sapiens GN=HIST1H2AA PE=1 SV=3
TUBA3C	0.308724	22.3634	0.832778	0.412456	0.870076	-4.62786	18	10	22.8988	20.8494	22.5053	21.4771	21.3409	21.8819	23.6353	21.6671	19.4897	21.1116	22.3479	22.8882	23.4233	22.3962	22.4726	22.516	22.8421	23.8502	22.8514	22.3882	21.8497	24.5705	22.3013	22.3601	22.1543	23.1784	22.1834	22.7454	22.2907	22.4943	0.0479167	0.0393982	22.3448	22.5106	TUBA3C	>sp|Q13748|TBA3C_HUMAN	0	2	sp|Q13748|TBA3C_HUMAN Tubulin alpha-3C/D chain OS=Homo sapiens GN=TUBA3C PE=1 SV=3
TFAP2D	0.746774	27.4034	0.829928	0.414037	0.870076	-4.62825	18	10	26.6483	28.0243	29.076	26.7607	28.3279	28.5134	28.7908	20.0082	20.6344	27.248	27.7783	29.6234	29.1145	28.1528	28.7528	27.0999	29.4459	28.3666	27.2903	27.8593	29.1145	28.4022	28.971	26.2814	24.7245	28.5427	28.1528	25.5898	27.1826	27.8007	0.10314	0.0347276	28.2775	27.9013	TFAP2D	>sp|Q7Z6R9|AP2D_HUMAN	0.00942211	1	sp|Q7Z6R9|AP2D_HUMAN Transcription factor AP-2-delta OS=Homo sapiens GN=TFAP2D PE=2 SV=1
TALDO1	-2.73542	10.2079	-0.827884	0.415173	0.870076	-4.62853	12	6	16.5013	18.199	0	18.8516	18.9029	8.24179	0	19.2717	18.9029	19.7146	8.5948	0	5.22948	15.0886	16.9351	0	0	0	19.8421	15.6086	11.6367	0	18.7059	0	0	16.1197	0	19.4758	11.0307	8.726956	0.772088	1.00633	15.3486	6.912139	TALDO1	>sp|P37837|TALDO_HUMAN	0	2	sp|P37837|TALDO_HUMAN Transaldolase OS=Homo sapiens GN=TALDO1 PE=1 SV=2
HP	0.330063	32.1452	0.827206	0.41555	0.870076	-4.62862	18	10	32.3535	33.3295	32.3535	30.9587	30.9587	32.7581	31.1639	31.4558	32.3535	33.3295	33.7876	33.3295	31.5755	32.3535	32.3535	33.7876	32.0892	31.7235	31.5755	30.8185	32.5405	31.5755	31.1639	32.3535	33.7876	30.6602	32.7581	30.8185	32.0149	32.3798	0.0303941	0.0302098	32.2214	32.3535	HP	>sp|P00738|HPT_HUMAN	0	3	sp|P00738|HPT_HUMAN Haptoglobin OS=Homo sapiens GN=HP PE=1 SV=1
FTL	0.39472	26.5066	0.825421	0.416545	0.870076	-4.62887	18	10	29.3392	25.6205	26.5588	26.1451	25.1759	25.9407	25.537	27.5195	26.8478	25.7723	27.2664	26.745	26.0134	26.0968	26.1601	27.0821	25.8306	25.2313	29.555	26.8364	25.5136	25.8708	28.5134	25.7723	25.6517	27.9104	25.3409	26.3387	26.365	26.7615	0.0333318	0.059138	26.1209	26.2861	FTL	>sp|P02792|FRIL_HUMAN	0	1	sp|P02792|FRIL_HUMAN Ferritin light chain OS=Homo sapiens GN=FTL PE=1 SV=2
MMP9	0.417562	21.0771	0.823922	0.417381	0.870076	-4.62907	18	10	21.7996	22.6372	20.3931	19.7255	19.9748	20.2877	19.0592	20.8494	19.3397	20.4858	20.5041	20.2151	22.7897	22.7533	20.593	22.3013	22.0903	18.9853	22.8302	21.6671	23.7755	20.5733	20.036	20.4113	21.0814	23.2924	22.2699	19.4368	20.974	21.2627	0.0659758	0.064537	20.5831	21.1518	MMP9	>sp|P14780|MMP9_HUMAN	0	1	sp|P14780|MMP9_HUMAN Matrix metalloproteinase-9 OS=Homo sapiens GN=MMP9 PE=1 SV=3
LRRC15	1.72914	17.0745	0.823028	0.41788	0.870076	-4.62919	16	10	19.5117	20.5405	18.5397	20.1071	21.0267	20.5041	21.6605	20.8742	21.0896	21.7442	23.841	21.7131	17.9031	19.191	22.3425	13.3118	17.9856	11.6367	21.6128	15.5553	19.0592	0	8.13727	18.6267	0	7.07451	16.9032	17.5938	16.19640	18.6551	0.450374	0.198926	19.1251	19.0692	LRRC15	>sp|Q8TF66|LRC15_HUMAN	0	1	sp|Q8TF66|LRC15_HUMAN Leucine-rich repeat-containing protein 15 OS=Homo sapiens GN=LRRC15 PE=2 SV=2
CAMSAP2	-0.342771	21.8329	-0.822335	0.418267	0.870076	-4.62929	18	10	22.7184	21.3725	21.0094	21.3496	20.1615	21.4381	20.976	21.0676	21.0814	20.4324	21.5967	21.2562	21.975	22.2867	23.3828	21.6047	23.3758	22.5928	20.8251	25.0715	22.2205	23.1679	22.5053	21.5096	23.5903	21.0676	21.5967	20.088	21.9975	21.5366	0.0590848	0.0360185	21.5174	21.5531	CAMSAP2	>sp|Q08AD1|CAMP2_HUMAN	0.00275049	1	sp|Q08AD1|CAMP2_HUMAN Calmodulin-regulated spectrin-associated protein 2 OS=Homo sapiens GN=CAMSAP2 PE=1 SV=3
H3F3A	-0.452092	21.3571	-0.819999	0.419574	0.870076	-4.62961	18	10	21.7686	20.7189	23.4544	22.1626	20.0676	21.5096	20.9252	23.1339	18.6358	23.8607	20.4782	19.2913	20.4273	22.3479	22.7821	19.7854	22.8679	21.3903	22.4802	20.7011	20.119	20.4962	20.8915	20.0984	20.5663	21.6227	23.5661	21.8497	21.5183	21.0669	0.0671769	0.0564988	21.5661	20.5986	H3F3A	>sp|P84243|H33_HUMAN	0	2	sp|P84243|H33_HUMAN Histone H3.3 OS=Homo sapiens GN=H3F3A PE=1 SV=2
H3F3B	-0.452092	21.3571	-0.819999	0.419574	0.870076	-4.62961	18	10	21.7686	20.7189	23.4544	22.1626	20.0676	21.5096	20.9252	23.1339	18.6358	23.8607	20.4782	19.2913	20.4273	22.3479	22.7821	19.7854	22.8679	21.3903	22.4802	20.7011	20.119	20.4962	20.8915	20.0984	20.5663	21.6227	23.5661	21.8497	21.5183	21.0669	0.0671769	0.0564988	21.5661	20.5986	H3F3B	>tr|K7ES00|K7ES00_HUMAN	0	2	tr|K7ES00|K7ES00_HUMAN Histone H3.3 (Fragment) OS=Homo sapiens GN=H3F3B PE=1 SV=1
HIST1H3A	-0.452092	21.3571	-0.819999	0.419574	0.870076	-4.62961	18	10	21.7686	20.7189	23.4544	22.1626	20.0676	21.5096	20.9252	23.1339	18.6358	23.8607	20.4782	19.2913	20.4273	22.3479	22.7821	19.7854	22.8679	21.3903	22.4802	20.7011	20.119	20.4962	20.8915	20.0984	20.5663	21.6227	23.5661	21.8497	21.5183	21.0669	0.0671769	0.0564988	21.5661	20.5986	HIST1H3A	>sp|P68431|H31_HUMAN	0	2	sp|P68431|H31_HUMAN Histone H3.1 OS=Homo sapiens GN=HIST1H3A PE=1 SV=2
HIST2H3A	-0.452092	21.3571	-0.819999	0.419574	0.870076	-4.62961	18	10	21.7686	20.7189	23.4544	22.1626	20.0676	21.5096	20.9252	23.1339	18.6358	23.8607	20.4782	19.2913	20.4273	22.3479	22.7821	19.7854	22.8679	21.3903	22.4802	20.7011	20.119	20.4962	20.8915	20.0984	20.5663	21.6227	23.5661	21.8497	21.5183	21.0669	0.0671769	0.0564988	21.5661	20.5986	HIST2H3A	>sp|Q71DI3|H32_HUMAN	0	2	sp|Q71DI3|H32_HUMAN Histone H3.2 OS=Homo sapiens GN=HIST2H3A PE=1 SV=3
HIST3H3	-0.452092	21.3571	-0.819999	0.419574	0.870076	-4.62961	18	10	21.7686	20.7189	23.4544	22.1626	20.0676	21.5096	20.9252	23.1339	18.6358	23.8607	20.4782	19.2913	20.4273	22.3479	22.7821	19.7854	22.8679	21.3903	22.4802	20.7011	20.119	20.4962	20.8915	20.0984	20.5663	21.6227	23.5661	21.8497	21.5183	21.0669	0.0671769	0.0564988	21.5661	20.5986	HIST3H3	>sp|Q16695|H31T_HUMAN	0	2	sp|Q16695|H31T_HUMAN Histone H3.1t OS=Homo sapiens GN=HIST3H3 PE=1 SV=3
COL7A1	0.741567	23.5288	0.81873	0.420285	0.870076	-4.62978	18	10	23.5454	24.2079	25.3409	24.9645	23.9803	23.4926	23.3828	26.4842	22.7969	21.1034	23.6264	23.6353	24.3014	24.5705	25.0203	22.7022	25.4818	23.5828	24.6725	17.8275	25.191	24.789	26.4298	24.4791	18.3892	24.9735	17.7816	22.0527	23.24260	24.0439	0.119834	0.0303722	24.1029	24.0941	COL7A1	>sp|Q02388|CO7A1_HUMAN	0.00975081	1	sp|Q02388|CO7A1_HUMAN Collagen alpha-1(VII) chain OS=Homo sapiens GN=COL7A1 PE=1 SV=2
UPF2	0.371336	22.9799	0.814202	0.422828	0.873845	-4.63039	18	10	22.6168	25.2692	21.9674	22.8679	21.7686	23.1221	22.9186	22.4554	22.7274	21.2022	22.0527	21.9607	22.5053	24.4261	23.1221	24.6487	23.2028	23.5661	23.3543	22.2867	25.3197	24.6725	22.4476	23.9066	20.7785	23.8329	21.5714	22.8679	22.87680	23.1656	0.051085	0.0513443	22.8679	22.9855	UPF2	>sp|Q9HAU5|RENT2_HUMAN	0.00246238	1	sp|Q9HAU5|RENT2_HUMAN Regulator of nonsense transcripts 2 OS=Homo sapiens GN=UPF2 PE=1 SV=1
KRT1	0.369141	30.5887	0.80944	0.425513	0.87484	-4.63103	18	10	31.7235	28.9312	30.6602	30.2915	28.971	31.1639	30.1578	31.0731	29.8185	30.0158	29.7689	30.9587	31.8847	31.7235	29.5045	32.0892	30.459	31.8847	30.6602	30.0869	31.5755	31.7235	29.6234	31.2913	32.3535	29.2188	27.707	31.1639	30.4788	30.7865	0.0366663	0.0391093	30.3753	30.9758	KRT1	>sp|P04264|K2C1_HUMAN	0	1	sp|P04264|K2C1_HUMAN Keratin, type II cytoskeletal 1 OS=Homo sapiens GN=KRT1 PE=1 SV=6
IGHE	1.57032	17.4127	0.808751	0.425902	0.87484	-4.63112	16	10	21.6889	18.2146	22.5663	23.6673	21.0094	20.8005	16.9813	20.1412	20.6564	22.0753	19.6367	16.4	17.9856	0	0	14.7857	19.5471	14.8328	20.9325	20.8666	15.0474	19.1478	16.2736	16.0866	17.6208	17.9031	15.0474	17.6413	16.6565	18.7739	0.390698	0.15157	17.7722	18.9257	IGHE	>sp|P01854|IGHE_HUMAN	0	1	sp|P01854|IGHE_HUMAN Ig epsilon chain C region OS=Homo sapiens GN=IGHE PE=1 SV=1
PON3	-1.72858	19.6948	-0.808657	0.425955	0.87484	-4.63114	17	9	21.1116	21.6816	20.353	22.463	21.7996	23.2559	22.7969	21.8722	21.9095	20.8988	20.2688	22.3479	22.7365	19.4758	20.2356	19.2257	20.3138	21.6492	19.6827	0	19.5842	20.9587	21.8316	0	20.4184	22.5663	21.6492	20.3693	20.1637	18.8509	0.255718	0.355946	21.3039	20.7323	PON3	>sp|Q15166|PON3_HUMAN	0	1	sp|Q15166|PON3_HUMAN Serum paraoxonase/lactonase 3 OS=Homo sapiens GN=PON3 PE=1 SV=3
KRT38	2.00353	11.4471	0.80732	0.426711	0.87484	-4.63132	11	8	17.2489	5.84244	0	0	0	8.24179	0	0	0	0	8.5948	0	5.22948	19.9787	21.9924	21.5159	18.5934	20.1913	19.4897	23.1465	20.0326	0	20.6304	18.94	21.5967	7.07451	21.426	20.7548	11.3038	11.7052	0.901538	0.738182	13.4176	12.9218	KRT38	>sp|O76015|KRT38_HUMAN	0	3	sp|O76015|KRT38_HUMAN Keratin, type I cuticular Ha8 OS=Homo sapiens GN=KRT38 PE=1 SV=3
SEPP1	-0.272766	22.4362	-0.806938	0.426928	0.87484	-4.63137	18	10	21.6605	21.6671	24.0375	20.7863	20.1519	21.9443	21.5096	22.2776	23.2719	21.984	20.119	22.0753	23.1679	22.8421	23.0683	23.1593	22.9186	22.4397	22.963	23.7516	22.7365	23.1784	22.4315	22.4554	23.3828	22.0242	23.2719	22.9367	22.5773	22.1821	0.0334673	0.0582695	22.7893	22.4476	SEPP1	>sp|P49908|SEPP1_HUMAN	0	2	sp|P49908|SEPP1_HUMAN Selenoprotein P OS=Homo sapiens GN=SEPP1 PE=1 SV=3
KRT7	-1.96073	16.6345	-0.801286	0.430134	0.876107	-4.63212	16	9	19.0341	18.7728	21.4071	19.6117	20.9075	17.8538	16.7559	17.9103	19.3142	21.2562	21.8909	21.8534	5.22948	0	22.8584	0	19.0341	17.4862	15.6767	18.5397	14.7256	0	18.1618	17.3309	20.1071	18.826	18.199	23.0235	17.1128	15.7736	0.383266	0.463225	18.6829	18.12950	KRT7	>sp|P08729|K2C7_HUMAN	0	2	sp|P08729|K2C7_HUMAN Keratin, type II cytoskeletal 7 OS=Homo sapiens GN=KRT7 PE=1 SV=5
IGLV1-36	-1.9414	14.9117	-0.801188	0.43019	0.876107	-4.63214	16	7	19.7473	23.7755	20.4273	20.765	19.4897	23.316	18.826	18.6161	21.4295	20.2271	23.2642	19.7325	18.3408	0	18.6358	0	14.8328	0	0	0	16.9813	14.5203	8.13727	19.0979	15.6086	7.07451	16.1736	18.5075	15.188	14.4143	0.455013	0.700271	17.7444	19.2938	IGLV1-36	>tr|A0A0B4J1U3|A0A0B4J1U3_HUMAN	0	2	tr|A0A0B4J1U3|A0A0B4J1U3_HUMAN Protein IGLV1-36 (Fragment) OS=Homo sapiens GN=IGLV1-36 PE=1 SV=3
SORD	2.02355	8.66367	0.798964	0.431456	0.876107	-4.63243	9	8	21.1375	5.84244	0	16.5013	17.3538	18.4366	19.9146	14.7256	17.7601	19.7647	8.5948	13.5243	5.22948	0	0	16.7674	0	17.2576	14.5607	0	0	0	8.13727	0	0	7.07451	0	0	7.546605	10.6744	1.11597	0.7222	3.537253	11.5778	SORD	>sp|Q00796|DHSO_HUMAN	0.00872516	2	sp|Q00796|DHSO_HUMAN Sorbitol dehydrogenase OS=Homo sapiens GN=SORD PE=1 SV=4
ARID4B	0.317243	21.4176	0.798708	0.431601	0.876107	-4.63247	18	10	24.655	23.4575	22.9033	22.8077	22.9741	23.9302	23.893	21.5677	23.3728	22.8362	21.4558	22.2822	20.9031	20.0326	19.9214	20.1913	19.0014	21.2142	20.2732	21.4479	18.8739	20.9934	17.7948	20.1567	19.9214	20.8625	21.2292	20.7413	21.195	21.8184	0.0832255	0.0722683	21.1113	21.3350	ARID4B	>sp|Q4LE39|ARI4B_HUMAN	0.000588062	2	sp|Q4LE39|ARI4B_HUMAN AT-rich interactive domain-containing protein 4B OS=Homo sapiens GN=ARID4B PE=1 SV=2
TMEM5	0.317243	21.4176	0.798708	0.431601	0.876107	-4.63247	18	10	24.655	23.4575	22.9033	22.8077	22.9741	23.9302	23.893	21.5677	23.3728	22.8362	21.4558	22.2822	20.9031	20.0326	19.9214	20.1913	19.0014	21.2142	20.2732	21.4479	18.8739	20.9934	17.7948	20.1567	19.9214	20.8625	21.2292	20.7413	21.195	21.8184	0.0832255	0.0722683	21.1113	21.3350	TMEM5	>sp|Q9Y2B1|TMEM5_HUMAN	0.000588062	2	sp|Q9Y2B1|TMEM5_HUMAN Transmembrane protein 5 OS=Homo sapiens GN=TMEM5 PE=1 SV=1
GSKIP	0.320325	24.0978	0.798195	0.431894	0.876107	-4.63253	18	10	26.2287	24.6613	24.6923	23.8037	25.4126	26.2422	25.9407	24.0121	25.1487	25.8019	23.6172	23.3613	22.516	23.9171	22.7184	24.6807	22.5343	24.5576	23.7452	24.1648	23.8256	24.1554	21.3093	23.9171	24.1327	22.5835	22.9536	24.1036	23.9283	24.4029	0.0535987	0.0419928	23.9646	24.6095	GSKIP	>sp|Q9P0R6|GSKIP_HUMAN	0.00174216	1	sp|Q9P0R6|GSKIP_HUMAN GSK3-beta interaction protein OS=Homo sapiens GN=GSKIP PE=1 SV=2
IGKV3-15	0.325163	26.0306	0.795206	0.4336	0.877588	-4.63293	18	10	28.5948	26.2422	25.6986	26.4568	26.2422	27.3427	26.745	27.2108	27.2289	27.193	27.032	26.3091	26.1601	27.0166	23.9244	24.9031	25.526	26.0308	25.7256	24.113	27.062	26.1316	24.4576	26.7769	26.2925	23.9463	23.8133	24.6807	25.8584	26.3406	0.0515241	0.0374428	26.3008	26.2012	IGKV3-15	>tr|A0A0B4J1T9|A0A0B4J1T9_HUMAN	0	3	tr|A0A0B4J1T9|A0A0B4J1T9_HUMAN Protein IGKV3-15 (Fragment) OS=Homo sapiens GN=IGKV3-15 PE=4 SV=1
ZNF815P	2.47702	7.8621	0.794373	0.434076	0.877588	-4.63304	9	6	19.5024	19.2367	0	0	19.9146	16.6289	0	13.6252	0	17.9464	8.5948	0	15.6086	0	0	13.7016	16.0089	0	0	0	0	14.0772	8.13727	0	14.7857	7.07451	15.2961	0	6.86556	9.65587	1.09403	0.926214	3.537253	11.1482	ZNF815P	>sp|A8K554|ZN815_HUMAN	0.00516262	1	sp|A8K554|ZN815_HUMAN Putative protein ZNF815 OS=Homo sapiens GN=ZNF815P PE=5 SV=1
PFKP	-0.415421	23.636	-0.791945	0.435466	0.878922	-4.63336	18	10	24.2759	24.5151	20.1262	23.1115	20.5222	23.1593	24.3318	24.1554	23.5979	23.2408	25.9251	23.9542	23.086	23.7673	25.2182	24.4676	23.4606	23.0941	24.2407	26.2569	23.6777	23.2559	23.059	23.1846	25.2182	22.8033	23.1846	22.9186	23.79840	23.3438	0.0392797	0.0774772	23.5292	23.7127	PFKP	>sp|Q01813|PFKAP_HUMAN	0	2	sp|Q01813|PFKAP_HUMAN ATP-dependent 6-phosphofructokinase, platelet type OS=Homo sapiens GN=PFKP PE=1 SV=2
sp|P01621|KV303_HUMAN Ig kappa chain V-III region NG9 (Fragment) OS=Homo sapiens PE=2 SV=1	0.43571	25.6965	0.788332	0.437539	0.880174	-4.63383	18	10	28.7144	26.2222	25.7256	26.4933	26.2626	27.3003	26.7094	27.1177	27.1626	27.1724	26.9836	26.3515	26.9401	26.2683	22.0165	22.0629	25.3868	26.1805	24.9125	23.316	26.7905	25.1642	24.3663	27.1724	25.9128	23.7267	22.6883	24.3804	25.4625	26.1177	0.0657269	0.066764	26.0905	26.2424	sp|P01621|KV303_HUMAN Ig kappa chain V-III region NG9 (Fragment) OS=Homo sapiens PE=2 SV=1	>sp|P01621|KV303_HUMAN	0	1	sp|P01621|KV303_HUMAN Ig kappa chain V-III region NG9 (Fragment) OS=Homo sapiens PE=2 SV=1
SERPINB12	-1.81732	9.37448	-0.784451	0.439772	0.880948	-4.63434	11	6	0	17.9856	22.8302	18.7841	22.7022	18.5075	18.4674	19.5024	17.2873	17.4862	8.5948	18.8805	5.22948	0	0	0	0	14.0772	0	0	12.031	0	8.13727	0	14.9078	7.07451	0	0	9.503660	9.14195	0.896972	1.04648	10.0841	6.912139	SERPINB12	>sp|Q96P63|SPB12_HUMAN	0.000235183	1	sp|Q96P63|SPB12_HUMAN Serpin B12 OS=Homo sapiens GN=SERPINB12 PE=1 SV=1
ATP1B1	2.65207	7.91018	0.78192	0.441233	0.880948	-4.63467	7	7	20.514	5.84244	20.514	18.0031	0	18.8516	0	0	0	17.9031	18.7617	0	5.22948	0	18.9603	0	0	11.8615	0	0	0	0	16.3768	15.8832	0	17.1751	15.6086	0	6.82659	9.86064	1.29445	0.878775	0	8.85196	ATP1B1	>sp|P05026|AT1B1_HUMAN	0.0040521	1	sp|P05026|AT1B1_HUMAN Sodium/potassium-transporting ATPase subunit beta-1 OS=Homo sapiens GN=ATP1B1 PE=1 SV=1
TUBB2A	1.1936	19.8867	0.779101	0.442863	0.880948	-4.63504	17	10	20.7897	20.3988	22.9226	21.3093	21.2357	22.1214	20.4362	22.1722	22.3229	19.0202	22.4356	20.5181	20.8327	18.9653	21.174	19.1418	18.6595	20.4228	20.4148	20.5366	19.8768	20.1465	20.0725	19.6321	19.9705	20.9625	20.3365	0	19.3667	20.8227	0.255471	0.0552962	20.3864	20.6063	TUBB2A	>sp|Q13885|TBB2A_HUMAN	0	2	sp|Q13885|TBB2A_HUMAN Tubulin beta-2A chain OS=Homo sapiens GN=TUBB2A PE=1 SV=1
TUBB2B	1.1936	19.8867	0.779101	0.442863	0.880948	-4.63504	17	10	20.7897	20.3988	22.9226	21.3093	21.2357	22.1214	20.4362	22.1722	22.3229	19.0202	22.4356	20.5181	20.8327	18.9653	21.174	19.1418	18.6595	20.4228	20.4148	20.5366	19.8768	20.1465	20.0725	19.6321	19.9705	20.9625	20.3365	0	19.3667	20.8227	0.255471	0.0552962	20.3864	20.6063	TUBB2B	>sp|Q9BVA1|TBB2B_HUMAN	0	2	sp|Q9BVA1|TBB2B_HUMAN Tubulin beta-2B chain OS=Homo sapiens GN=TUBB2B PE=1 SV=1
sp|P01705|LV202_HUMAN Ig lambda chain V-II region NEI OS=Homo sapiens PE=1 SV=1	-0.25699	22.6998	-0.777849	0.443588	0.880948	-4.6352	18	10	22.6372	23.3993	21.8139	22.1179	22.4041	22.9695	23.4544	22.6097	23.0762	23.6353	22.3545	22.963	24.2759	23.5344	22.202	20.976	22.3425	23.2642	21.2263	21.1116	23.2642	22.8988	23.0304	23.1221	22.3882	22.4951	22.7365	23.2924	22.7846	22.5474	0.0271375	0.0452684	22.9309	22.5207	sp|P01705|LV202_HUMAN Ig lambda chain V-II region NEI OS=Homo sapiens PE=1 SV=1	>sp|P01705|LV202_HUMAN	0	1	sp|P01705|LV202_HUMAN Ig lambda chain V-II region NEI OS=Homo sapiens PE=1 SV=1
sp|P01609|KV117_HUMAN Ig kappa chain V-I region Scw OS=Homo sapiens PE=1 SV=1	-0.251871	22.627	-0.777042	0.444056	0.880948	-4.63531	18	10	22.2699	22.2927	21.3587	22.8882	23.0762	22.2776	22.0327	22.9186	22.0431	24.3933	22.9695	22.6608	22.4872	22.5343	23.7354	21.9443	22.202	21.9674	22.6008	23.1679	21.2562	21.8722	22.4872	23.6673	23.3993	22.0629	24.0121	22.9786	22.7179	22.46340	0.0355326	0.0293153	22.5975	22.39	sp|P01609|KV117_HUMAN Ig kappa chain V-I region Scw OS=Homo sapiens PE=1 SV=1	>sp|P01609|KV117_HUMAN	0	1	sp|P01609|KV117_HUMAN Ig kappa chain V-I region Scw OS=Homo sapiens PE=1 SV=1
IL1RAP	-0.84453	26.2785	-0.775329	0.445049	0.880948	-4.63553	18	10	19.7923	23.3613	18.7482	18.1618	21.2263	19.5117	25.0577	27.4083	26.6916	26.8478	25.9407	26.2157	28.0527	29.1145	28.2201	30.459	28.8576	28.5134	30.0158	30.1578	28.2529	29.3392	27.8313	27.5195	30.2915	28.1887	30.2209	21.7996	26.7872	25.3629	0.132706	0.169161	28.01	26.7301	IL1RAP	>sp|Q9NPH3|IL1AP_HUMAN	0.00909358	1	sp|Q9NPH3|IL1AP_HUMAN Interleukin-1 receptor accessory protein OS=Homo sapiens GN=IL1RAP PE=1 SV=2
CKMT1A	-0.473345	19.8113	-0.77222	0.446856	0.880948	-4.63593	18	10	14.2255	19.9662	19.8826	21.2759	21.564	20.0676	21.4442	19.6367	18.199	19.1979	17.7182	21.1116	21.8403	19.3583	20.0676	19.6514	20.8494	20.6108	20.7932	19.1478	19.7146	20.6928	20.593	18.4941	18.5397	21.1375	18.7954	20.1412	19.9983	19.4746	0.0494827	0.114859	20.0676	19.9244	CKMT1A	>sp|P12532|KCRU_HUMAN	0.00222993	2	sp|P12532|KCRU_HUMAN Creatine kinase U-type, mitochondrial OS=Homo sapiens GN=CKMT1A PE=1 SV=1
CKMT2	-0.473345	19.8113	-0.77222	0.446856	0.880948	-4.63593	18	10	14.2255	19.9662	19.8826	21.2759	21.564	20.0676	21.4442	19.6367	18.199	19.1979	17.7182	21.1116	21.8403	19.3583	20.0676	19.6514	20.8494	20.6108	20.7932	19.1478	19.7146	20.6928	20.593	18.4941	18.5397	21.1375	18.7954	20.1412	19.9983	19.4746	0.0494827	0.114859	20.0676	19.9244	CKMT2	>sp|P17540|KCRS_HUMAN	0.00222993	2	sp|P17540|KCRS_HUMAN Creatine kinase S-type, mitochondrial OS=Homo sapiens GN=CKMT2 PE=1 SV=2
CSNK2A1	-0.473345	19.8113	-0.77222	0.446856	0.880948	-4.63593	18	10	14.2255	19.9662	19.8826	21.2759	21.564	20.0676	21.4442	19.6367	18.199	19.1979	17.7182	21.1116	21.8403	19.3583	20.0676	19.6514	20.8494	20.6108	20.7932	19.1478	19.7146	20.6928	20.593	18.4941	18.5397	21.1375	18.7954	20.1412	19.9983	19.4746	0.0494827	0.114859	20.0676	19.9244	CSNK2A1	>sp|P68400|CSK21_HUMAN	0.00222993	2	sp|P68400|CSK21_HUMAN Casein kinase II subunit alpha OS=Homo sapiens GN=CSNK2A1 PE=1 SV=1
CSNK2A2	-0.473345	19.8113	-0.77222	0.446856	0.880948	-4.63593	18	10	14.2255	19.9662	19.8826	21.2759	21.564	20.0676	21.4442	19.6367	18.199	19.1979	17.7182	21.1116	21.8403	19.3583	20.0676	19.6514	20.8494	20.6108	20.7932	19.1478	19.7146	20.6928	20.593	18.4941	18.5397	21.1375	18.7954	20.1412	19.9983	19.4746	0.0494827	0.114859	20.0676	19.9244	CSNK2A2	>sp|P19784|CSK22_HUMAN	0.00222993	2	sp|P19784|CSK22_HUMAN Casein kinase II subunit alpha' OS=Homo sapiens GN=CSNK2A2 PE=1 SV=1
CSNK2A3	-0.473345	19.8113	-0.77222	0.446856	0.880948	-4.63593	18	10	14.2255	19.9662	19.8826	21.2759	21.564	20.0676	21.4442	19.6367	18.199	19.1979	17.7182	21.1116	21.8403	19.3583	20.0676	19.6514	20.8494	20.6108	20.7932	19.1478	19.7146	20.6928	20.593	18.4941	18.5397	21.1375	18.7954	20.1412	19.9983	19.4746	0.0494827	0.114859	20.0676	19.9244	CSNK2A3	>sp|Q8NEV1|CSK23_HUMAN	0.00222993	2	sp|Q8NEV1|CSK23_HUMAN Casein kinase II subunit alpha 3 OS=Homo sapiens GN=CSNK2A3 PE=1 SV=2
FTCD	-0.501265	20.21	-0.771293	0.447396	0.880948	-4.63605	18	10	21.121	22.3601	19.1358	22.7184	20.9893	18.8926	19.6274	23.4717	21.1783	22.0527	22.1078	23.651	20.7548	20.0984	19.3286	18.3158	20.585	21.541	17.1751	20.765	18.7954	19.6986	18.7361	16.955	19.3501	21.8722	15.8832	18.7209	20.3014	20.0455	0.0964232	0.0997837	19.8985	20.8721	FTCD	>sp|O95954|FTCD_HUMAN	0	1	sp|O95954|FTCD_HUMAN Formimidoyltransferase-cyclodeaminase OS=Homo sapiens GN=FTCD PE=1 SV=2
CPB2	1.43204	12.6064	0.767436	0.449646	0.882734	-4.63654	12	8	11.3153	5.84244	0	0	0	18.4044	0	0	0	0	17.5688	0	17.0844	18.4366	18.9131	18.4941	19.1722	18.8805	17.4261	20.1071	16.6289	17.7373	20.8666	18.3286	19.6274	19.2564	19.2717	19.6183	12.6689	12.494	0.731012	0.619867	18.4205	17.2552	CPB2	>sp|Q96IY4|CBPB2_HUMAN	0	2	sp|Q96IY4|CBPB2_HUMAN Carboxypeptidase B2 OS=Homo sapiens GN=CPB2 PE=1 SV=2
MYO5A	-1.76239	18.6078	-0.766396	0.450254	0.882734	-4.63667	17	9	21.7283	23.7516	22.2558	22.7096	22.8421	22.0003	21.7831	22.6946	17.8821	22.7533	8.5948	23.8329	23.2127	18.7617	17.4261	0	21.3157	20.4401	19.9481	17.6208	18.9533	20.3773	19.1722	15.1826	0	21.3651	18.9853	15.4289	19.059	17.79560	0.277014	0.43746	19.7748	21.0842	MYO5A	>sp|Q9Y4I1|MYO5A_HUMAN	0.00563092	2	sp|Q9Y4I1|MYO5A_HUMAN Unconventional myosin-Va OS=Homo sapiens GN=MYO5A PE=1 SV=2
IGHV2-26	0.229584	23.0037	0.762872	0.452317	0.882734	-4.63712	18	10	22.7365	23.0762	21.2184	22.0694	22.7454	22.2132	21.6816	21.541	22.4802	23.8133	22.3197	21.1445	23.708	22.8514	24.1766	23.9542	23.5344	23.8256	23.6579	24.8454	22.7969	23.2028	22.7897	23.316	24.1881	23.8976	23.8976	22.4222	22.9748	23.0558	0.045155	0.0364952	22.8242	23.1961	IGHV2-26	>tr|A0A0B4J1V2|A0A0B4J1V2_HUMAN	0	1	tr|A0A0B4J1V2|A0A0B4J1V2_HUMAN Protein IGHV2-26 (Fragment) OS=Homo sapiens GN=IGHV2-26 PE=1 SV=1
FGB	-0.285622	29.1427	-0.762871	0.452318	0.882734	-4.63712	18	10	28.0838	28.2529	27.8593	27.8879	27.193	27.062	27.5437	28.5134	28.4022	28.3279	26.3645	29.8185	30.5224	29.4459	29.8766	29.7689	30.6602	29.555	30.2915	29.3392	30.9587	30.9587	30.7266	30.2209	27.3589	31.2913	29.555	30.1578	29.3269	28.81120	0.046038	0.0503362	29.5004	28.90390	FGB	>sp|P02675|FIBB_HUMAN	0	1	sp|P02675|FIBB_HUMAN Fibrinogen beta chain OS=Homo sapiens GN=FGB PE=1 SV=2
PUS10	2.1454	16.7066	0.762598	0.452478	0.882734	-4.63716	16	9	19.3012	21.6379	20.8251	22.7274	0	8.24179	23.525	22.5053	22.6097	22.463	22.4951	20.7463	18.199	16.2736	16.4636	21.494	0	20.4044	19.3099	14.8692	19.5471	21.06	8.13727	19.8026	18.4674	7.07451	19.6052	0	15.7953	18.34690	0.491344	0.358292	19.0072	20.1035	PUS10	>sp|Q3MIT2|PUS10_HUMAN	0.00984566	1	sp|Q3MIT2|PUS10_HUMAN Putative tRNA pseudouridine synthase Pus10 OS=Homo sapiens GN=PUS10 PE=1 SV=1
sp|P01603|KV111_HUMAN Ig kappa chain V-I region Ka OS=Homo sapiens PE=1 SV=1	-0.357324	20.7542	-0.762246	0.452684	0.882734	-4.6372	18	10	21.3903	24.3014	21.807	21.9607	22.082	22.4726	22.1834	21.6889	23.1679	22.5435	21.807	23.1339	20.2356	20.0082	17.9856	20.0773	20.9419	18.6161	19.5842	21.2953	20.765	18.3408	18.8516	17.4009	20.7364	17.4009	21.5032	18.8371	20.7676	20.7302	0.0869929	0.0949567	21.1186	20.8129	sp|P01603|KV111_HUMAN Ig kappa chain V-I region Ka OS=Homo sapiens PE=1 SV=1	>sp|P01603|KV111_HUMAN	0	1	sp|P01603|KV111_HUMAN Ig kappa chain V-I region Ka OS=Homo sapiens PE=1 SV=1
IGKV1D-13	0.571389	22.3694	0.758664	0.454788	0.883588	-4.63766	18	10	21.494	25.0305	25.3868	22.8771	18.6897	22.1834	25.4909	21.2184	23.1115	21.4224	23.8703	21.2759	23.2325	21.6128	20.6501	23.059	22.7365	21.4599	20.5663	21.3034	25.2024	24.6613	19.4368	24.9125	20.1694	20.1071	21.8571	23.3249	22.1467	22.7702	0.0781498	0.0958893	21.735	23.1458	IGKV1D-13	>tr|A0A0B4J2D9|A0A0B4J2D9_HUMAN	0	1	tr|A0A0B4J2D9|A0A0B4J2D9_HUMAN Protein IGKV1D-13 (Fragment) OS=Homo sapiens GN=IGKV1D-13 PE=1 SV=1
CA2	-1.92325	15.0403	-0.758062	0.455142	0.883588	-4.63773	16	9	18.1794	5.84244	18.0209	18.7059	0	8.24179	20.765	17.5197	15.6086	17.8821	19.7923	23.3064	16.8093	14.6399	0	14.6399	17.7601	17.4261	13.2631	0	19.2113	17.0064	19.8144	14.5607	14.9843	20.666	16.8093	19.6717	15.6996	13.8534	0.41675	0.450415	17.6399	15.7246	CA2	>sp|P00918|CAH2_HUMAN	0	1	sp|P00918|CAH2_HUMAN Carbonic anhydrase 2 OS=Homo sapiens GN=CA2 PE=1 SV=2
C1QA	0.183216	28.0307	0.757769	0.455315	0.883588	-4.63777	18	10	27.5847	28.1887	28.971	29.076	28.6336	28.5427	28.5948	28.9312	27.6058	27.8313	28.6336	28.9312	28.5427	27.3854	27.9866	27.2903	27.3103	27.9664	27.9104	27.4575	27.707	28.1173	28.67	28.2867	27.4982	27.0166	27.3854	26.8037	27.9362	28.2008	0.0251242	0.0184637	27.7692	28.2377	C1QA	>sp|P02745|C1QA_HUMAN	0	1	sp|P02745|C1QA_HUMAN Complement C1q subcomponent subunit A OS=Homo sapiens GN=C1QA PE=1 SV=2
NCAN	2.04107	11.577	0.754357	0.457326	0.885037	-4.6382	12	8	17.4009	5.84244	0	0	0	8.24179	0	0	0	17.3538	16.8093	0	5.22948	15.4289	20.3773	21.2562	0	16.1197	18.2702	16.7241	21.5159	18.3748	17.7182	20.1781	22.5663	7.07451	19.1478	18.526	11.2805	12.1106	0.80309	0.692369	16.0765	16.4645	NCAN	>sp|O14594|NCAN_HUMAN	0.00293568	1	sp|O14594|NCAN_HUMAN Neurocan core protein OS=Homo sapiens GN=NCAN PE=1 SV=3
PIBF1	1.80624	23.6508	0.754018	0.457526	0.885037	-4.63824	17	10	24.2928	24.505	25.6642	26.3387	22.0527	23.7452	25.5796	25.1219	20.4044	22.6883	25.2692	25.6058	26.111	25.6205	27.248	26.0968	25.8708	26.745	25.8417	26.8651	22.7096	0	28.7528	22.1834	26.3843	7.07451	26.7769	26.6734	22.97	24.8762	0.323653	0.0655294	25.6131	25.4667	PIBF1	>sp|Q8WXW3|PIBF1_HUMAN	0.00234349	2	sp|Q8WXW3|PIBF1_HUMAN Progesterone-induced-blocking factor 1 OS=Homo sapiens GN=PIBF1 PE=1 SV=2
ITIH2	-0.209648	26.6744	-0.751727	0.458879	0.886237	-4.63853	18	10	26.0308	27.032	27.0821	27.248	26.5961	26.9707	27.9104	27.7537	26.1316	25.9576	25.9128	26.8819	26.7905	26.0134	26.0398	25.8708	27.2289	27.4083	26.3645	26.0009	26.4473	26.8819	28.1173	26.4717	26.4151	26.8364	25.9716	26.5183	26.7403	26.556	0.0260863	0.0198037	26.6773	26.5339	ITIH2	>sp|P19823|ITIH2_HUMAN	0	2	sp|P19823|ITIH2_HUMAN Inter-alpha-trypsin inhibitor heavy chain H2 OS=Homo sapiens GN=ITIH2 PE=1 SV=2
sp|P80748|LV302_HUMAN Ig lambda chain V-III region LOI OS=Homo sapiens PE=1 SV=1	0.248145	27.7766	0.738906	0.466496	0.895066	-4.64013	18	10	28.3666	26.745	28.4022	28.0838	28.0243	28.2201	27.8313	27.8879	27.4782	28.003	28.3279	26.7302	28.5948	28.0838	28.7144	28.1887	27.6247	26.8364	28.4398	29.2808	26.9707	26.6734	28.2529	27.4982	28.003	25.4909	27.4254	27.5655	27.6844	27.9424	0.0305815	0.0242574	27.8596	28.2583	sp|P80748|LV302_HUMAN Ig lambda chain V-III region LOI OS=Homo sapiens PE=1 SV=1	>sp|P80748|LV302_HUMAN	0	1	sp|P80748|LV302_HUMAN Ig lambda chain V-III region LOI OS=Homo sapiens PE=1 SV=1
TUBB4B	0.37908	20.2844	0.738303	0.466857	0.895066	-4.6402	18	10	20.976	20.3988	22.2409	20.7548	20.3773	21.7996	19.9916	21.3808	22.3808	19.6986	21.8722	20.4706	20.8327	19.9662	20.2777	19.158	18.9853	20.4228	18.8077	19.6514	19.2257	20.2151	20.0082	21.0963	19.8026	20.7863	21.4771	14.9078	20.09890	20.6183	0.0783564	0.0515382	20.1116	20.6278	TUBB4B	>sp|P68371|TBB4B_HUMAN	0	1	sp|P68371|TBB4B_HUMAN Tubulin beta-4B chain OS=Homo sapiens GN=TUBB4B PE=1 SV=1
FABP2	-0.457764	25.6471	-0.73695	0.467665	0.895066	-4.64037	18	10	25.0836	27.248	20.7463	24.9871	26.0009	25.0068	24.8118	26.6916	26.4298	24.6725	26.6483	27.8097	27.3589	25.5526	25.6517	24.9871	27.032	25.3063	25.1101	24.9871	26.4717	26.7769	26.8988	24.9031	22.3127	27.8879	25.7583	24.9871	25.8181	25.3393	0.0521516	0.0737168	25.705	25.20820	FABP2	>sp|P12104|FABPI_HUMAN	0.00560538	1	sp|P12104|FABPI_HUMAN Fatty acid-binding protein, intestinal OS=Homo sapiens GN=FABP2 PE=1 SV=2
LTF	0.304666	22.3344	0.736802	0.467754	0.895066	-4.64039	18	10	22.463	22.4315	24.3204	22.8514	22.8302	23.0941	23.6264	23.3249	22.3962	22.0629	24.3524	23.2642	22.7184	20.9664	21.8139	19.463	21.4146	21.1617	24.7245	20.7863	21.4442	22.0242	23.5149	21.7526	21.284	22.0003	21.5159	21.7603	22.1747	22.6218	0.0407192	0.0710978	22.01220	22.5907	LTF	>sp|P02788|TRFL_HUMAN	0	2	sp|P02788|TRFL_HUMAN Lactotransferrin OS=Homo sapiens GN=LTF PE=1 SV=6
GGT1	0.272349	23.4348	0.736789	0.467762	0.895066	-4.64039	18	10	23.9803	21.845	22.6914	23.8329	22.7739	22.1722	22.326	22.8988	22.2867	22.1543	23.4972	21.3409	23.5661	25.44	23.1815	23.3859	23.8778	23.7516	23.5661	22.778	23.8607	24.83	23.9629	26.0398	22.4315	24.8454	24.7627	24.0937	23.3931	23.5097	0.0496067	0.0463479	23.5072	23.5316	GGT1	>sp|P19440|GGT1_HUMAN	0	2	sp|P19440|GGT1_HUMAN Gamma-glutamyltranspeptidase 1 OS=Homo sapiens GN=GGT1 PE=1 SV=2
C1QTNF3	0.453271	20.8468	0.734852	0.468921	0.895066	-4.64063	18	10	23.2443	21.7164	21.0999	21.9882	20.3251	21.3125	22.0479	19.0643	21.1488	22.6052	22.1214	22.2663	19.9952	21.9048	21.3063	23.4294	19.2312	20.8873	20.0725	22.1214	16.8297	20.1655	21.0313	19.3708	21.9048	16.647	20.6533	19.2185	20.6359	21.2262	0.0865144	0.0651285	21.2276	20.9936	C1QTNF3	>sp|Q9BXJ4|C1QT3_HUMAN	0	2	sp|Q9BXJ4|C1QT3_HUMAN Complement C1q tumor necrosis factor-related protein 3 OS=Homo sapiens GN=C1QTNF3 PE=1 SV=1
C1QTNF3-AMACR	0.453271	20.8468	0.734852	0.468921	0.895066	-4.64063	18	10	23.2443	21.7164	21.0999	21.9882	20.3251	21.3125	22.0479	19.0643	21.1488	22.6052	22.1214	22.2663	19.9952	21.9048	21.3063	23.4294	19.2312	20.8873	20.0725	22.1214	16.8297	20.1655	21.0313	19.3708	21.9048	16.647	20.6533	19.2185	20.6359	21.2262	0.0865144	0.0651285	21.2276	20.9936	C1QTNF3-AMACR	>tr|E9PGA6|E9PGA6_HUMAN	0	2	tr|E9PGA6|E9PGA6_HUMAN Protein C1QTNF3-AMACR OS=Homo sapiens GN=C1QTNF3-AMACR PE=4 SV=1
TNC	-0.259696	25.0703	-0.733304	0.469849	0.895066	-4.64082	18	10	23.8976	24.7031	25.8149	25.4818	24.7627	24.5151	24.3524	25.5026	23.7755	23.5018	24.6487	25.1362	24.9508	24.83	25.2024	24.1227	27.3427	24.9963	25.5898	25.5136	25.6058	26.6916	26.2422	25.0715	23.5018	24.7375	25.5526	25.9251	25.1895	24.85580	0.041216	0.0234757	25.3421	24.8567	TNC	>sp|P24821|TENA_HUMAN	0	2	sp|P24821|TENA_HUMAN Tenascin OS=Homo sapiens GN=TNC PE=1 SV=3
PSMA8	-0.446883	22.4563	-0.731914	0.470682	0.895066	-4.64099	18	10	22.1722	21.2101	23.708	23.2325	16.5653	21.0267	23.059	22.0165	22.4222	22.3601	22.4476	20.343	21.7996	23.5903	22.8121	21.6309	22.9986	22.4872	23.5979	22.8988	21.7831	21.3651	25.0715	25.1759	23.1512	24.9645	22.6539	22.2314	22.6656	22.0795	0.0525747	0.102723	22.733	22.3099	PSMA8	>sp|Q8TAA3|PSA7L_HUMAN	0	2	sp|Q8TAA3|PSA7L_HUMAN Proteasome subunit alpha type-7-like OS=Homo sapiens GN=PSMA8 PE=2 SV=3
S100A9	-0.231328	23.8315	-0.731628	0.470854	0.895066	-4.64102	18	10	23.4606	23.8883	23.7938	25.526	25.3197	25.1759	24.075	25.3197	23.1221	23.5454	25.6205	24.5576	22.3714	22.8302	23.1023	23.9463	24.113	23.0683	22.5928	23.0487	23.9707	24.3804	22.9695	23.5573	23.0412	24.1766	23.525	23.1846	23.8702	23.76190	0.036044	0.0440174	23.758	23.6755	S100A9	>sp|P06702|S10A9_HUMAN	0	1	sp|P06702|S10A9_HUMAN Protein S100-A9 OS=Homo sapiens GN=S100A9 PE=1 SV=1
A2M	-0.189915	32.8964	-0.728588	0.472681	0.896637	-4.6414	18	10	33.7876	32.3535	32.7581	32.7581	33.3295	33.0413	32.3535	32.7581	33.7876	33.7876	32.0892	33.0413	32.7581	32.0892	33.3295	32.3535	32.3535	32.3535	33.3295	33.7876	32.0892	32.7581	32.7581	32.7581	33.3295	32.0892	33.7876	33.3295	32.9571	32.7871	0.0185232	0.0165274	32.89970	32.758	A2M	>sp|P01023|A2MG_HUMAN	0	1	sp|P01023|A2MG_HUMAN Alpha-2-macroglobulin OS=Homo sapiens GN=A2M PE=1 SV=3
NT5E	1.19522	19.9186	0.725524	0.474526	0.896637	-4.64177	17	10	19.2812	21.0738	21.3903	21.6227	20.514	16.5013	0	22.7184	22.4315	22.1248	18.6897	21.0442	20.6823	22.9695	15.6086	20.8402	22.0101	20.7548	21.4847	20.7932	20.9252	20.9502	20.2592	20.8583	20.4962	20.119	21.3093	20.2688	19.564	20.5569	0.267904	0.0434022	20.9377	20.7975	NT5E	>sp|P21589|5NTD_HUMAN	0	2	sp|P21589|5NTD_HUMAN 5'-nucleotidase OS=Homo sapiens GN=NT5E PE=1 SV=1
SOD1	1.91332	11.5128	0.723129	0.475972	0.896637	-4.64206	11	8	0	19.0069	19.5614	19.7325	18.826	18.1046	18.4146	19.0069	19.6827	18.2807	20.1262	18.8371	16.9813	14.0772	0	12.8133	16.3768	14.5203	12.8901	0	0	0	8.13727	0	0	16.9813	0	0	10.424	13.4725	0.857737	0.563022	15.227	15.7508	SOD1	>sp|P00441|SODC_HUMAN	0	1	sp|P00441|SODC_HUMAN Superoxide dismutase [Cu-Zn] OS=Homo sapiens GN=SOD1 PE=1 SV=2
ALPL	1.689	17.7019	0.722735	0.47621	0.896637	-4.64211	16	9	11.9501	5.84244	0	0	22.0629	8.24179	16.9032	16.9351	16.2736	17.4009	17.2873	0	24.2407	25.9251	17.2873	22.9695	24.5863	26.0742	26.5772	26.3843	23.3351	26.8988	19.1979	22.463	14.8692	19.2257	17.0064	25.7153	17.5659	17.9467	0.458641	0.507881	17.34410	22.2629	ALPL	>sp|P05186|PPBT_HUMAN	0	1	sp|P05186|PPBT_HUMAN Alkaline phosphatase, tissue-nonspecific isozyme OS=Homo sapiens GN=ALPL PE=1 SV=4
HOXC13	0.264269	26.3708	0.72173	0.476818	0.896637	-4.64223	18	10	27.1626	27.8206	27.4882	26.2869	26.8565	28.1528	26.3744	26.8119	27.2784	27.7437	29.5045	28.2366	25.0016	26.1214	25.3918	26.6412	25.849	24.7031	25.1835	24.8069	26.5588	25.2484	25.559	26.4071	26.8421	23.6027	25.9407	24.8069	26.2007	26.6769	0.0465187	0.0548037	26.2041	26.7488	HOXC13	>sp|P31276|HXC13_HUMAN	0.00103199	1	sp|P31276|HXC13_HUMAN Homeobox protein Hox-C13 OS=Homo sapiens GN=HOXC13 PE=1 SV=3
KRT6B	-0.409498	27.0784	-0.720754	0.477408	0.896637	-4.64235	18	10	27.4083	29.5045	30.0869	29.7689	29.6717	30.6602	27.2289	29.7689	30.6602	30.592	32.5405	31.1639	26.2287	24.7031	24.9871	24.4465	27.0455	24.6239	24.0831	25.0836	24.1554	24.7131	26.4151	23.1417	23.0762	27.8313	25.4653	23.1417	27.0256	27.1736	0.103264	0.116152	26.73030	26.8185	KRT6B	>sp|P04259|K2C6B_HUMAN	0	1	sp|P04259|K2C6B_HUMAN Keratin, type II cytoskeletal 6B OS=Homo sapiens GN=KRT6B PE=1 SV=5
STEAP3	-0.393489	20.2863	-0.720434	0.477602	0.896637	-4.64238	18	10	20.2877	23.7267	23.4081	19.9748	21.3903	22.3714	22.2314	21.0175	22.6806	21.4847	23.0941	25.3868	18.7059	18.8926	20.1519	18.526	20.0474	19.3774	17.0844	18.7617	20.9587	17.8275	19.8026	17.2221	18.6267	17.2221	20.2522	17.5025	20.28850	20.2823	0.102078	0.123805	20.0996	19.8326	STEAP3	>sp|Q658P3|STEA3_HUMAN	0	1	sp|Q658P3|STEA3_HUMAN Metalloreductase STEAP3 OS=Homo sapiens GN=STEAP3 PE=1 SV=2
SPP2	1.62234	17.9504	0.720415	0.477613	0.896637	-4.64239	16	10	13.0884	17.5438	17.3538	18.8805	18.6036	20.816	19.3099	18.5698	18.7361	17.6208	17.9464	16.5653	21.3409	13.7855	18.1426	20.119	22.3714	20.9974	20.6823	0	21.4847	21.954	22.1078	22.0987	0	24.2221	17.5438	20.7275	17.3799	18.9774	0.390358	0.140729	18.8083	19.36130	SPP2	>sp|Q13103|SPP24_HUMAN	0	2	sp|Q13103|SPP24_HUMAN Secreted phosphoprotein 24 OS=Homo sapiens GN=SPP2 PE=1 SV=1
ITGB1	0.428122	20.4677	0.718876	0.478546	0.896995	-4.64257	18	10	19.2564	19.3774	22.99	21.6816	24.3204	20.2271	21.0676	20.0224	21.6492	19.5733	21.5159	21.6128	18.1046	19.6717	21.2562	22.9786	18.2992	19.0693	19.0693	21.5287	19.0693	19.8826	19.5842	21.5159	21.7831	19.6449	17.9175	20.4273	20.2721	20.8198	0.0585904	0.10204	20.1247	20.4466	ITGB1	>sp|P05556|ITB1_HUMAN	0	1	sp|P05556|ITB1_HUMAN Integrin beta-1 OS=Homo sapiens GN=ITGB1 PE=1 SV=2
KRT77	0.275084	24.2189	0.716668	0.479885	0.898113	-4.64284	18	10	25.537	23.5018	26.6483	24.0553	24.0006	23.9463	24.2079	23.6958	23.6579	23.1846	24.5576	24.5977	23.1115	23.3697	24.2221	24.0831	24.2221	24.505	23.5344	24.4576	24.8696	22.6883	23.3249	24.5576	24.3104	26.1601	23.5149	25.6058	24.1162	24.40370	0.0352021	0.0429445	24.1316	24.294	KRT77	>sp|Q7Z794|K2C1B_HUMAN	0	1	sp|Q7Z794|K2C1B_HUMAN Keratin, type II cytoskeletal 1b OS=Homo sapiens GN=KRT77 PE=2 SV=3
SERPINA6	0.393819	21.143	0.711487	0.483035	0.899008	-4.64346	18	10	19.5733	23.2807	22.3808	23.1339	20.353	20.6564	22.9079	21.5539	23.6878	21.7041	23.8329	22.3962	20.6047	19.6183	19.4275	23.2408	18.6358	18.94	22.6539	18.7954	20.8251	21.0267	19.8234	20.2953	21.5032	20.0292	21.975	19.1478	20.936	21.5155	0.0733023	0.0813663	20.9259	21.4928	SERPINA6	>sp|P08185|CBG_HUMAN	0	1	sp|P08185|CBG_HUMAN Corticosteroid-binding globulin OS=Homo sapiens GN=SERPINA6 PE=1 SV=1
sp|P06309|KV205_HUMAN Ig kappa chain V-II region GM607 (Fragment) OS=Homo sapiens PE=4 SV=1	-0.777567	21.6979	-0.710758	0.48348	0.899008	-4.64355	18	10	20.585	24.6042	18.1618	20.6108	20.883	21.7131	20.8583	18.1794	23.8883	22.9267	8.5948	21.3725	23.0982	23.6626	21.9275	23.6725	21.3369	23.7714	22.6845	22.6705	22.7494	22.3658	21.7782	24.1083	24.1648	21.5349	23.6777	21.9607	22.0766	21.0164	0.06476	0.228108	21.9441	22.8913	sp|P06309|KV205_HUMAN Ig kappa chain V-II region GM607 (Fragment) OS=Homo sapiens PE=4 SV=1	>sp|P06309|KV205_HUMAN	0	2	sp|P06309|KV205_HUMAN Ig kappa chain V-II region GM607 (Fragment) OS=Homo sapiens PE=4 SV=1
IGLV5-48	0.861172	20.5661	0.71022	0.483808	0.899008	-4.64361	18	10	19.871	20.593	19.7647	20.5595	24.5151	22.3962	20.3931	21.9607	19.6449	22.2927	20.7548	19.4897	19.2367	21.8571	22.2205	22.7096	16.9032	22.2205	20.7189	22.9079	20.5506	22.6372	19.4169	21.3157	22.5258	7.07451	21.3651	19.9556	20.2306	21.17000	0.179459	0.0751734	20.96230	20.7369	IGLV5-48	>tr|A0A075B6I7|A0A075B6I7_HUMAN	0	1	tr|A0A075B6I7|A0A075B6I7_HUMAN Protein IGLV5-48 OS=Homo sapiens GN=IGLV5-48 PE=1 SV=2
CPN1	-0.164835	24.8077	-0.709752	0.484093	0.899008	-4.64366	18	10	24.6239	24.9645	25.3671	25.1642	25.8306	24.7245	25.8708	24.9963	24.9871	25.7443	24.7375	24.2407	24.3104	24.6725	24.2079	24.4932	25.3295	24.9508	23.6074	24.6239	24.5151	24.2759	25.191	24.5151	23.8778	25.0938	24.3804	25.3197	24.84530	24.7401	0.0220373	0.0243629	24.8558	24.6807	CPN1	>sp|P15169|CBPN_HUMAN	0	1	sp|P15169|CBPN_HUMAN Carboxypeptidase N catalytic chain OS=Homo sapiens GN=CPN1 PE=1 SV=1
UPF3A	-0.38653	26.0124	-0.708264	0.485001	0.899008	-4.64384	18	10	27.1626	27.8206	27.4882	26.2869	26.8565	26.8202	26.3744	26.8119	27.2784	27.7437	21.1116	28.2366	25.0016	26.1214	25.3918	26.6412	25.849	24.8118	25.1835	24.8069	25.6517	25.2484	25.559	26.4071	26.8421	23.6027	26.4298	24.8069	26.1034	25.8485	0.0433964	0.0762195	26.2041	26.5241	UPF3A	>sp|Q9H1J1|REN3A_HUMAN	0.0065	1	sp|Q9H1J1|REN3A_HUMAN Regulator of nonsense transcripts 3A OS=Homo sapiens GN=UPF3A PE=1 SV=1
ATP6V0A1	1.91887	12.1446	0.706982	0.485784	0.899008	-4.64399	14	9	17.4724	5.84244	18.5824	17.1118	16.6649	8.24179	0	15.9637	17.5438	17.5938	18.36	15.4289	5.22948	14.9078	16.9813	16.4334	15.6086	0	20.1694	16.7443	0	0	8.13727	17.2873	0	7.07451	17.6208	15.0474	11.3337	13.6042	0.622657	0.520844	15.2382	16.9761	ATP6V0A1	>sp|Q93050|VPP1_HUMAN	0	2	sp|Q93050|VPP1_HUMAN V-type proton ATPase 116 kDa subunit a isoform 1 OS=Homo sapiens GN=ATP6V0A1 PE=1 SV=3
UVRAG	1.11708	21.2401	0.706569	0.486037	0.899008	-4.64404	17	10	22.7274	24.5386	24.3318	24.4576	23.2807	24.1648	24.5151	24.83	23.0683	23.1339	23.1937	24.5244	21.7196	20.7548	21.3157	20.2426	18.8371	21.7442	19.5733	18.9131	21.3034	18.7059	21.5714	21.4686	19.663	22.6806	0	19.463	20.6612	22.2821	0.270508	0.0734155	21.4435	22.2358	UVRAG	>sp|Q9P2Y5|UVRAG_HUMAN	0.00288351	2	sp|Q9P2Y5|UVRAG_HUMAN UV radiation resistance-associated gene protein OS=Homo sapiens GN=UVRAG PE=1 SV=1
SERPIND1	0.539419	25.4167	0.705833	0.486487	0.899008	-4.64413	18	10	25.8708	27.6823	23.0304	23.5573	27.1724	25.5136	25.4257	26.9707	29.9598	25.0715	22.7969	26.7905	27.2289	25.9716	22.6883	24.4052	27.5437	26.5772	26.4151	22.2314	25.8149	26.4298	23.7673	26.9194	22.6372	23.708	23.3064	26.1805	25.1982	25.8099	0.0803446	0.0687562	25.4696	26.4961	SERPIND1	>sp|P05546|HEP2_HUMAN	0	1	sp|P05546|HEP2_HUMAN Heparin cofactor 2 OS=Homo sapiens GN=SERPIND1 PE=1 SV=3
CCSAP	-1.41057	24.5331	-0.704657	0.487207	0.899008	-4.64427	18	9	26.7607	27.5195	27.9664	24.1448	27.3854	27.2289	26.7607	22.4222	26.4717	26.2925	28.003	26.8364	27.0455	22.7897	21.5032	0	25.4257	22.8121	27.2664	27.9346	21.6492	22.3962	28.2867	24.0455	27.4782	24.9963	22.463	23.0412	24.8956	23.8805	0.094246	0.358718	25.211	27.156	CCSAP	>sp|Q6IQ19|CCSAP_HUMAN	0.0063571	1	sp|Q6IQ19|CCSAP_HUMAN Centriole, cilia and spindle-associated protein OS=Homo sapiens GN=CCSAP PE=1 SV=2
STRADB	2.118	16.0972	0.703097	0.488163	0.899008	-4.64445	14	9	19.9826	20.7463	20.7189	19.0202	20.0984	19.3774	18.526	18.1046	0	18.4044	17.5197	21.9095	20.8005	17.1935	0	0	19.9556	18.9959	18.7841	0	20.7364	21.0175	20.0224	18.9959	0	21.3157	19.6274	18.8672	15.2265	17.6642	0.555392	0.356455	18.9437	19.4893	STRADB	>sp|Q9C0K7|STRAB_HUMAN	0.00887311	2	sp|Q9C0K7|STRAB_HUMAN STE20-related kinase adapter protein beta OS=Homo sapiens GN=STRADB PE=1 SV=1
ERN1	-1.71887	13.2229	-0.702477	0.488543	0.899008	-4.64453	14	7	20.1865	20.765	20.3693	18.7209	21.1034	19.6449	19.4275	19.1358	21.6972	20.816	24.4932	22.0527	5.22948	14.167	20.4401	0	0	0	18.5075	20.9974	12.714	0	8.13727	0	0	7.07451	14.5607	0	13.3103	13.0654	0.63925	0.791169	16.6408	19.34700	ERN1	>sp|O75460|ERN1_HUMAN	0	1	sp|O75460|ERN1_HUMAN Serine/threonine-protein kinase/endoribonuclease IRE1 OS=Homo sapiens GN=ERN1 PE=1 SV=2
CD47	0.761957	22.3392	0.699104	0.490614	0.899899	-4.64492	18	10	23.7938	27.3854	22.0987	20.1412	20.3033	23.4446	22.8988	20.7364	22.202	26.9401	29.8766	27.7783	20.0292	25.6348	18.6595	22.4476	24.3104	19.8421	20.7463	18.7482	24.4261	21.4224	19.855	23.7452	20.386	20.3931	19.937	17.3166	21.9572	23.0268	0.134481	0.144733	21.0794	22.2732	CD47	>sp|Q08722|CD47_HUMAN	0	1	sp|Q08722|CD47_HUMAN Leukocyte surface antigen CD47 OS=Homo sapiens GN=CD47 PE=1 SV=1
IGHV1-45	-0.488859	20.724	-0.69494	0.493177	0.899899	-4.64541	18	10	23.7848	16.1736	19.2812	18.0793	22.0903	22.3808	22.1722	21.0359	21.1697	22.202	21.1445	20.5733	17.6413	21.2322	19.5614	21.3093	20.9159	21.5967	18.0793	20.7729	22.2493	20.3931	18.5698	23.1784	21.1617	21.0359	21.6379	20.8494	20.8885	20.4279	0.0565472	0.123139	21.03590	21.2269	IGHV1-45	>tr|A0A0A0MS14|A0A0A0MS14_HUMAN	0	1	tr|A0A0A0MS14|A0A0A0MS14_HUMAN Protein IGHV1-45 (Fragment) OS=Homo sapiens GN=IGHV1-45 PE=1 SV=1
KRT13	-0.23435	24.7617	-0.693934	0.493798	0.899899	-4.64553	18	10	23.9066	25.8417	25.7443	25.0305	25.0836	25.4126	25.1362	25.4653	24.6239	25.4653	25.8149	25.8306	24.0666	24.9125	26.111	23.6579	24.0937	24.802	24.2221	24.7627	23.708	24.0937	24.2928	23.6353	24.7513	23.2028	23.1221	26.5369	24.8084	24.67750	0.0379702	0.036416	24.8376	24.512	KRT13	>sp|P13646|K1C13_HUMAN	0	2	sp|P13646|K1C13_HUMAN Keratin, type I cytoskeletal 13 OS=Homo sapiens GN=KRT13 PE=1 SV=4
tr|H0YJW9|H0YJW9_HUMAN Uncharacterized protein (Fragment) OS=Homo sapiens PE=1 SV=3	-0.28234	21.0594	-0.691383	0.495373	0.899899	-4.64582	18	10	19.3583	20.1961	20.7011	20.514	17.5688	19.7854	20.1865	21.8316	20.4706	19.6367	20.9893	20.6108	22.4802	21.7526	22.0753	19.7415	23.9901	22.7022	22.1078	21.6309	20.8988	21.7283	21.4071	21.8231	20.2877	21.9924	21.5287	21.6671	21.2219	20.7668	0.0490934	0.0773754	21.4679	20.84520	tr|H0YJW9|H0YJW9_HUMAN Uncharacterized protein (Fragment) OS=Homo sapiens PE=1 SV=3	>tr|H0YJW9|H0YJW9_HUMAN	0	2	tr|H0YJW9|H0YJW9_HUMAN Uncharacterized protein (Fragment) OS=Homo sapiens PE=1 SV=3
sp|P01778|HV317_HUMAN Ig heavy chain V-III region ZAP OS=Homo sapiens PE=1 SV=1	1.22266	19.2102	0.687029	0.498068	0.899899	-4.64633	17	10	20.3773	20.5663	20.386	21.2022	22.2132	21.6047	21.3651	22.516	21.1116	22.2626	18.3408	19.7255	20.1865	20.7463	19.663	23.1679	0	17.7601	18.6897	20.8327	19.158	21.7041	19.1819	20.386	19.6514	7.07451	19.7415	18.2702	18.6562	20.2074	0.308201	0.0821262	20.2439	20.3817	sp|P01778|HV317_HUMAN Ig heavy chain V-III region ZAP OS=Homo sapiens PE=1 SV=1	>sp|P01778|HV317_HUMAN	0	1	sp|P01778|HV317_HUMAN Ig heavy chain V-III region ZAP OS=Homo sapiens PE=1 SV=1
ITIH3	0.347649	23.5976	0.684267	0.499782	0.899899	-4.64665	18	10	23.2127	22.9267	23.2559	24.8118	24.9508	23.8329	24.9508	23.7182	24.4932	24.1448	25.0938	22.8679	24.7627	23.5018	20.5663	22.4315	24.8927	24.2221	23.8883	22.8302	21.1034	23.8133	23.936	23.9707	22.1248	25.7871	20.9159	23.7267	23.4454	23.8715	0.0625916	0.0378962	23.77	23.92950	ITIH3	>sp|Q06033|ITIH3_HUMAN	0	2	sp|Q06033|ITIH3_HUMAN Inter-alpha-trypsin inhibitor heavy chain H3 OS=Homo sapiens GN=ITIH3 PE=1 SV=2
C9	-0.357369	28.8958	-0.681435	0.501543	0.899899	-4.64697	18	10	29.1589	28.1173	26.0134	29.2808	27.9346	26.8037	27.0999	27.9664	30.1578	30.0869	28.8925	27.8593	27.6058	28.5948	30.592	29.4459	30.2209	29.1589	29.5045	30.0158	29.9598	29.6234	29.7689	30.0869	29.6234	30.2209	25.2024	30.0869	29.0647	28.5919	0.051395	0.0417251	29.6961	29.02570	C9	>sp|P02748|CO9_HUMAN	0	1	sp|P02748|CO9_HUMAN Complement component C9 OS=Homo sapiens GN=C9 PE=1 SV=2
S100A14	2.25215	10.2262	0.679349	0.502842	0.899899	-4.64721	11	8	0	5.84244	0	18.1306	17.9175	8.24179	0	0	16.9351	18.9959	18.2564	19.4758	5.22948	20.5733	0	17.4724	15.5137	17.4724	18.3748	0	0	17.4724	8.13727	16.1197	0	7.07451	0	19.0979	9.424904	11.6685	0.918829	0.677415	8.189528	16.796	S100A14	>sp|Q9HCY8|S10AE_HUMAN	0	1	sp|Q9HCY8|S10AE_HUMAN Protein S100-A14 OS=Homo sapiens GN=S100A14 PE=1 SV=1
VPS52	-1.90072	12.5983	-0.676737	0.504472	0.899899	-4.64751	15	7	0	5.84244	18.0793	0	0	8.24179	18.3158	18.7209	0	0	17.9175	15.5137	5.22948	16.4	18.3408	22.7365	18.6897	19.0069	0	18.1794	17.6208	15.0474	8.13727	20.036	16.0422	19.6052	16.8499	18.199	13.55020	10.8848	0.517125	0.868462	16.625	11.88	VPS52	>sp|Q8N1B4|VPS52_HUMAN	0.00547077	1	sp|Q8N1B4|VPS52_HUMAN Vacuolar protein sorting-associated protein 52 homolog OS=Homo sapiens GN=VPS52 PE=1 SV=1
ALDOA	-0.259514	23.844	-0.673552	0.506463	0.899899	-4.64787	18	10	23.4233	24.1554	24.2629	24.3104	23.7848	24.0121	23.9803	23.4809	23.2478	22.516	24.3409	24.4052	24.9735	23.708	23.6579	23.086	25.4653	23.3993	21.954	24.0006	24.1982	25.2313	25.6986	23.3888	23.1679	24.6487	23.1784	21.954	23.9368	23.6769	0.0405179	0.0351902	23.9904	23.604	ALDOA	>sp|P04075|ALDOA_HUMAN	0	2	sp|P04075|ALDOA_HUMAN Fructose-bisphosphate aldolase A OS=Homo sapiens GN=ALDOA PE=1 SV=2
PSMA2	-0.261797	22.9058	-0.673166	0.506704	0.899899	-4.64791	18	10	22.3425	24.4791	23.2719	23.9707	22.7184	23.9901	23.4233	23.4161	23.4081	23.7593	24.075	23.5903	22.3127	23.0762	22.4222	22.2558	23.9463	22.3013	23.5018	21.9924	21.4381	22.0753	24.6487	20.9252	23.2642	19.9662	22.6462	22.1454	22.9544	22.8184	0.0492441	0.0454261	23.3362	22.5305	PSMA2	>sp|P25787|PSA2_HUMAN	0	2	sp|P25787|PSA2_HUMAN Proteasome subunit alpha type-2 OS=Homo sapiens GN=PSMA2 PE=1 SV=2
PAPOLA	1.94583	18.8783	0.672969	0.506828	0.899899	-4.64794	15	10	20.6928	22.0165	21.8497	0	20.7863	18.8805	18.5698	24.8213	20.5328	18.3748	8.5948	22.5928	22.4726	0	21.5096	20.4706	23.2408	21.7831	19.5614	21.5096	22.963	23.7452	24.4676	22.0003	0	23.8037	22.4121	20.9419	18.2425	20.0228	0.471852	0.205494	21.5096	21.2847	PAPOLA	>sp|P51003|PAPOA_HUMAN	0.00381547	2	sp|P51003|PAPOA_HUMAN Poly(A) polymerase alpha OS=Homo sapiens GN=PAPOLA PE=1 SV=4
HBA2	1.24418	17.6053	0.671597	0.507687	0.899899	-4.64809	17	10	17.4526	21.4599	19.1819	0	21.1375	8.24179	21.0094	20.2151	18.5824	21.3725	21.2562	20.036	19.2257	15.0474	15.5137	20.5663	16.9813	15.0474	13.6252	16.8093	20.4706	19.2717	19.5614	14.8692	21.6671	16.7241	21.4146	16.2095	17.1738	18.3822	0.313954	0.160562	18.9271	19.2038	HBA2	>tr|G3V1N2|G3V1N2_HUMAN	0	1	tr|G3V1N2|G3V1N2_HUMAN HCG1745306, isoform CRA_a OS=Homo sapiens GN=HBA2 PE=1 SV=1
sp|P01767|HV306_HUMAN Ig heavy chain V-III region BUT OS=Homo sapiens PE=1 SV=1	0.341626	23.3632	0.671176	0.507951	0.899899	-4.64814	18	10	22.9695	22.8302	23.7673	23.3613	24.4791	22.7739	22.9695	22.0431	23.5149	24.2407	24.5498	21.7782	22.5343	23.3758	23.0144	24.3014	23.6353	23.6673	23.9901	23.8037	23.3613	21.5539	21.6309	22.6008	23.2028	23.9171	28.0527	22.2493	23.2488	23.569	0.0621957	0.0330662	23.2821	23.7173	sp|P01767|HV306_HUMAN Ig heavy chain V-III region BUT OS=Homo sapiens PE=1 SV=1	>sp|P01767|HV306_HUMAN	0	1	sp|P01767|HV306_HUMAN Ig heavy chain V-III region BUT OS=Homo sapiens PE=1 SV=1
ARF1	2.13135	8.11382	0.669077	0.509267	0.899899	-4.64838	9	7	15.6086	5.84244	15.2961	16.0422	16.4	8.24179	0	0	0	0	17.4526	0	5.22948	0	0	0	20.7729	0	0	0	14.8328	15.8258	17.1935	18.5934	15.8258	7.07451	0	16.955	7.3758	9.44226	1.10615	0.84045	3.537253	10.5693	ARF1	>sp|P84077|ARF1_HUMAN	0	2	sp|P84077|ARF1_HUMAN ADP-ribosylation factor 1 OS=Homo sapiens GN=ARF1 PE=1 SV=2
ARF3	2.13135	8.11382	0.669077	0.509267	0.899899	-4.64838	9	7	15.6086	5.84244	15.2961	16.0422	16.4	8.24179	0	0	0	0	17.4526	0	5.22948	0	0	0	20.7729	0	0	0	14.8328	15.8258	17.1935	18.5934	15.8258	7.07451	0	16.955	7.3758	9.44226	1.10615	0.84045	3.537253	10.5693	ARF3	>sp|P61204|ARF3_HUMAN	0	2	sp|P61204|ARF3_HUMAN ADP-ribosylation factor 3 OS=Homo sapiens GN=ARF3 PE=1 SV=2
tr|F5H423|F5H423_HUMAN Uncharacterized protein OS=Homo sapiens PE=3 SV=1	2.13135	8.11382	0.669077	0.509267	0.899899	-4.64838	9	7	15.6086	5.84244	15.2961	16.0422	16.4	8.24179	0	0	0	0	17.4526	0	5.22948	0	0	0	20.7729	0	0	0	14.8328	15.8258	17.1935	18.5934	15.8258	7.07451	0	16.955	7.3758	9.44226	1.10615	0.84045	3.537253	10.5693	tr|F5H423|F5H423_HUMAN Uncharacterized protein OS=Homo sapiens PE=3 SV=1	>tr|F5H423|F5H423_HUMAN	0	2	tr|F5H423|F5H423_HUMAN Uncharacterized protein OS=Homo sapiens PE=3 SV=1
IGKJ1	0.231874	23.0415	0.667358	0.510347	0.899899	-4.64857	18	10	24.4052	22.3808	22.3197	22.0165	23.5149	23.8703	23.3351	21.8497	23.1417	24.3104	22.1722	22.202	24.4576	23.0055	23.1339	23.4446	21.1857	22.8584	23.3064	24.0937	22.6883	22.8121	22.6008	22.9267	23.5344	22.4041	23.936	23.2559	22.9653	23.1787	0.0364203	0.0349121	23.06970	23.1165	IGKJ1	>tr|A0A0A0MT89|A0A0A0MT89_HUMAN	0	1	tr|A0A0A0MT89|A0A0A0MT89_HUMAN Protein IGKJ1 (Fragment) OS=Homo sapiens GN=IGKJ1 PE=4 SV=1
SGSM3	-1.40631	12.603	-0.667042	0.510546	0.899899	-4.64861	13	7	20.2151	20.8327	23.2028	22.3425	20.9974	20.7463	19.3583	21.7131	21.0267	21.541	22.1626	21.1783	5.22948	0	14.9078	15.2961	0	0	0	14.8328	0	0	8.13727	0	14.8328	7.07451	17.2576	0	12.4972	12.7936	0.725007	0.797819	14.8703	17.7556	SGSM3	>sp|Q96HU1|SGSM3_HUMAN	0.00116777	2	sp|Q96HU1|SGSM3_HUMAN Small G protein signaling modulator 3 OS=Homo sapiens GN=SGSM3 PE=1 SV=1
sp|P01763|HV302_HUMAN Ig heavy chain V-III region WEA OS=Homo sapiens PE=1 SV=1	0.324829	23.8116	0.666542	0.51086	0.899899	-4.64866	18	10	23.0487	23.0144	22.9786	23.3888	24.3014	23.0412	22.3601	24.372	23.2807	23.9171	24.5705	22.5053	23.8976	23.4446	24.3104	25.4534	23.7452	23.3828	23.5903	24.2313	22.9536	24.1227	21.1783	25.4257	24.3318	24.1448	28.1887	23.5454	23.7257	23.9664	0.0587261	0.0394101	23.6453	23.744	sp|P01763|HV302_HUMAN Ig heavy chain V-III region WEA OS=Homo sapiens PE=1 SV=1	>sp|P01763|HV302_HUMAN	0	1	sp|P01763|HV302_HUMAN Ig heavy chain V-III region WEA OS=Homo sapiens PE=1 SV=1
CCDC62	-1.69254	14.885	-0.665785	0.511336	0.899899	-4.64875	14	8	19.3099	22.4951	21.975	22.4476	21.7283	22.2493	22.202	21.1947	22.9536	21.9186	23.7938	22.0003	5.22948	19.937	17.5025	0	15.2961	17.8455	14.6399	19.3397	16.2095	0	8.13727	0	0	18.3748	0	0	14.9868	14.7017	0.598539	0.640813	18.8573	18.5777	CCDC62	>sp|Q6P9F0|CCD62_HUMAN	0.00655864	2	sp|Q6P9F0|CCD62_HUMAN Coiled-coil domain-containing protein 62 OS=Homo sapiens GN=CCDC62 PE=1 SV=2
RAN	1.00683	19.1201	0.665274	0.511658	0.899899	-4.6488	17	10	17.1118	20.9974	21.0529	18.4531	19.1358	20.8666	19.7079	18.7361	19.1979	19.3888	20.2953	0	20.4706	19.6367	20.5405	19.1722	20.3773	19.7146	20.1519	21.6816	18.8077	19.0495	22.6097	17.9856	18.2328	20.1865	20.7115	21.0896	18.8485	19.6088	0.257146	0.065436	19.6723	19.93320	RAN	>sp|P62826|RAN_HUMAN	0	2	sp|P62826|RAN_HUMAN GTP-binding nuclear protein Ran OS=Homo sapiens GN=RAN PE=1 SV=3
HIST2H2AB	-0.717938	18.9423	-0.665258	0.511668	0.899899	-4.64881	18	10	20.0082	16.1197	14.9843	16.5653	16.6289	8.24179	20.386	21.5032	20.4782	18.8739	19.9481	20.9325	18.2564	20.2953	22.99	17.8538	21.4847	19.9023	21.0529	21.0175	15.8953	19.7801	20.0292	18.7897	17.9764	20.2045	19.7146	20.4706	19.2688	18.3544	0.168312	0.107029	20.2499	18.5231	HIST2H2AB	>sp|Q8IUE6|H2A2B_HUMAN	0	1	sp|Q8IUE6|H2A2B_HUMAN Histone H2A type 2-B OS=Homo sapiens GN=HIST2H2AB PE=1 SV=3
APRT	1.45707	17.2853	0.664177	0.512348	0.899899	-4.64893	16	10	19.8421	5.84244	17.2401	15.6086	20.0292	17.3538	19.0816	18.4818	18.9703	19.1478	18.1618	0	18.6358	20.3693	19.0979	22.0987	19.5117	18.6595	19.2113	0	22.326	18.0409	20.4962	20.5506	19.1212	18.6466	18.4044	19.0592	16.8732	18.0272	0.372605	0.249126	19.0147	18.9354	APRT	>sp|P07741|APT_HUMAN	0.00197908	2	sp|P07741|APT_HUMAN Adenine phosphoribosyltransferase OS=Homo sapiens GN=APRT PE=1 SV=2
KRT36	-1.91481	15.3821	-0.663392	0.512843	0.899899	-4.64901	16	8	17.2489	17.7601	0	0	0	8.24179	17.2576	16.4636	19.0816	15.6086	16.883	16.3004	5.22948	19.9787	23.4606	21.5159	19.1819	20.1913	19.6367	23.1465	20.0326	0	20.6304	19.0495	22.0527	7.07451	21.426	23.2478	16.2881	13.7515	0.459168	0.61961	19.1318	17.50450	KRT36	>sp|O76013|KRT36_HUMAN	0	1	sp|O76013|KRT36_HUMAN Keratin, type I cuticular Ha6 OS=Homo sapiens GN=KRT36 PE=2 SV=1
HSPH1	-0.687445	20.5705	-0.660339	0.514769	0.899899	-4.64935	18	10	19.4564	20.4744	20.2474	20.4298	19.0754	18.3222	21.1574	20.348	20.697	16.1916	8.5948	20.7152	24.0188	21.1984	20.7824	21.4558	23.7801	22.3311	21.7645	20.4571	22.3761	23.0901	22.8362	21.7164	16.8931	24.4112	20.8786	22.2737	20.9355	19.91350	0.103	0.212529	20.83050	20.9651	HSPH1	>sp|Q92598|HS105_HUMAN	0.00170213	2	sp|Q92598|HS105_HUMAN Heat shock protein 105 kDa OS=Homo sapiens GN=HSPH1 PE=1 SV=1
LYRM7	-0.687445	20.5705	-0.660339	0.514769	0.899899	-4.64935	18	10	19.4564	20.4744	20.2474	20.4298	19.0754	18.3222	21.1574	20.348	20.697	16.1916	8.5948	20.7152	24.0188	21.1984	20.7824	21.4558	23.7801	22.3311	21.7645	20.4571	22.3761	23.0901	22.8362	21.7164	16.8931	24.4112	20.8786	22.2737	20.9355	19.91350	0.103	0.212529	20.83050	20.9651	LYRM7	>sp|Q5U5X0|LYRM7_HUMAN	0.00170213	2	sp|Q5U5X0|LYRM7_HUMAN Complex III assembly factor LYRM7 OS=Homo sapiens GN=LYRM7 PE=1 SV=1
MAP7	-0.687445	20.5705	-0.660339	0.514769	0.899899	-4.64935	18	10	19.4564	20.4744	20.2474	20.4298	19.0754	18.3222	21.1574	20.348	20.697	16.1916	8.5948	20.7152	24.0188	21.1984	20.7824	21.4558	23.7801	22.3311	21.7645	20.4571	22.3761	23.0901	22.8362	21.7164	16.8931	24.4112	20.8786	22.2737	20.9355	19.91350	0.103	0.212529	20.83050	20.9651	MAP7	>sp|Q14244|MAP7_HUMAN	0.00170213	2	sp|Q14244|MAP7_HUMAN Ensconsin OS=Homo sapiens GN=MAP7 PE=1 SV=1
MAP7D1	-0.687445	20.5705	-0.660339	0.514769	0.899899	-4.64935	18	10	19.4564	20.4744	20.2474	20.4298	19.0754	18.3222	21.1574	20.348	20.697	16.1916	8.5948	20.7152	24.0188	21.1984	20.7824	21.4558	23.7801	22.3311	21.7645	20.4571	22.3761	23.0901	22.8362	21.7164	16.8931	24.4112	20.8786	22.2737	20.9355	19.91350	0.103	0.212529	20.83050	20.9651	MAP7D1	>sp|Q3KQU3|MA7D1_HUMAN	0.00170213	2	sp|Q3KQU3|MA7D1_HUMAN MAP7 domain-containing protein 1 OS=Homo sapiens GN=MAP7D1 PE=1 SV=1
MAP7D3	-0.687445	20.5705	-0.660339	0.514769	0.899899	-4.64935	18	10	19.4564	20.4744	20.2474	20.4298	19.0754	18.3222	21.1574	20.348	20.697	16.1916	8.5948	20.7152	24.0188	21.1984	20.7824	21.4558	23.7801	22.3311	21.7645	20.4571	22.3761	23.0901	22.8362	21.7164	16.8931	24.4112	20.8786	22.2737	20.9355	19.91350	0.103	0.212529	20.83050	20.9651	MAP7D3	>sp|Q8IWC1|MA7D3_HUMAN	0.00170213	2	sp|Q8IWC1|MA7D3_HUMAN MAP7 domain-containing protein 3 OS=Homo sapiens GN=MAP7D3 PE=1 SV=2
SFSWAP	-0.687445	20.5705	-0.660339	0.514769	0.899899	-4.64935	18	10	19.4564	20.4744	20.2474	20.4298	19.0754	18.3222	21.1574	20.348	20.697	16.1916	8.5948	20.7152	24.0188	21.1984	20.7824	21.4558	23.7801	22.3311	21.7645	20.4571	22.3761	23.0901	22.8362	21.7164	16.8931	24.4112	20.8786	22.2737	20.9355	19.91350	0.103	0.212529	20.83050	20.9651	SFSWAP	>sp|Q12872|SFSWA_HUMAN	0.00170213	2	sp|Q12872|SFSWA_HUMAN Splicing factor, suppressor of white-apricot homolog OS=Homo sapiens GN=SFSWAP PE=1 SV=3
TUBAL3	1.50647	15.5206	0.659312	0.515418	0.899899	-4.64947	14	9	0	5.84244	17.8079	0	17.4009	18.5934	18.9261	13.4261	0	0	18.6595	0	19.0202	19.8333	21.2101	20.321	20.593	18.0031	18.5934	21.9362	19.1358	19.8421	21.6492	21.2562	21.3725	19.7079	20.5733	20.8742	15.4263	15.6905	0.562925	0.44394	19.7706	18.2982	TUBAL3	>sp|A6NHL2|TBAL3_HUMAN	0	3	sp|A6NHL2|TBAL3_HUMAN Tubulin alpha chain-like 3 OS=Homo sapiens GN=TUBAL3 PE=1 SV=2
IGLV7-46	0.457618	27.5702	0.658722	0.515791	0.899899	-4.64953	18	10	30.9587	27.1373	27.5847	30.5224	31.0731	27.5847	31.2913	27.0455	31.5755	27.0999	26.6139	24.9364	26.8988	26.8364	27.1528	27.248	24.8832	27.5437	28.1887	27.2289	26.7094	29.5045	25.6348	26.6734	26.5961	24.2928	26.6483	26.5024	27.3358	27.992	0.0768412	0.0593225	26.9409	27.3958	IGLV7-46	>tr|A0A075B6I9|A0A075B6I9_HUMAN	0	1	tr|A0A075B6I9|A0A075B6I9_HUMAN Protein IGLV7-46 (Fragment) OS=Homo sapiens GN=IGLV7-46 PE=1 SV=4
sp|P01596|KV104_HUMAN Ig kappa chain V-I region CAR OS=Homo sapiens PE=1 SV=1	-0.202114	24.9047	-0.650186	0.521202	0.905905	-4.65048	18	10	26.7769	24.7131	23.8976	24.5977	23.2719	24.8118	24.3606	24.7513	24.6107	24.9871	22.6462	24.9645	24.7513	24.7794	25.8417	25.7871	24.7794	25.1487	25.5026	25.7583	25.2802	25.4257	24.7513	24.802	24.8832	24.6807	25.5796	25.191	25.0019	24.7297	0.0168338	0.0490575	24.8475	24.7766	sp|P01596|KV104_HUMAN Ig kappa chain V-I region CAR OS=Homo sapiens PE=1 SV=1	>sp|P01596|KV104_HUMAN	0	1	sp|P01596|KV104_HUMAN Ig kappa chain V-I region CAR OS=Homo sapiens PE=1 SV=1
RAP2B	-1.63508	13.6597	-0.649638	0.52155	0.905905	-4.65054	15	8	17.3166	17.2401	18.4146	18.5698	18.6595	18.2564	18.9029	19.6052	19.9556	15.7544	8.5948	20.3033	19.5117	15.3645	0	0	18.0619	0	11.7264	0	12.8133	16.4	16.7443	19.7079	16.3004	7.07451	17.1935	0	13.9611	13.1172	0.50863	0.59284	16.5722	17.2784	RAP2B	>sp|P61225|RAP2B_HUMAN	0.00163199	1	sp|P61225|RAP2B_HUMAN Ras-related protein Rap-2b OS=Homo sapiens GN=RAP2B PE=1 SV=1
STOML3	-0.339782	21.7304	-0.649455	0.521667	0.905905	-4.65056	18	10	19.855	21.6889	22.4476	21.3328	20.7011	20.8742	23.8778	21.2759	22.7096	21.8139	22.2867	24.8578	23.4081	20.5663	18.3286	22.4397	22.4951	21.4847	21.0738	20.976	22.202	20.8402	22.2314	20.0676	21.9674	22.7274	22.3361	21.5867	21.8333	21.5453	0.0638617	0.0527701	21.8906	21.58680	STOML3	>sp|Q8TAV4|STML3_HUMAN	0	1	sp|Q8TAV4|STML3_HUMAN Stomatin-like protein 3 OS=Homo sapiens GN=STOML3 PE=2 SV=1
sp|P01761|HV106_HUMAN Ig heavy chain V-I region SIE OS=Homo sapiens PE=1 SV=1	-0.20841	22.5591	-0.648519	0.522263	0.905905	-4.65066	18	10	24.0064	21.58	21.9	22.632	23.3613	23.059	22.7584	21.8955	22.5757	23.4037	21.6435	22.5835	22.9367	23.8778	22.9695	22.0787	22.0629	21.5032	23.0269	23.874	21.7442	21.8033	22.4121	22.3013	21.8185	21.8571	22.6267	23.3613	22.6286	22.4338	0.0306764	0.0381322	22.6051	22.19000	sp|P01761|HV106_HUMAN Ig heavy chain V-I region SIE OS=Homo sapiens PE=1 SV=1	>sp|P01761|HV106_HUMAN	0	1	sp|P01761|HV106_HUMAN Ig heavy chain V-I region SIE OS=Homo sapiens PE=1 SV=1
GNB1	-0.292595	20.5699	-0.642188	0.5263	0.910092	-4.65135	18	10	18.94	20.0082	21.954	21.6737	19.871	20.1694	20.7548	21.5096	21.0442	20.1961	20.1519	21.0896	19.663	21.6309	20.4273	21.0529	21.8139	21.3034	21.0676	18.1426	20.8071	21.3496	19.3099	19.8826	21.7343	22.5928	18.6595	19.158	20.6702	20.3895	0.0582884	0.0448881	20.9257	20.08	GNB1	>sp|P62873|GBB1_HUMAN	0	2	sp|P62873|GBB1_HUMAN Guanine nucleotide-binding protein G(I)/G(S)/G(T) subunit beta-1 OS=Homo sapiens GN=GNB1 PE=1 SV=3
FCN1	-0.241817	24.6331	-0.641196	0.526935	0.910092	-4.65145	18	10	24.3606	25.7723	24.6487	25.2404	24.0831	25.0715	25.4534	24.4261	25.8563	24.2524	25.9716	25.6205	22.6608	23.936	26.3091	24.5977	24.3524	24.5244	25.3295	24.1554	23.7673	24.9252	24.0006	23.3828	26.0398	23.4161	24.8832	22.6883	24.6885	24.5331	0.0392697	0.0414749	24.6546	24.5611	FCN1	>sp|O00602|FCN1_HUMAN	0	1	sp|O00602|FCN1_HUMAN Ficolin-1 OS=Homo sapiens GN=FCN1 PE=1 SV=2
EZR	-0.198967	21.5107	-0.639246	0.528183	0.910232	-4.65167	18	10	20.9325	21.5967	22.4802	22.9267	22.2776	22.4554	22.0903	22.6806	22.0101	21.6492	22.6372	22.7274	20.5222	21.1617	22.2626	20.8742	21.0175	21.4146	20.9587	20.2592	21.2263	21.975	20.2688	21.0175	21.121	22.4222	20.1412	19.1944	21.5328	21.4711	0.0489691	0.0349312	21.8121	21.216	EZR	>sp|P15311|EZRI_HUMAN	0	2	sp|P15311|EZRI_HUMAN Ezrin OS=Homo sapiens GN=EZR PE=1 SV=4
STOM	-0.584379	29.5922	-0.638716	0.528522	0.910232	-4.65172	18	10	30.889	30.9587	24.9645	31.2913	23.6353	31.8847	26.3991	25.2313	30.5224	30.5224	28.1173	28.0243	30.1578	31.8847	27.9664	31.1639	30.8185	31.4558	32.0892	32.5405	30.2209	28.476	31.8847	27.4575	31.4558	26.5369	31.0731	30.9587	29.8717	29.08890	0.0735214	0.100649	30.6704	30.5234	STOM	>sp|P27105|STOM_HUMAN	0	1	sp|P27105|STOM_HUMAN Erythrocyte band 7 integral membrane protein OS=Homo sapiens GN=STOM PE=1 SV=3
IGHV3-64	-0.221857	24.8274	-0.633963	0.531571	0.911209	-4.65223	18	10	25.0938	26.1805	27.0999	26.0134	26.1316	26.1601	26.111	27.0166	26.1805	25.4818	25.5526	28.003	24.4052	24.2524	22.8882	22.0694	22.8227	24.372	23.6172	23.7938	24.0006	24.6807	22.4554	24.1227	24.1448	23.7848	25.3967	23.3351	24.8068	24.86450	0.0630388	0.0587917	24.4666	24.7495	IGHV3-64	>tr|A0A075B6Q5|A0A075B6Q5_HUMAN	0	1	tr|A0A075B6Q5|A0A075B6Q5_HUMAN Protein IGHV3-64 (Fragment) OS=Homo sapiens GN=IGHV3-64 PE=1 SV=1
KRT15	-0.159776	24.9577	-0.632907	0.53225	0.911209	-4.65235	18	10	24.8454	26.4151	26.3387	25.6205	25.4909	26.2157	26.0398	25.8959	24.6388	26.0742	26.2925	27.062	24.4932	24.6807	24.789	23.6421	24.4676	24.2313	24.4791	24.5244	23.6172	23.9066	25.0203	23.525	24.5863	24.1982	23.7452	23.9803	24.9479	24.9753	0.039402	0.0439881	24.6598	24.6693	KRT15	>sp|P19012|K1C15_HUMAN	0	3	sp|P19012|K1C15_HUMAN Keratin, type I cytoskeletal 15 OS=Homo sapiens GN=KRT15 PE=1 SV=3
SERPINA5	0.193266	22.456	0.631699	0.533027	0.911209	-4.65248	18	10	22.0903	22.0242	21.8722	21.1947	22.1626	20.1071	21.9674	22.4872	21.1947	22.3197	22.5928	21.5714	23.6673	22.963	22.1543	22.6008	24.0831	22.8882	22.2558	23.0762	22.4872	23.2719	24.1448	22.8121	22.2493	23.9901	21.6972	22.8421	22.4334	22.4966	0.0480475	0.0238513	22.4035	22.4243	SERPINA5	>sp|P05154|IPSP_HUMAN	0	1	sp|P05154|IPSP_HUMAN Plasma serine protease inhibitor OS=Homo sapiens GN=SERPINA5 PE=1 SV=3
DBH	0.35127	23.4872	0.626242	0.536545	0.911209	-4.65306	18	10	25.3868	24.1982	23.1846	23.1512	25.4534	23.9803	24.6107	22.8421	24.83	24.7513	23.3828	21.8909	24.8578	20.2271	22.1942	24.5244	23.6777	24.0121	23.3697	23.841	24.8118	22.463	21.9362	19.3397	24.2524	22.7365	24.1448	23.5903	23.3295	23.771	0.0538186	0.0738323	23.634	24.1051	DBH	>sp|P09172|DOPO_HUMAN	0	1	sp|P09172|DOPO_HUMAN Dopamine beta-hydroxylase OS=Homo sapiens GN=DBH PE=1 SV=3
DST	0.454838	26.7827	0.621583	0.539558	0.911209	-4.65355	18	10	27.3854	28.2201	22.5343	23.0683	27.2664	29.2188	27.8097	22.5928	23.8703	28.6336	26.2683	26.6483	28.476	24.2407	27.5847	25.9576	28.3666	27.8879	27.9346	27.5847	29.2188	25.8871	26.6483	27.9664	27.5655	27.1177	26.3387	27.6247	26.6678	26.9897	0.0753664	0.0654057	27.3416	27.6367	DST	>sp|Q03001|DYST_HUMAN	0.00623552	2	sp|Q03001|DYST_HUMAN Dystonin OS=Homo sapiens GN=DST PE=1 SV=4
MST1L	-0.437679	18.7236	-0.619054	0.541197	0.911209	-4.65381	18	10	18.0031	18.9603	18.7059	19.1212	18.0619	18.0409	19.1819	19.1722	18.0793	18.6595	18.9029	17.9031	16.883	19.8939	18.526	15.3357	19.0693	18.1426	22.9462	20.321	12.9319	19.2113	19.7748	18.3158	20.2688	20.4401	20.0292	19.3774	18.88900	18.4258	0.089021	0.104485	19.1771	18.22920	MST1L	>sp|Q2TV78|MST1L_HUMAN	0.00369783	2	sp|Q2TV78|MST1L_HUMAN Putative macrophage stimulating 1-like protein OS=Homo sapiens GN=MST1L PE=2 SV=2
sp|P01612|KV120_HUMAN Ig kappa chain V-I region Mev OS=Homo sapiens PE=1 SV=1	0.230521	25.1551	0.617196	0.542403	0.911209	-4.65401	18	10	25.6205	25.2915	23.3828	23.8976	26.2157	24.3804	25.0836	24.5705	23.7848	24.8832	24.3804	23.9803	25.3063	25.7443	26.5772	26.4568	24.9963	25.0068	26.7094	26.634	25.1362	25.2182	25.5026	23.9803	25.8149	24.2759	27.1528	24.3606	25.1107	25.235	0.0390691	0.0429501	25.0399	25.2989	sp|P01612|KV120_HUMAN Ig kappa chain V-I region Mev OS=Homo sapiens PE=1 SV=1	>sp|P01612|KV120_HUMAN	0	1	sp|P01612|KV120_HUMAN Ig kappa chain V-I region Mev OS=Homo sapiens PE=1 SV=1
UBE2O	1.05412	17.1082	0.616935	0.542573	0.911209	-4.65403	17	10	15.0474	18.6036	20.1781	20.6735	19.9023	19.191	18.2328	20.1262	19.9916	18.94	17.6208	19.3397	16.4636	18.5698	18.6161	18.1426	18.0209	16.4636	18.7209	0	17.3309	18.6595	8.13727	18.9853	18.4366	7.07451	17.6961	19.8634	16.6056	18.0129	0.336492	0.0903148	18.5929	18.3731	UBE2O	>sp|Q9C0C9|UBE2O_HUMAN	0.00542557	2	sp|Q9C0C9|UBE2O_HUMAN (E3-independent) E2 ubiquitin-conjugating enzyme OS=Homo sapiens GN=UBE2O PE=1 SV=3
KRT2	-0.156325	27.4861	-0.616442	0.542893	0.911209	-4.65408	18	10	28.2201	27.707	29.2808	28.8576	27.5195	28.2529	28.2201	28.6336	28.2867	27.5195	28.476	29.5045	26.8037	27.1528	26.8988	26.5183	27.0821	26.2683	26.3515	26.7905	27.0821	27.4982	26.7302	27.8313	26.7905	27.0999	25.6205	26.6139	27.4797	27.4977	0.0350294	0.0365286	27.1263	27.6133	KRT2	>sp|P35908|K22E_HUMAN	0	1	sp|P35908|K22E_HUMAN Keratin, type II cytoskeletal 2 epidermal OS=Homo sapiens GN=KRT2 PE=1 SV=2
CANX	1.97306	15.3313	0.616296	0.542988	0.911209	-4.6541	14	9	19.9146	20.1781	19.9556	0	20.5328	19.937	20.3622	18.826	19.9662	0	21.1034	19.7923	5.22948	20.6564	0	19.191	0	22.0242	0	21.8909	17.1273	19.663	8.13727	19.4497	19.9826	19.3012	17.4526	18.6036	14.5388	16.7579	0.584282	0.453436	19.06360	19.9351	CANX	>sp|P27824|CALX_HUMAN	0.00759425	2	sp|P27824|CALX_HUMAN Calnexin OS=Homo sapiens GN=CANX PE=1 SV=2
HIST1H2AB	-1.3412	18.2373	-0.614928	0.543877	0.911209	-4.65424	17	9	20.8915	5.84244	0	0	18.5075	8.24179	20.2953	21.3093	20.0474	19.7923	19.9481	20.113	20.2045	20.6735	23.5573	21.7782	21.8722	20.321	21.8139	21.5714	20.3622	21.3093	20.5328	19.9748	19.8939	20.3174	20.9587	20.514	18.9645	16.92820	0.2981	0.447163	20.4381	20.0896	HIST1H2AB	>sp|P04908|H2A1B_HUMAN	0	2	sp|P04908|H2A1B_HUMAN Histone H2A type 1-B/E OS=Homo sapiens GN=HIST1H2AB PE=1 SV=2
HIST1H2AC	-1.3412	18.2373	-0.614928	0.543877	0.911209	-4.65424	17	9	20.8915	5.84244	0	0	18.5075	8.24179	20.2953	21.3093	20.0474	19.7923	19.9481	20.113	20.2045	20.6735	23.5573	21.7782	21.8722	20.321	21.8139	21.5714	20.3622	21.3093	20.5328	19.9748	19.8939	20.3174	20.9587	20.514	18.9645	16.92820	0.2981	0.447163	20.4381	20.0896	HIST1H2AC	>sp|Q93077|H2A1C_HUMAN	0	2	sp|Q93077|H2A1C_HUMAN Histone H2A type 1-C OS=Homo sapiens GN=HIST1H2AC PE=1 SV=3
HIST3H2A	-1.3412	18.2373	-0.614928	0.543877	0.911209	-4.65424	17	9	20.8915	5.84244	0	0	18.5075	8.24179	20.2953	21.3093	20.0474	19.7923	19.9481	20.113	20.2045	20.6735	23.5573	21.7782	21.8722	20.321	21.8139	21.5714	20.3622	21.3093	20.5328	19.9748	19.8939	20.3174	20.9587	20.514	18.9645	16.92820	0.2981	0.447163	20.4381	20.0896	HIST3H2A	>sp|Q7L7L0|H2A3_HUMAN	0	2	sp|Q7L7L0|H2A3_HUMAN Histone H2A type 3 OS=Homo sapiens GN=HIST3H2A PE=1 SV=3
DSG1	-0.757775	25.1931	-0.614035	0.544459	0.911209	-4.65434	18	10	27.8313	23.0683	22.8679	26.3843	22.6946	22.3545	27.5847	27.3589	23.316	22.4554	26.3515	27.9346	21.8642	22.5757	27.7537	22.4222	26.8037	21.5287	28.5948	27.6247	28.8576	22.4315	18.9131	29.6717	28.7528	21.0738	27.8593	28.476	25.4728	24.6895	0.123023	0.125019	27.0813	22.9681	DSG1	>sp|Q02413|DSG1_HUMAN	0	1	sp|Q02413|DSG1_HUMAN Desmoglein-1 OS=Homo sapiens GN=DSG1 PE=1 SV=2
DHX9	-1.26119	19.2333	-0.613112	0.545059	0.911209	-4.65443	17	9	23.3697	23.1593	22.4726	21.7343	23.7593	23.9707	23.4081	22.0527	22.6168	23.6421	19.1212	22.7184	21.4224	16.4636	19.2812	21.8403	20.2522	18.6358	14.8328	18.9603	16.5013	0	17.5197	0	17.7373	20.4513	21.7686	20.8402	19.4399	18.8614	0.278466	0.380422	20.6457	21.6314	DHX9	>sp|Q08211|DHX9_HUMAN	0.00259291	1	sp|Q08211|DHX9_HUMAN ATP-dependent RNA helicase A OS=Homo sapiens GN=DHX9 PE=1 SV=4
KRT16	-0.206276	25.9965	-0.611331	0.54622	0.911209	-4.65462	18	10	25.8959	26.5369	26.9707	26.0968	25.8708	26.7094	26.4151	26.5369	25.3295	26.3515	27.5655	27.4254	26.4298	24.8454	25.8959	25.3063	25.3671	24.6807	25.9128	25.6348	24.6923	26.8651	25.44	24.0831	26.2683	26.8202	24.802	27.1528	26.036	25.9252	0.031882	0.04013	26.1825	25.9044	KRT16	>sp|P08779|K1C16_HUMAN	0	1	sp|P08779|K1C16_HUMAN Keratin, type I cytoskeletal 16 OS=Homo sapiens GN=KRT16 PE=1 SV=4
CCT3	0.275379	22.2966	0.609834	0.547196	0.911209	-4.65477	18	10	22.0003	23.3828	19.663	21.6128	22.5928	21.9924	20.1781	21.2322	21.06	22.4726	23.1512	23.086	22.8121	23.8133	22.7022	24.2759	22.4554	22.2132	21.8403	22.3545	20.4629	22.326	21.975	22.2493	24.7131	23.0487	23.2408	21.398	22.2291	22.41810	0.0515769	0.0541739	22.3403	22.4211	CCT3	>sp|P49368|TCPG_HUMAN	0	2	sp|P49368|TCPG_HUMAN T-complex protein 1 subunit gamma OS=Homo sapiens GN=CCT3 PE=1 SV=4
ACTBL2	-0.17866	24.3832	-0.609206	0.547606	0.911209	-4.65483	18	10	22.8679	24.3318	26.0308	24.3318	23.9542	24.7375	25.44	25.0577	24.0455	24.1881	25.6058	25.3295	24.2928	23.7516	24.4576	24.5576	24.3606	23.6958	24.0553	24.5705	24.6807	24.0121	24.6239	23.651	23.9707	25.0715	23.8256	23.2325	24.4271	24.3043	0.023738	0.0382663	24.4091	24.1741	ACTBL2	>sp|Q562R1|ACTBL_HUMAN	0	1	sp|Q562R1|ACTBL_HUMAN Beta-actin-like protein 2 OS=Homo sapiens GN=ACTBL2 PE=1 SV=2
sp|P01742|HV101_HUMAN Ig heavy chain V-I region EU OS=Homo sapiens PE=1 SV=1	-0.194165	22.5266	-0.609037	0.547717	0.911209	-4.65485	18	10	24.0064	21.58	21.9	22.632	23.3462	23.0055	22.7584	21.8955	22.5301	23.4037	21.6435	22.5495	22.8882	23.6353	22.9317	22.0787	21.975	21.4516	23.0269	23.874	21.6889	21.8033	22.4002	22.2076	21.8185	21.7645	22.5882	23.3613	22.5897	22.4129	0.0302301	0.0383229	22.5688	22.1431	sp|P01742|HV101_HUMAN Ig heavy chain V-I region EU OS=Homo sapiens PE=1 SV=1	>sp|P01742|HV101_HUMAN	0	2	sp|P01742|HV101_HUMAN Ig heavy chain V-I region EU OS=Homo sapiens PE=1 SV=1
CRP	0.454223	23.7616	0.608001	0.548393	0.911209	-4.65496	18	10	21.3157	23.3462	22.6806	25.4534	22.6267	23.5018	24.6239	23.6074	21.2101	21.5287	25.0577	23.1679	24.1554	23.1593	21.6227	24.8927	28.003	25.6642	25.1487	20.1615	21.4146	23.0144	23.8256	24.8832	24.505	28.4398	23.6421	24.6725	23.6419	23.9771	0.0920595	0.0590853	23.5546	24.51930	CRP	>sp|P02741|CRP_HUMAN	0	1	sp|P02741|CRP_HUMAN C-reactive protein OS=Homo sapiens GN=CRP PE=1 SV=1
VPS4A	-1.61666	13.4627	-0.606501	0.549373	0.911209	-4.65511	14	7	16.6148	18.8016	16.223	19.6674	21.2062	19.9952	19.8486	18.8978	19.8085	18.2447	19.1652	21.5474	20.697	19.737	16.6804	0	0	18.7785	0	0	13.1265	14.8886	8.13727	0	0	19.3542	15.5347	0	13.6371	13.1486	0.596167	0.699747	17.4625	17.6966	VPS4A	>sp|Q9UN37|VPS4A_HUMAN	0.00376294	2	sp|Q9UN37|VPS4A_HUMAN Vacuolar protein sorting-associated protein 4A OS=Homo sapiens GN=VPS4A PE=1 SV=1
tr|I3L4J1|I3L4J1_HUMAN Uncharacterized protein (Fragment) OS=Homo sapiens PE=1 SV=3	-1.61666	13.4627	-0.606501	0.549373	0.911209	-4.65511	14	7	16.6148	18.8016	16.223	19.6674	21.2062	19.9952	19.8486	18.8978	19.8085	18.2447	19.1652	21.5474	20.697	19.737	16.6804	0	0	18.7785	0	0	13.1265	14.8886	8.13727	0	0	19.3542	15.5347	0	13.6371	13.1486	0.596167	0.699747	17.4625	17.6966	tr|I3L4J1|I3L4J1_HUMAN Uncharacterized protein (Fragment) OS=Homo sapiens PE=1 SV=3	>tr|I3L4J1|I3L4J1_HUMAN	0.00376294	2	tr|I3L4J1|I3L4J1_HUMAN Uncharacterized protein (Fragment) OS=Homo sapiens PE=1 SV=3
SELL	-0.205197	20.6024	-0.605318	0.550147	0.911209	-4.65523	18	10	19.7854	20.6501	20.8402	20.6564	20.9159	21.1034	21.7782	20.7275	20.7463	20.765	19.663	21.1532	22.0431	21.1697	18.9029	20.2777	21.3808	21.7131	20.5405	20.2356	20.5222	20.4044	20.4184	18.4531	20.7115	21.3328	20.2777	19.6986	20.6658	20.48820	0.0319854	0.0504484	20.7195	20.59530	SELL	>sp|P14151|LYAM1_HUMAN	0.00472441	1	sp|P14151|LYAM1_HUMAN L-selectin OS=Homo sapiens GN=SELL PE=1 SV=2
sp|P01771|HV310_HUMAN Ig heavy chain V-III region HIL OS=Homo sapiens PE=1 SV=1	-0.334382	22.9091	-0.604502	0.550681	0.911209	-4.65532	18	10	24.0375	21.6605	22.6705	21.1116	23.3064	22.082	23.8329	18.8516	22.7897	23.9901	22.2314	23.1593	21.7526	22.5053	24.7794	22.1834	20.7863	22.2927	21.2953	23.3613	23.4926	22.9786	23.8976	24.9963	24.2313	24.3606	24.3933	24.4261	23.05720	22.6426	0.0666402	0.0509996	23.427	22.262	sp|P01771|HV310_HUMAN Ig heavy chain V-III region HIL OS=Homo sapiens PE=1 SV=1	>sp|P01771|HV310_HUMAN	0	1	sp|P01771|HV310_HUMAN Ig heavy chain V-III region HIL OS=Homo sapiens PE=1 SV=1
TUBB1	-0.180466	22.3949	-0.601967	0.552342	0.911209	-4.65558	18	10	21.4847	21.4686	23.8778	23.2238	22.7533	23.3888	23.0412	23.2642	23.2642	23.086	23.6579	21.4771	22.6539	22.1834	22.1834	22.1179	22.1626	22.7365	21.0267	22.9536	21.9674	21.5867	21.6816	21.5714	22.6462	22.4726	21.7343	21.3903	22.4282	22.3349	0.0310028	0.0432129	22.328	22.3859	TUBB1	>sp|Q9H4B7|TBB1_HUMAN	0	1	sp|Q9H4B7|TBB1_HUMAN Tubulin beta-1 chain OS=Homo sapiens GN=TUBB1 PE=1 SV=1
VPS13A	2.46931	9.68739	0.601826	0.552434	0.911209	-4.65559	8	5	0	17.0581	0	0	0	18.9261	0	19.0495	0	0	21.9443	0	22.6168	0	0	24.1448	22.4802	0	22.7096	0	20.3138	19.7079	19.3642	0	21.2184	21.7131	0	0	9.042959	10.8474	1.15427	1.0672	0	8.52906	VPS13A	>sp|Q96RL7|VP13A_HUMAN	0.0019674	1	sp|Q96RL7|VP13A_HUMAN Vacuolar protein sorting-associated protein 13A OS=Homo sapiens GN=VPS13A PE=1 SV=2
FBP1	-1.54347	6.63184	-0.601262	0.552805	0.911209	-4.65565	10	5	0	5.84244	0	0	0	8.24179	0	0	14.4316	0	8.5948	0	5.22948	16.8499	14.8692	16.1197	14.9078	0	16.3004	17.8621	12.2347	0	8.13727	0	18.9959	7.07451	0	0	7.42248	5.20868	1.01117	1.26316	7.60589	2.61474	FBP1	>sp|P09467|F16P1_HUMAN	0.00781983	1	sp|P09467|F16P1_HUMAN Fructose-1,6-bisphosphatase 1 OS=Homo sapiens GN=FBP1 PE=1 SV=5
KRT73	-0.988417	18.7206	-0.599278	0.554107	0.911209	-4.65585	18	9	21.1697	20.5595	21.7831	20.2777	21.5096	21.0094	20.6501	20.4184	19.9748	20.1865	20.6735	21.0359	18.1172	19.7547	19.2367	0	19.9023	20.5405	19.3012	14.3657	19.6514	19.0693	8.13727	19.8333	20.0574	19.0202	18.2146	19.7255	18.92710	18.3488	0.1623	0.356305	19.8285	20.55000	KRT73	>sp|Q86Y46|K2C73_HUMAN	0	2	sp|Q86Y46|K2C73_HUMAN Keratin, type II cytoskeletal 73 OS=Homo sapiens GN=KRT73 PE=1 SV=1
NAGK	-0.282505	22.066	-0.597605	0.555206	0.911209	-4.65602	18	10	21.7442	23.059	23.1221	21.8231	19.855	22.7897	21.4686	23.5018	19.663	21.7782	19.4897	18.526	22.8227	22.7096	22.4554	22.3601	22.3808	22.2867	22.0629	21.807	23.1115	22.99	23.3613	21.2322	22.4872	23.2642	22.1942	23.5018	22.2119	21.8035	0.0588574	0.0581046	22.4713	22.1748	NAGK	>sp|Q9UJ70|NAGK_HUMAN	0	3	sp|Q9UJ70|NAGK_HUMAN N-acetyl-D-glucosamine kinase OS=Homo sapiens GN=NAGK PE=1 SV=4
sp|P01815|HV202_HUMAN Ig heavy chain V-II region COR OS=Homo sapiens PE=1 SV=1	0.347499	21.9751	0.596193	0.556135	0.911209	-4.65616	18	10	22.7969	23.3543	19.5842	19.2913	21.6605	21.8497	21.4771	20.6344	22.6008	21.4146	20.976	22.8988	21.6816	23.059	22.8771	24.113	21.2022	23.4081	23.0683	23.0412	23.1221	21.2759	22.1248	20.7785	23.5979	17.9175	24.075	21.4224	21.8823	22.1421	0.0701253	0.064663	21.9873	22.2393	sp|P01815|HV202_HUMAN Ig heavy chain V-II region COR OS=Homo sapiens PE=1 SV=1	>sp|P01815|HV202_HUMAN	0	1	sp|P01815|HV202_HUMAN Ig heavy chain V-II region COR OS=Homo sapiens PE=1 SV=1
sp|P04438|HV208_HUMAN Ig heavy chain V-II region SESS OS=Homo sapiens PE=2 SV=1	-0.534283	23.5186	-0.595957	0.55629	0.911209	-4.65619	18	10	22.3882	22.6946	19.855	21.4146	15.0162	21.807	20.1262	20.6501	26.2422	23.9629	21.7196	25.2802	24.3606	26.0595	25.2915	25.3967	22.0003	26.8819	25.8708	24.6923	24.4368	25.689	23.4446	25.4126	26.8819	20.5181	25.5136	24.9125	23.8291	22.9596	0.0916911	0.153955	24.5645	23.5276	sp|P04438|HV208_HUMAN Ig heavy chain V-II region SESS OS=Homo sapiens PE=2 SV=1	>sp|P04438|HV208_HUMAN	0	2	sp|P04438|HV208_HUMAN Ig heavy chain V-II region SESS OS=Homo sapiens PE=2 SV=1
tr|H3BM21|H3BM21_HUMAN Integrin beta (Fragment) OS=Homo sapiens PE=3 SV=1	0.428033	26.5793	0.593982	0.557591	0.911209	-4.65639	18	10	25.9845	28.0527	26.6139	25.3197	25.2313	25.8149	27.9346	25.1642	25.0305	23.8329	24.4465	28.971	28.3666	28.3666	28.5134	28.5134	27.6823	27.6058	28.3666	28.5134	29.3979	25.8306	23.0487	24.6487	24.7375	26.6139	27.9104	23.708	26.4661	26.783	0.0754095	0.0601881	26.2222	27.1099	tr|H3BM21|H3BM21_HUMAN Integrin beta (Fragment) OS=Homo sapiens PE=3 SV=1	>tr|H3BM21|H3BM21_HUMAN	0	2	tr|H3BM21|H3BM21_HUMAN Integrin beta (Fragment) OS=Homo sapiens PE=3 SV=1
YWHAG	-0.162172	22.6856	-0.591628	0.559143	0.911209	-4.65662	18	10	21.9275	23.9901	22.6372	21.7603	21.2707	22.4397	23.2282	22.5663	22.1543	22.7969	21.9795	23.3888	22.7533	22.9079	23.9629	22.8679	22.2558	22.9843	22.3425	22.4041	22.8121	23.2994	23.6777	22.8549	22.2663	22.2822	22.8362	22.5495	22.7549	22.56080	0.0252894	0.0326951	22.6816	22.6953	YWHAG	>sp|P61981|1433G_HUMAN	0	2	sp|P61981|1433G_HUMAN 14-3-3 protein gamma OS=Homo sapiens GN=YWHAG PE=1 SV=2
YWHAQ	-0.162172	22.6856	-0.591628	0.559143	0.911209	-4.65662	18	10	21.9275	23.9901	22.6372	21.7603	21.2707	22.4397	23.2282	22.5663	22.1543	22.7969	21.9795	23.3888	22.7533	22.9079	23.9629	22.8679	22.2558	22.9843	22.3425	22.4041	22.8121	23.2994	23.6777	22.8549	22.2663	22.2822	22.8362	22.5495	22.7549	22.56080	0.0252894	0.0326951	22.6816	22.6953	YWHAQ	>sp|P27348|1433T_HUMAN	0	2	sp|P27348|1433T_HUMAN 14-3-3 protein theta OS=Homo sapiens GN=YWHAQ PE=1 SV=1
GP9	-1.62683	5.55903	-0.589701	0.560415	0.911209	-4.65681	7	4	20.1615	5.84244	0	0	0	8.24179	17.2401	15.8258	15.8832	0	19.6183	17.6413	5.22948	0	0	0	0	0	0	0	0	0	8.13727	0	0	21.8316	0	0	5.82229	5.08517	1.38895	1.59794	0	0	GP9	>sp|P14770|GPIX_HUMAN	0	1	sp|P14770|GPIX_HUMAN Platelet glycoprotein IX OS=Homo sapiens GN=GP9 PE=1 SV=3
SVEP1	-0.263324	22.0139	-0.589247	0.560715	0.911209	-4.65686	18	10	22.0987	20.3292	21.398	21.3409	20.2688	19.9023	21.5159	20.1961	21.121	21.6047	18.2992	21.0175	23.7673	22.8227	21.4381	22.6806	24.8454	23.1221	22.2132	21.5032	22.4121	23.6673	24.0666	22.7184	21.541	25.1101	21.8231	23.5661	22.19410	21.6896	0.0677731	0.075759	21.5728	22.156	SVEP1	>sp|Q4LDE5|SVEP1_HUMAN	0	2	sp|Q4LDE5|SVEP1_HUMAN Sushi, von Willebrand factor type A, EGF and pentraxin domain-containing protein 1 OS=Homo sapiens GN=SVEP1 PE=1 SV=3
IGKV2-30	0.216615	21.3167	0.586684	0.56241	0.911209	-4.65712	18	10	20.0725	19.2113	20.8952	20.0326	21.174	20.5629	19.6572	19.5471	20.5091	21.1488	20.1781	18.5985	21.4643	22.0945	22.0661	23.893	20.5091	22.6052	21.2799	23.4495	22.9741	22.307	21.8955	22.2897	23.7019	20.9031	22.0379	21.8105	21.3225	21.3063	0.0655652	0.064013	21.4796	21.227	IGKV2-30	>tr|A0A075B6S3|A0A075B6S3_HUMAN	0	2	tr|A0A075B6S3|A0A075B6S3_HUMAN Protein IGKV2-30 (Fragment) OS=Homo sapiens GN=IGKV2-30 PE=4 SV=1
sp|P06310|KV206_HUMAN Ig kappa chain V-II region RPMI 6410 OS=Homo sapiens PE=4 SV=1	0.216615	21.3167	0.586684	0.56241	0.911209	-4.65712	18	10	20.0725	19.2113	20.8952	20.0326	21.174	20.5629	19.6572	19.5471	20.5091	21.1488	20.1781	18.5985	21.4643	22.0945	22.0661	23.893	20.5091	22.6052	21.2799	23.4495	22.9741	22.307	21.8955	22.2897	23.7019	20.9031	22.0379	21.8105	21.3225	21.3063	0.0655652	0.064013	21.4796	21.227	sp|P06310|KV206_HUMAN Ig kappa chain V-II region RPMI 6410 OS=Homo sapiens PE=4 SV=1	>sp|P06310|KV206_HUMAN	0	2	sp|P06310|KV206_HUMAN Ig kappa chain V-II region RPMI 6410 OS=Homo sapiens PE=4 SV=1
SLC7A5	1.08733	23.3195	0.586634	0.562443	0.911209	-4.65712	17	10	21.6309	23.8778	24.8213	24.3524	24.3104	23.651	24.5498	23.7593	21.6379	22.9079	22.7533	0	20.1781	25.0305	24.0255	25.1759	27.707	24.5705	24.5244	23.059	25.9845	27.2903	26.5772	26.0134	21.8642	22.5053	23.9463	26.2422	23.0606	23.7856	0.261121	0.0743364	23.9859	24.4174	SLC7A5	>sp|Q01650|LAT1_HUMAN	0.000697593	1	sp|Q01650|LAT1_HUMAN Large neutral amino acids transporter small subunit 1 OS=Homo sapiens GN=SLC7A5 PE=1 SV=2
ORM1	0.272326	25.1255	0.585395	0.563263	0.911209	-4.65724	18	10	25.4909	24.3104	24.3933	24.5576	24.9125	24.2759	23.7267	24.3409	24.505	23.7755	24.7627	23.2478	25.8019	23.3543	24.3014	25.0068	28.476	27.4575	26.0398	25.2802	24.1766	25.4909	25.7443	23.8502	25.6058	27.7783	26.634	26.2157	25.0826	25.20260	0.0584434	0.0414542	24.5313	24.9597	ORM1	>sp|P02763|A1AG1_HUMAN	0	1	sp|P02763|A1AG1_HUMAN Alpha-1-acid glycoprotein 1 OS=Homo sapiens GN=ORM1 PE=1 SV=1
PRG4	-1.984	12.9483	-0.58195	0.565548	0.911209	-4.65758	14	7	14.9078	5.84244	0	0	0	19.4497	19.158	13.8954	16.1197	15.7872	8.5948	13.7855	18.2807	0	19.1358	21.3725	23.2127	22.4726	22.5053	20.1694	0	0	17.4009	0	21.9443	7.07451	20.3138	21.1283	13.8097	11.3976	0.610924	0.844424	16.76030	11.7513	PRG4	>sp|Q92954|PRG4_HUMAN	0.00648217	1	sp|Q92954|PRG4_HUMAN Proteoglycan 4 OS=Homo sapiens GN=PRG4 PE=1 SV=2
IGKV3-7	0.188954	26.3535	0.57944	0.567215	0.911209	-4.65783	18	10	29.0953	26.3744	26.3164	26.8565	26.7529	27.4679	27.1275	27.3003	27.3266	27.4415	27.145	26.4933	26.0353	26.8565	24.8377	25.735	25.6718	26.0497	25.689	26.1896	26.9478	26.0353	25.4192	26.5276	26.2222	23.9755	24.6314	25.3769	26.2321	26.5721	0.0401273	0.0373726	26.3578	26.34540	IGKV3-7	>tr|A0A075B6H7|A0A075B6H7_HUMAN	0	2	tr|A0A075B6H7|A0A075B6H7_HUMAN Protein IGKV3-7 (Fragment) OS=Homo sapiens GN=IGKV3-7 PE=4 SV=1
sp|P04434|KV310_HUMAN Ig kappa chain V-III region VH (Fragment) OS=Homo sapiens PE=4 SV=1	0.188954	26.3535	0.57944	0.567215	0.911209	-4.65783	18	10	29.0953	26.3744	26.3164	26.8565	26.7529	27.4679	27.1275	27.3003	27.3266	27.4415	27.145	26.4933	26.0353	26.8565	24.8377	25.735	25.6718	26.0497	25.689	26.1896	26.9478	26.0353	25.4192	26.5276	26.2222	23.9755	24.6314	25.3769	26.2321	26.5721	0.0401273	0.0373726	26.3578	26.34540	sp|P04434|KV310_HUMAN Ig kappa chain V-III region VH (Fragment) OS=Homo sapiens PE=4 SV=1	>sp|P04434|KV310_HUMAN	0	2	sp|P04434|KV310_HUMAN Ig kappa chain V-III region VH (Fragment) OS=Homo sapiens PE=4 SV=1
sp|P04209|LV211_HUMAN Ig lambda chain V-II region NIG-84 OS=Homo sapiens PE=1 SV=1	-0.335485	23.0573	-0.579384	0.567252	0.911209	-4.65784	18	10	24.0937	24.4576	20.6263	20.6928	23.1846	21.5867	22.5343	24.1982	24.3933	24.8213	18.9261	23.7755	22.8584	23.3462	23.9463	25.4126	22.7821	22.8421	22.5835	23.9244	23.9542	24.0455	21.8642	23.1023	22.326	21.8403	24.5863	22.8988	23.1954	22.8087	0.0508854	0.0817211	23.5608	22.9803	sp|P04209|LV211_HUMAN Ig lambda chain V-II region NIG-84 OS=Homo sapiens PE=1 SV=1	>sp|P04209|LV211_HUMAN	0	1	sp|P04209|LV211_HUMAN Ig lambda chain V-II region NIG-84 OS=Homo sapiens PE=1 SV=1
RPLP2	-1.38722	11.9105	-0.577129	0.568752	0.911209	-4.65806	14	7	0	5.84244	0	0	0	8.24179	0	0	15.5137	16.6006	17.9031	17.0328	16.1736	18.8672	19.7473	14.3015	16.1736	15.3645	17.2873	18.1306	0	15.0886	17.3166	16.9813	18.3748	16.0422	16.0089	16.5013	12.7578	10.3854	0.580352	0.763258	16.1079	14.833	RPLP2	>sp|P05387|RLA2_HUMAN	0	2	sp|P05387|RLA2_HUMAN 60S acidic ribosomal protein P2 OS=Homo sapiens GN=RPLP2 PE=1 SV=1
RHCE	-1.807	7.4535	-0.576791	0.568977	0.911209	-4.65809	10	5	0	5.84244	0	0	0	8.24179	17.6074	17.302	0	0	8.5948	19.9705	17.2725	0	0	15.2168	0	14.8886	0	0	0	19.103	8.13727	0	18.092	7.07451	14.8094	16.5449	8.16015	6.18152	1.02059	1.17828	7.60589	2.921220	RHCE	>sp|P18577|RHCE_HUMAN	0	2	sp|P18577|RHCE_HUMAN Blood group Rh(CE) polypeptide OS=Homo sapiens GN=RHCE PE=1 SV=2
RHD	-1.807	7.4535	-0.576791	0.568977	0.911209	-4.65809	10	5	0	5.84244	0	0	0	8.24179	17.6074	17.302	0	0	8.5948	19.9705	17.2725	0	0	15.2168	0	14.8886	0	0	0	19.103	8.13727	0	18.092	7.07451	14.8094	16.5449	8.16015	6.18152	1.02059	1.17828	7.60589	2.921220	RHD	>sp|Q02161|RHD_HUMAN	0	2	sp|Q02161|RHD_HUMAN Blood group Rh(D) polypeptide OS=Homo sapiens GN=RHD PE=1 SV=3
ITGB3	0.384783	26.7217	0.574947	0.570205	0.911209	-4.65827	18	10	26.0398	28.0838	26.7094	25.4653	25.3295	25.8563	27.9866	25.3409	25.0715	24.075	24.9364	29.0294	28.4022	28.4022	28.5948	28.5427	27.7783	27.6561	28.4022	28.5948	29.5045	25.9128	23.8607	24.8578	24.9735	26.634	27.9346	24.2313	26.62480	26.896	0.0699693	0.05605	26.2734	27.1828	ITGB3	>sp|P05106|ITB3_HUMAN	0	1	sp|P05106|ITB3_HUMAN Integrin beta-3 OS=Homo sapiens GN=ITGB3 PE=1 SV=2
CCT5	0.257754	21.9997	0.573107	0.571432	0.911209	-4.65845	18	10	22.2776	21.2263	21.247	20.5041	22.0753	19.158	20.2522	20.1865	22.6705	22.8584	23.1115	20.883	23.6958	21.7442	21.6605	21.8231	23.4355	21.7927	21.5096	20.8494	22.99	23.9463	23.5573	22.0903	22.0629	24.0553	21.8819	22.4476	21.9524	22.0849	0.0646612	0.03575	21.9724	21.9492	CCT5	>sp|P48643|TCPE_HUMAN	0	2	sp|P48643|TCPE_HUMAN T-complex protein 1 subunit epsilon OS=Homo sapiens GN=CCT5 PE=1 SV=1
TUBB4A	1.20822	17.848	0.572031	0.57215	0.911209	-4.65856	16	10	18.8077	20.1337	20.3033	18.2807	18.7841	20.386	19.5733	20.9893	21.9443	0	21.0175	19.871	20.4962	16.7241	20.119	14.9843	18.4366	20.3693	15.4289	19.0816	18.9907	19.9481	19.4897	16.4486	18.7361	20.4184	19.9826	0	17.3873	18.6774	0.369656	0.120515	19.5315	19.47070	TUBB4A	>sp|P04350|TBB4A_HUMAN	0	2	sp|P04350|TBB4A_HUMAN Tubulin beta-4A chain OS=Homo sapiens GN=TUBB4A PE=1 SV=2
TUBB6	1.20822	17.848	0.572031	0.57215	0.911209	-4.65856	16	10	18.8077	20.1337	20.3033	18.2807	18.7841	20.386	19.5733	20.9893	21.9443	0	21.0175	19.871	20.4962	16.7241	20.119	14.9843	18.4366	20.3693	15.4289	19.0816	18.9907	19.9481	19.4897	16.4486	18.7361	20.4184	19.9826	0	17.3873	18.6774	0.369656	0.120515	19.5315	19.47070	TUBB6	>sp|Q9BUF5|TBB6_HUMAN	0	2	sp|Q9BUF5|TBB6_HUMAN Tubulin beta-6 chain OS=Homo sapiens GN=TUBB6 PE=1 SV=1
TUBB8	1.20822	17.848	0.572031	0.57215	0.911209	-4.65856	16	10	18.8077	20.1337	20.3033	18.2807	18.7841	20.386	19.5733	20.9893	21.9443	0	21.0175	19.871	20.4962	16.7241	20.119	14.9843	18.4366	20.3693	15.4289	19.0816	18.9907	19.9481	19.4897	16.4486	18.7361	20.4184	19.9826	0	17.3873	18.6774	0.369656	0.120515	19.5315	19.47070	TUBB8	>sp|Q3ZCM7|TBB8_HUMAN	0	2	sp|Q3ZCM7|TBB8_HUMAN Tubulin beta-8 chain OS=Homo sapiens GN=TUBB8 PE=1 SV=2
TUBB8P12	1.20822	17.848	0.572031	0.57215	0.911209	-4.65856	16	10	18.8077	20.1337	20.3033	18.2807	18.7841	20.386	19.5733	20.9893	21.9443	0	21.0175	19.871	20.4962	16.7241	20.119	14.9843	18.4366	20.3693	15.4289	19.0816	18.9907	19.9481	19.4897	16.4486	18.7361	20.4184	19.9826	0	17.3873	18.6774	0.369656	0.120515	19.5315	19.47070	TUBB8P12	>tr|I3L2F9|I3L2F9_HUMAN	0	2	tr|I3L2F9|I3L2F9_HUMAN Protein TUBB8P12 OS=Homo sapiens GN=TUBB8P12 PE=3 SV=1
sp|A6NNZ2|TBB8L_HUMAN Tubulin beta-8 chain-like protein LOC260334 OS=Homo sapiens PE=1 SV=1	1.20822	17.848	0.572031	0.57215	0.911209	-4.65856	16	10	18.8077	20.1337	20.3033	18.2807	18.7841	20.386	19.5733	20.9893	21.9443	0	21.0175	19.871	20.4962	16.7241	20.119	14.9843	18.4366	20.3693	15.4289	19.0816	18.9907	19.9481	19.4897	16.4486	18.7361	20.4184	19.9826	0	17.3873	18.6774	0.369656	0.120515	19.5315	19.47070	sp|A6NNZ2|TBB8L_HUMAN Tubulin beta-8 chain-like protein LOC260334 OS=Homo sapiens PE=1 SV=1	>sp|A6NNZ2|TBB8L_HUMAN	0	2	sp|A6NNZ2|TBB8L_HUMAN Tubulin beta-8 chain-like protein LOC260334 OS=Homo sapiens PE=1 SV=1
IGHV3-53	0.276	24.0887	0.571356	0.572601	0.911209	-4.65862	18	10	23.8293	24.1824	25.1701	23.9302	24.8637	24.3154	22.4515	25.3918	23.9852	22.3761	26.0221	24.6669	24.1387	23.3859	22.2525	23.7554	24.061	23.6309	23.8655	23.7714	23.2519	23.2282	23.4575	23.4037	23.7633	25.2747	28.1006	23.9585	23.979	24.2862	0.0562674	0.0337215	23.8508	24.0021	IGHV3-53	>tr|A0A087WSX4|A0A087WSX4_HUMAN	0	3	tr|A0A087WSX4|A0A087WSX4_HUMAN Protein IGHV3-53 (Fragment) OS=Homo sapiens GN=IGHV3-53 PE=1 SV=1
IGHV3-66	0.276	24.0887	0.571356	0.572601	0.911209	-4.65862	18	10	23.8293	24.1824	25.1701	23.9302	24.8637	24.3154	22.4515	25.3918	23.9852	22.3761	26.0221	24.6669	24.1387	23.3859	22.2525	23.7554	24.061	23.6309	23.8655	23.7714	23.2519	23.2282	23.4575	23.4037	23.7633	25.2747	28.1006	23.9585	23.979	24.2862	0.0562674	0.0337215	23.8508	24.0021	IGHV3-66	>tr|A0A0C4DH42|A0A0C4DH42_HUMAN	0	3	tr|A0A0C4DH42|A0A0C4DH42_HUMAN Protein IGHV3-66 (Fragment) OS=Homo sapiens GN=IGHV3-66 PE=4 SV=1
KPRP	-0.251333	23.0161	-0.570751	0.573005	0.911209	-4.65868	18	10	22.4554	22.7022	22.7635	22.963	22.8033	23.4081	23.1784	22.6372	23.2127	23.059	24.2629	22.2205	22.3013	23.8883	24.3409	24.2928	23.4809	20.514	24.0937	23.4606	21.398	23.1512	21.541	22.3197	21.4599	25.2564	22.8679	24.4172	23.1078	22.8509	0.0445496	0.0502167	23.1648	22.7329	KPRP	>sp|Q5T749|KPRP_HUMAN	0	1	sp|Q5T749|KPRP_HUMAN Keratinocyte proline-rich protein OS=Homo sapiens GN=KPRP PE=1 SV=1
CROCC	-1.18847	8.13756	-0.568527	0.574492	0.911209	-4.65889	9	6	16.0422	18.1426	17.2221	19.1358	18.1426	18.0793	18.2807	0	18.8805	18.3286	8.5948	18.4818	5.22948	0	0	0	18.0793	0	0	0	0	0	8.13727	0	0	7.07451	0	0	8.02654	8.33739	1.10804	0.994192	3.53725	6.91214	CROCC	>sp|Q5TZA2|CROCC_HUMAN	0.00171576	2	sp|Q5TZA2|CROCC_HUMAN Rootletin OS=Homo sapiens GN=CROCC PE=1 SV=1
FLOT1	1.8548	12.7011	0.568264	0.574668	0.911209	-4.65892	12	9	0	20.6564	16.6649	15.9637	17.5938	17.8079	0	17.8275	16.0422	0	8.5948	14.5203	5.22948	18.0209	18.7617	20.1412	0	17.3166	17.1118	0	0	0	17.1273	14.7857	21.0676	21.0175	21.2759	18.1046	12.0854	13.8095	0.741467	0.497686	16.5848	16.8883	FLOT1	>sp|O75955|FLOT1_HUMAN	0	1	sp|O75955|FLOT1_HUMAN Flotillin-1 OS=Homo sapiens GN=FLOT1 PE=1 SV=3
VNN1	0.281645	24.8314	0.567779	0.574993	0.911209	-4.65897	18	10	24.8118	25.3197	26.5024	24.0666	23.9463	27.7537	26.5024	25.2564	23.4606	22.8514	24.9963	25.6517	25.3868	27.1373	26.0968	23.6074	24.0375	25.0577	25.7723	24.0831	25.2313	23.5661	24.0255	25.0305	23.6074	23.8502	23.4081	24.2629	24.7138	25.0431	0.0569283	0.0330785	24.0748	25.0441	VNN1	>sp|O95497|VNN1_HUMAN	0	1	sp|O95497|VNN1_HUMAN Pantetheinase OS=Homo sapiens GN=VNN1 PE=1 SV=2
HLA-DQB1	1.60278	9.67703	0.567237	0.575355	0.911209	-4.65902	10	7	0	20.3693	18.4366	17.4724	19.8939	19.9281	0	15.9073	18.4531	19.6183	18.5698	16.6958	5.22948	0	16.8093	0	0	13.6252	18.0409	0	0	0	8.13727	0	0	7.07451	0	16.6958	8.710656	11.4165	0.992811	0.789153	7.605888	15.833	HLA-DQB1	>sp|P01920|DQB1_HUMAN	0.00102284	2	sp|P01920|DQB1_HUMAN HLA class II histocompatibility antigen, DQ beta 1 chain OS=Homo sapiens GN=HLA-DQB1 PE=1 SV=2
KRT6A	-0.306491	27.6701	-0.56583	0.576298	0.911209	-4.65915	18	10	27.6247	29.555	30.3613	29.9598	29.8766	30.7266	27.3854	29.8766	30.7266	30.6602	32.7581	31.4558	26.8202	25.3197	26.2157	26.0742	27.5847	25.8959	24.9031	26.1451	25.4909	25.1362	27.2108	23.8976	24.0553	28.4022	26.0742	24.5705	27.6109	27.7767	0.0874861	0.100219	27.2981	27.2224	KRT6A	>sp|P02538|K2C6A_HUMAN	0	1	sp|P02538|K2C6A_HUMAN Keratin, type II cytoskeletal 6A OS=Homo sapiens GN=KRT6A PE=1 SV=3
SERPINC1	-0.158167	25.5448	-0.564449	0.577223	0.911209	-4.65929	18	10	24.3014	26.0308	25.9845	25.9407	24.83	24.1982	25.3671	26.0595	25.5796	24.7375	25.7443	25.1101	24.6487	25.9576	26.5024	25.2802	25.9716	26.1316	25.5796	25.7256	25.2404	24.9125	26.8478	25.6348	25.3671	26.6734	25.5898	25.3063	25.6159	25.4166	0.0265682	0.0248443	25.5847	25.6072	SERPINC1	>sp|P01008|ANT3_HUMAN	0	1	sp|P01008|ANT3_HUMAN Antithrombin-III OS=Homo sapiens GN=SERPINC1 PE=1 SV=1
APOH	-0.145405	22.8014	-0.56384	0.577632	0.911209	-4.65935	18	10	21.541	22.1834	23.4809	22.4222	22.463	22.4222	22.963	22.4476	20.765	21.6972	22.1454	23.4161	23.1221	23.1846	22.463	22.963	23.708	22.8988	22.6608	22.6267	23.6579	23.651	23.5732	23.0412	23.2807	23.3888	23.0941	23.1784	22.8855	22.65	0.0335518	0.0253346	23.1363	22.7798	APOH	>sp|P02749|APOH_HUMAN	0	1	sp|P02749|APOH_HUMAN Beta-2-glycoprotein 1 OS=Homo sapiens GN=APOH PE=1 SV=3
PEF1	-1.77924	15.02	-0.563174	0.578079	0.911209	-4.65941	16	7	21.2655	17.1515	0	15.8832	20.1337	8.24179	18.4941	16.0089	17.5197	21.1947	19.2812	13.8532	20.5506	0	18.9261	0	0	0	22.3197	20.2522	20.7548	17.1273	8.13727	19.108	21.9362	20.8742	21.7927	19.7547	15.5973	13.981	0.447556	0.69692	18.0069	19.1946	PEF1	>sp|Q9UBV8|PEF1_HUMAN	0	1	sp|Q9UBV8|PEF1_HUMAN Peflin OS=Homo sapiens GN=PEF1 PE=1 SV=1
C12orf76	-1.03297	19.6894	-0.549059	0.587589	0.91936	-4.66074	17	10	20.2953	21.7686	19.191	21.807	21.284	21.8571	21.984	22.9986	22.1248	21.8316	21.954	20.8666	5.22948	20.088	20.3033	19.2812	20.0676	21.06	21.2022	20.1961	19.9146	21.3243	20.343	21.3243	21.8497	19.7854	0	21.3725	19.9286	19.259	0.253989	0.260686	21.0954	21.13110	C12orf76	>tr|F8VV97|F8VV97_HUMAN	0.00696613	1	tr|F8VV97|F8VV97_HUMAN Uncharacterized protein C12orf76 OS=Homo sapiens GN=C12orf76 PE=4 SV=1
POTEE	0.223539	24.7762	0.548047	0.588273	0.91936	-4.66084	18	10	24.3318	23.6074	26.634	24.6725	24.1648	25.4257	26.1451	25.3063	23.8607	24.2759	25.5796	26.0009	27.707	24.6487	23.6673	24.7794	25.2404	23.9629	23.8502	24.3318	25.0836	23.7354	24.2629	24.8454	24.6923	25.313	23.841	23.7673	24.68170	24.9462	0.0315419	0.0532112	24.6606	24.5556	POTEE	>sp|Q6S8J3|POTEE_HUMAN	0	3	sp|Q6S8J3|POTEE_HUMAN POTE ankyrin domain family member E OS=Homo sapiens GN=POTEE PE=1 SV=3
sp|P01604|KV112_HUMAN Ig kappa chain V-I region Kue OS=Homo sapiens PE=1 SV=1	-0.35067	22.4526	-0.546045	0.58963	0.91936	-4.66102	18	10	23.9629	18.94	18.4674	23.6353	24.4261	23.6878	18.7954	22.2205	23.1784	22.7635	21.7283	22.8033	21.7343	23.9803	22.6267	23.525	23.1512	20.6823	25.0577	23.5828	22.6168	22.5757	22.8033	23.2719	22.9186	21.2759	21.7996	22.463	22.6043	22.1796	0.0514671	0.102409	22.7834	22.5031	sp|P01604|KV112_HUMAN Ig kappa chain V-I region Kue OS=Homo sapiens PE=1 SV=1	>sp|P01604|KV112_HUMAN	0	1	sp|P01604|KV112_HUMAN Ig kappa chain V-I region Kue OS=Homo sapiens PE=1 SV=1
SPTA1	-0.210241	24.8169	-0.544701	0.590541	0.91936	-4.66115	18	10	24.3524	25.3967	25.9251	25.4909	24.3318	26.0009	25.3295	24.4172	23.9463	25.7583	25.7723	24.9508	24.1881	25.0938	24.2759	24.9508	24.7245	24.5977	23.9542	24.372	25.0421	22.8679	26.6139	23.7673	23.6579	26.9555	24.7513	23.3888	24.8687	24.7236	0.0430741	0.0305925	24.851	24.475	SPTA1	>sp|P02549|SPTA1_HUMAN	0	2	sp|P02549|SPTA1_HUMAN Spectrin alpha chain, erythrocytic 1 OS=Homo sapiens GN=SPTA1 PE=1 SV=5
LMNA	-1.48023	17.4797	-0.542938	0.591737	0.91936	-4.66131	16	9	23.0683	21.9607	19.8026	20.3033	21.8722	22.6168	22.1543	18.4531	20.9075	23.2924	17.0844	0	5.22948	19.0341	21.3409	17.2576	16.3004	20.9502	20.4324	19.7547	18.3286	0	19.9146	0	20.4782	19.5248	18.1306	21.2392	17.87630	16.7658	0.37629	0.4652	19.8346	20.1175	LMNA	>sp|P02545|LMNA_HUMAN	0.00091687	2	sp|P02545|LMNA_HUMAN Prelamin-A/C OS=Homo sapiens GN=LMNA PE=1 SV=1
LMNB1	-1.48023	17.4797	-0.542938	0.591737	0.91936	-4.66131	16	9	23.0683	21.9607	19.8026	20.3033	21.8722	22.6168	22.1543	18.4531	20.9075	23.2924	17.0844	0	5.22948	19.0341	21.3409	17.2576	16.3004	20.9502	20.4324	19.7547	18.3286	0	19.9146	0	20.4782	19.5248	18.1306	21.2392	17.87630	16.7658	0.37629	0.4652	19.8346	20.1175	LMNB1	>sp|P20700|LMNB1_HUMAN	0.00091687	2	sp|P20700|LMNB1_HUMAN Lamin-B1 OS=Homo sapiens GN=LMNB1 PE=1 SV=2
LMNB2	-1.48023	17.4797	-0.542938	0.591737	0.91936	-4.66131	16	9	23.0683	21.9607	19.8026	20.3033	21.8722	22.6168	22.1543	18.4531	20.9075	23.2924	17.0844	0	5.22948	19.0341	21.3409	17.2576	16.3004	20.9502	20.4324	19.7547	18.3286	0	19.9146	0	20.4782	19.5248	18.1306	21.2392	17.87630	16.7658	0.37629	0.4652	19.8346	20.1175	LMNB2	>sp|Q03252|LMNB2_HUMAN	0.00091687	2	sp|Q03252|LMNB2_HUMAN Lamin-B2 OS=Homo sapiens GN=LMNB2 PE=1 SV=4
IGKV6D-21	0.322924	22.7442	0.542842	0.591802	0.91936	-4.66132	18	10	23.6172	22.4041	21.06	21.4071	22.6372	22.4041	24.2313	18.9261	23.8037	24.0375	22.6168	21.9	21.9	24.8832	24.1036	24.1881	22.1353	23.2408	24.2313	22.7184	24.2629	23.2642	19.8333	23.1937	22.7365	19.937	22.8882	24.2759	22.6527	22.9089	0.0758148	0.0434767	22.8124	22.9155	IGKV6D-21	>tr|A0A0A0MT36|A0A0A0MT36_HUMAN	0	2	tr|A0A0A0MT36|A0A0A0MT36_HUMAN Protein IGKV6D-21 (Fragment) OS=Homo sapiens GN=IGKV6D-21 PE=4 SV=1
SIGLEC16	-0.625527	25.8618	-0.535872	0.596543	0.91936	-4.66196	18	10	27.3427	27.6058	20.036	20.1781	21.5287	19.0592	21.8642	21.121	27.8097	27.8879	17.4009	29.2188	24.1982	27.8313	28.3279	28.7144	25.2802	27.4982	29.2808	28.0243	27.9866	29.1145	29.2188	27.9866	25.191	28.2867	27.8097	28.3279	26.2521	25.1592	0.127684	0.164622	27.8596	27.4204	SIGLEC16	>sp|A6NMB1|SIG16_HUMAN	0.00100543	1	sp|A6NMB1|SIG16_HUMAN Sialic acid-binding Ig-like lectin 16 OS=Homo sapiens GN=SIGLEC16 PE=2 SV=3
RALA	-1.26591	12.275	-0.527383	0.602341	0.91936	-4.66273	13	8	18.9533	5.84244	21.7782	22.3601	21.7603	18.1794	18.5824	20.765	22.4476	20.666	23.7452	19.2478	5.22948	0	0	14.4316	18.0031	12.031	0	16.0089	0	14.5607	8.13727	0	0	7.07451	13.8954	0	12.2182	12.3771	0.722026	0.739225	15.2848	13.2313	RALA	>sp|P11233|RALA_HUMAN	0.00315623	2	sp|P11233|RALA_HUMAN Ras-related protein Ral-A OS=Homo sapiens GN=RALA PE=1 SV=1
PRSS2	-1.9936	14.034	-0.527084	0.602546	0.91936	-4.66276	13	8	19.8939	15.7872	16.0089	17.3309	16.0866	8.24179	0	0	17.2401	19.3286	20.9325	18.2146	5.22948	25.3671	0	19.4368	23.5018	14.3657	0	0	17.0581	20.7364	20.765	0	25.3352	27.6247	0	24.4676	14.734	12.7741	0.701262	0.627335	17.7727	15.898	PRSS2	>sp|P07478|TRY2_HUMAN	0	2	sp|P07478|TRY2_HUMAN Trypsin-2 OS=Homo sapiens GN=PRSS2 PE=1 SV=1
PRSS3P2	-1.9936	14.034	-0.527084	0.602546	0.91936	-4.66276	13	8	19.8939	15.7872	16.0089	17.3309	16.0866	8.24179	0	0	17.2401	19.3286	20.9325	18.2146	5.22948	25.3671	0	19.4368	23.5018	14.3657	0	0	17.0581	20.7364	20.765	0	25.3352	27.6247	0	24.4676	14.734	12.7741	0.701262	0.627335	17.7727	15.898	PRSS3P2	>sp|Q8NHM4|TRY6_HUMAN	0	2	sp|Q8NHM4|TRY6_HUMAN Putative trypsin-6 OS=Homo sapiens GN=PRSS3P2 PE=5 SV=2
TRY8	-1.9936	14.034	-0.527084	0.602546	0.91936	-4.66276	13	8	19.8939	15.7872	16.0089	17.3309	16.0866	8.24179	0	0	17.2401	19.3286	20.9325	18.2146	5.22948	25.3671	0	19.4368	23.5018	14.3657	0	0	17.0581	20.7364	20.765	0	25.3352	27.6247	0	24.4676	14.734	12.7741	0.701262	0.627335	17.7727	15.898	TRY8	>tr|Q5NV56|Q5NV56_HUMAN	0	2	tr|Q5NV56|Q5NV56_HUMAN Anionic trypsinogen OS=Homo sapiens GN=TRY8 PE=1 SV=1
ATP2A2	2.12498	8.92108	0.526966	0.602627	0.91936	-4.66277	8	6	0	23.8456	26.7376	26.7005	25.0136	20.2993	0	0	0	0	8.5948	0	5.22948	0	18.9467	15.8067	0	0	0	19.3612	0	16.223	8.13727	0	15.9865	18.908	0	0	8.031254	10.5228	1.22307	1.07562	0	6.91214	ATP2A2	>sp|P16615|AT2A2_HUMAN	0	2	sp|P16615|AT2A2_HUMAN Sarcoplasmic/endoplasmic reticulum calcium ATPase 2 OS=Homo sapiens GN=ATP2A2 PE=1 SV=1
ATP2A3	2.12498	8.92108	0.526966	0.602627	0.91936	-4.66277	8	6	0	23.8456	26.7376	26.7005	25.0136	20.2993	0	0	0	0	8.5948	0	5.22948	0	18.9467	15.8067	0	0	0	19.3612	0	16.223	8.13727	0	15.9865	18.908	0	0	8.031254	10.5228	1.22307	1.07562	0	6.91214	ATP2A3	>sp|Q93084|AT2A3_HUMAN	0	2	sp|Q93084|AT2A3_HUMAN Sarcoplasmic/endoplasmic reticulum calcium ATPase 3 OS=Homo sapiens GN=ATP2A3 PE=1 SV=2
POTEF	0.216148	24.7368	0.525925	0.60334	0.91936	-4.66286	18	10	24.2079	23.5979	26.5772	24.6107	24.0553	25.3539	26.1316	25.2915	23.8133	24.2079	25.5654	25.9128	27.6823	24.6388	23.651	24.7627	25.2313	23.9542	23.7673	24.3318	25.0715	23.6918	24.203	24.83	24.6613	25.313	23.7633	23.7516	24.6461	24.9	0.0316738	0.0536916	24.6248	24.4853	POTEF	>sp|A5A3E0|POTEF_HUMAN	0	3	sp|A5A3E0|POTEF_HUMAN POTE ankyrin domain family member F OS=Homo sapiens GN=POTEF PE=1 SV=2
ANPEP	0.156565	26.7535	0.520946	0.606756	0.91936	-4.6633	18	10	27.5437	26.8819	26.1987	26.4473	28.0838	26.9401	26.8988	26.4473	25.8306	26.9964	26.4842	26.6916	27.7537	25.2313	26.745	26.2683	28.5134	27.0166	26.1805	26.4151	27.1177	27.0455	26.4568	26.1601	26.745	27.3854	26.0595	26.5588	26.6959	26.8572	0.0254577	0.0268177	26.7183	26.6831	ANPEP	>sp|P15144|AMPN_HUMAN	0	1	sp|P15144|AMPN_HUMAN Aminopeptidase N OS=Homo sapiens GN=ANPEP PE=1 SV=4
BLVRB	1.03695	18.0486	0.520482	0.607075	0.91936	-4.66334	16	10	16.7674	20.2271	17.1935	0	19.6514	20.4324	20.119	0	17.9031	20.4113	19.4368	21.975	19.108	19.2564	19.3186	17.1273	19.9662	17.6961	18.8371	19.937	19.3888	20.9252	21.2759	18.6897	19.8421	20.1615	19.9481	19.7647	17.8125	18.4734	0.367008	0.0649017	19.9426	18.7634	BLVRB	>sp|P30043|BLVRB_HUMAN	0	1	sp|P30043|BLVRB_HUMAN Flavin reductase (NADPH) OS=Homo sapiens GN=BLVRB PE=1 SV=3
LBP	0.262684	23.2193	0.520278	0.607215	0.91936	-4.66336	18	10	21.8722	22.7635	21.7283	24.3014	24.1227	24.2313	22.9986	23.9707	21.8909	22.0431	23.6777	21.8231	22.5555	22.7454	20.3693	23.5828	25.8019	24.5386	24.8832	22.6539	21.9362	24.2079	21.984	23.8037	23.9542	24.7131	22.7897	24.1982	23.1452	23.3528	0.0585386	0.0462891	22.8942	23.6302	LBP	>sp|P18428|LBP_HUMAN	0	1	sp|P18428|LBP_HUMAN Lipopolysaccharide-binding protein OS=Homo sapiens GN=LBP PE=1 SV=3
IGKV1-17	0.368257	24.3617	0.518547	0.608405	0.91936	-4.66352	18	10	23.6421	27.1177	20.7364	23.7714	24.9803	24.7842	22.0101	28.3845	27.8593	23.9542	23.3112	22.6539	24.83	24.2221	24.4172	24.5151	21.5967	25.4909	25.7443	23.8256	24.5863	25.3539	21.9095	25.6794	24.3606	22.9786	24.4172	24.9963	24.2267	24.6047	0.0739398	0.0708081	24.2913	24.9052	IGKV1-17	>tr|A0A0B4J1Z4|A0A0B4J1Z4_HUMAN	0	1	tr|A0A0B4J1Z4|A0A0B4J1Z4_HUMAN Protein IGKV1-17 (Fragment) OS=Homo sapiens GN=IGKV1-17 PE=1 SV=1
GNAI2	-0.246139	22.6925	-0.518315	0.608565	0.91936	-4.66354	18	10	21.4516	21.9095	23.3462	22.1353	21.8909	21.564	22.4041	23.086	21.0359	21.4686	20.666	22.9536	23.3462	21.7131	21.7041	22.4872	22.3601	22.7454	22.2493	23.1339	22.5555	21.564	24.3933	24.3933	25.2802	23.1115	26.3843	24.0553	22.8279	22.4486	0.062484	0.0476458	22.4798	22.3682	GNAI2	>sp|P04899|GNAI2_HUMAN	0	1	sp|P04899|GNAI2_HUMAN Guanine nucleotide-binding protein G(i) subunit alpha-2 OS=Homo sapiens GN=GNAI2 PE=1 SV=3
IGHV4-4	-0.212687	25.2964	-0.517733	0.608965	0.91936	-4.66359	18	10	25.7153	24.2928	24.8979	25.44	25.9329	24.4576	25.6348	25.0938	26.3645	26.2222	25.1362	24.4368	25.5026	26.6139	25.5136	23.6264	25.1759	24.1178	26.4568	25.1101	26.4298	26.3091	24.505	25.9407	22.7687	24.2629	26.8037	25.537	25.3711	25.162	0.040639	0.0364571	25.4768	25.3194	IGHV4-4	>tr|A0A075B6R2|A0A075B6R2_HUMAN	0	2	tr|A0A075B6R2|A0A075B6R2_HUMAN Protein IGHV4-4 (Fragment) OS=Homo sapiens GN=IGHV4-4 PE=4 SV=2
GSTO1	-0.338021	21.1289	-0.514318	0.611317	0.91936	-4.66389	18	10	18.7361	23.3351	24.4465	21.7782	24.0121	23.2127	19.1212	24.0666	20.9893	22.9186	19.3501	23.6777	21.3903	22.0242	20.6344	19.4758	21.0267	18.8926	19.3397	17.1515	20.0224	21.4599	20.1961	21.4224	20.1781	20.8251	20.5595	21.3651	21.1782	21.0401	0.0789752	0.105193	21.008	20.4331	GSTO1	>sp|P78417|GSTO1_HUMAN	0.000382263	2	sp|P78417|GSTO1_HUMAN Glutathione S-transferase omega-1 OS=Homo sapiens GN=GSTO1 PE=1 SV=2
H2BFS	-0.240297	21.052	-0.513749	0.61171	0.91936	-4.66394	18	10	22.5711	19.8377	21.1574	20.8289	21.9795	20.9289	21.3063	19.8377	22.9033	20.3086	21.3369	20.7968	21.0855	20.9117	23.8655	19.9326	21.9319	19.2963	21.6704	19.5842	21.1657	18.8739	22.741	20.2474	20.6533	21.4729	21.182	21.0486	21.1301	20.9115	0.0566595	0.0501642	20.9887	21.1215	H2BFS	>sp|P57053|H2BFS_HUMAN	0	2	sp|P57053|H2BFS_HUMAN Histone H2B type F-S OS=Homo sapiens GN=H2BFS PE=1 SV=2
HIST1H2BC	-0.240297	21.052	-0.513749	0.61171	0.91936	-4.66394	18	10	22.5711	19.8377	21.1574	20.8289	21.9795	20.9289	21.3063	19.8377	22.9033	20.3086	21.3369	20.7968	21.0855	20.9117	23.8655	19.9326	21.9319	19.2963	21.6704	19.5842	21.1657	18.8739	22.741	20.2474	20.6533	21.4729	21.182	21.0486	21.1301	20.9115	0.0566595	0.0501642	20.9887	21.1215	HIST1H2BC	>sp|P62807|H2B1C_HUMAN	0	2	sp|P62807|H2B1C_HUMAN Histone H2B type 1-C/E/F/G/I OS=Homo sapiens GN=HIST1H2BC PE=1 SV=4
HIST1H2BD	-0.240297	21.052	-0.513749	0.61171	0.91936	-4.66394	18	10	22.5711	19.8377	21.1574	20.8289	21.9795	20.9289	21.3063	19.8377	22.9033	20.3086	21.3369	20.7968	21.0855	20.9117	23.8655	19.9326	21.9319	19.2963	21.6704	19.5842	21.1657	18.8739	22.741	20.2474	20.6533	21.4729	21.182	21.0486	21.1301	20.9115	0.0566595	0.0501642	20.9887	21.1215	HIST1H2BD	>sp|P58876|H2B1D_HUMAN	0	2	sp|P58876|H2B1D_HUMAN Histone H2B type 1-D OS=Homo sapiens GN=HIST1H2BD PE=1 SV=2
HIST1H2BE	-0.240297	21.052	-0.513749	0.61171	0.91936	-4.66394	18	10	22.5711	19.8377	21.1574	20.8289	21.9795	20.9289	21.3063	19.8377	22.9033	20.3086	21.3369	20.7968	21.0855	20.9117	23.8655	19.9326	21.9319	19.2963	21.6704	19.5842	21.1657	18.8739	22.741	20.2474	20.6533	21.4729	21.182	21.0486	21.1301	20.9115	0.0566595	0.0501642	20.9887	21.1215	HIST1H2BE	>tr|B2R4S9|B2R4S9_HUMAN	0	2	tr|B2R4S9|B2R4S9_HUMAN Histone H2B OS=Homo sapiens GN=HIST1H2BE PE=2 SV=1
HIST1H2BH	-0.240297	21.052	-0.513749	0.61171	0.91936	-4.66394	18	10	22.5711	19.8377	21.1574	20.8289	21.9795	20.9289	21.3063	19.8377	22.9033	20.3086	21.3369	20.7968	21.0855	20.9117	23.8655	19.9326	21.9319	19.2963	21.6704	19.5842	21.1657	18.8739	22.741	20.2474	20.6533	21.4729	21.182	21.0486	21.1301	20.9115	0.0566595	0.0501642	20.9887	21.1215	HIST1H2BH	>sp|Q93079|H2B1H_HUMAN	0	2	sp|Q93079|H2B1H_HUMAN Histone H2B type 1-H OS=Homo sapiens GN=HIST1H2BH PE=1 SV=3
HIST1H2BK	-0.240297	21.052	-0.513749	0.61171	0.91936	-4.66394	18	10	22.5711	19.8377	21.1574	20.8289	21.9795	20.9289	21.3063	19.8377	22.9033	20.3086	21.3369	20.7968	21.0855	20.9117	23.8655	19.9326	21.9319	19.2963	21.6704	19.5842	21.1657	18.8739	22.741	20.2474	20.6533	21.4729	21.182	21.0486	21.1301	20.9115	0.0566595	0.0501642	20.9887	21.1215	HIST1H2BK	>sp|O60814|H2B1K_HUMAN	0	2	sp|O60814|H2B1K_HUMAN Histone H2B type 1-K OS=Homo sapiens GN=HIST1H2BK PE=1 SV=3
HIST1H2BL	-0.240297	21.052	-0.513749	0.61171	0.91936	-4.66394	18	10	22.5711	19.8377	21.1574	20.8289	21.9795	20.9289	21.3063	19.8377	22.9033	20.3086	21.3369	20.7968	21.0855	20.9117	23.8655	19.9326	21.9319	19.2963	21.6704	19.5842	21.1657	18.8739	22.741	20.2474	20.6533	21.4729	21.182	21.0486	21.1301	20.9115	0.0566595	0.0501642	20.9887	21.1215	HIST1H2BL	>sp|Q99880|H2B1L_HUMAN	0	2	sp|Q99880|H2B1L_HUMAN Histone H2B type 1-L OS=Homo sapiens GN=HIST1H2BL PE=1 SV=3
HIST1H2BM	-0.240297	21.052	-0.513749	0.61171	0.91936	-4.66394	18	10	22.5711	19.8377	21.1574	20.8289	21.9795	20.9289	21.3063	19.8377	22.9033	20.3086	21.3369	20.7968	21.0855	20.9117	23.8655	19.9326	21.9319	19.2963	21.6704	19.5842	21.1657	18.8739	22.741	20.2474	20.6533	21.4729	21.182	21.0486	21.1301	20.9115	0.0566595	0.0501642	20.9887	21.1215	HIST1H2BM	>sp|Q99879|H2B1M_HUMAN	0	2	sp|Q99879|H2B1M_HUMAN Histone H2B type 1-M OS=Homo sapiens GN=HIST1H2BM PE=1 SV=3
HIST1H2BN	-0.240297	21.052	-0.513749	0.61171	0.91936	-4.66394	18	10	22.5711	19.8377	21.1574	20.8289	21.9795	20.9289	21.3063	19.8377	22.9033	20.3086	21.3369	20.7968	21.0855	20.9117	23.8655	19.9326	21.9319	19.2963	21.6704	19.5842	21.1657	18.8739	22.741	20.2474	20.6533	21.4729	21.182	21.0486	21.1301	20.9115	0.0566595	0.0501642	20.9887	21.1215	HIST1H2BN	>sp|Q99877|H2B1N_HUMAN	0	2	sp|Q99877|H2B1N_HUMAN Histone H2B type 1-N OS=Homo sapiens GN=HIST1H2BN PE=1 SV=3
HIST2H2BF	-0.240297	21.052	-0.513749	0.61171	0.91936	-4.66394	18	10	22.5711	19.8377	21.1574	20.8289	21.9795	20.9289	21.3063	19.8377	22.9033	20.3086	21.3369	20.7968	21.0855	20.9117	23.8655	19.9326	21.9319	19.2963	21.6704	19.5842	21.1657	18.8739	22.741	20.2474	20.6533	21.4729	21.182	21.0486	21.1301	20.9115	0.0566595	0.0501642	20.9887	21.1215	HIST2H2BF	>sp|Q5QNW6|H2B2F_HUMAN	0	2	sp|Q5QNW6|H2B2F_HUMAN Histone H2B type 2-F OS=Homo sapiens GN=HIST2H2BF PE=1 SV=3
sp|P01814|HV201_HUMAN Ig heavy chain V-II region OU OS=Homo sapiens PE=1 SV=1	-0.480344	23.1555	-0.51311	0.61215	0.91936	-4.66399	18	10	21.0267	21.6492	19.7325	20.7364	15.0162	21.2759	18.4044	20.585	26.2157	23.9066	21.5032	25.1759	24.2079	25.9128	24.9963	25.2564	21.121	26.7905	25.5654	24.2524	24.4172	25.689	22.4726	25.3967	26.7302	20.5181	25.0203	24.7794	23.4561	22.6145	0.104229	0.157471	24.3348	22.9285	sp|P01814|HV201_HUMAN Ig heavy chain V-II region OU OS=Homo sapiens PE=1 SV=1	>sp|P01814|HV201_HUMAN	0.000723327	2	sp|P01814|HV201_HUMAN Ig heavy chain V-II region OU OS=Homo sapiens PE=1 SV=1
SPN	-0.72916	19.76	-0.512543	0.612542	0.91936	-4.66404	18	10	21.9607	18.3408	21.0267	21.6379	20.1865	21.3808	20.5328	19.9662	20.7729	20.1615	8.5948	23.1512	21.4381	21.9674	19.5733	20.7115	20.088	20.9893	19.4275	21.3409	21.2101	19.4275	19.5733	20.353	18.8805	7.07451	20.8327	22.6806	20.01400	19.3029	0.171146	0.202057	20.65280	20.5322	SPN	>sp|P16150|LEUK_HUMAN	0	2	sp|P16150|LEUK_HUMAN Leukosialin OS=Homo sapiens GN=SPN PE=1 SV=1
TUBB3	0.78239	19.4824	0.512014	0.612907	0.91936	-4.66409	17	10	20.1412	20.2356	22.463	20.8915	21.1617	21.5714	20.4362	21.8819	22.3229	19.0202	22.2493	20.4858	20.6108	17.8275	21.1283	18.0409	18.6595	20.4228	20.0082	20.3773	18.9907	20.0773	19.6367	16.4486	19.6183	20.4629	20.3365	0	19.0958	20.1782	0.256684	0.0893207	20.3569	20.3292	TUBB3	>sp|Q13509|TBB3_HUMAN	0	2	sp|Q13509|TBB3_HUMAN Tubulin beta-3 chain OS=Homo sapiens GN=TUBB3 PE=1 SV=2
GANAB	-0.482389	29.0571	-0.508282	0.615485	0.921511	-4.66441	18	10	25.5136	31.7235	28.67	30.459	27.9104	30.889	31.0731	28.8576	30.9587	30.459	27.0455	25.5796	28.6336	30.889	31.5755	29.3979	29.8766	30.459	30.889	31.7235	28.0527	23.8607	31.0731	27.3103	30.889	23.7755	29.73	26.3235	29.2247	28.7553	0.0891226	0.0665253	30.459	28.6518	GANAB	>sp|Q14697|GANAB_HUMAN	0	1	sp|Q14697|GANAB_HUMAN Neutral alpha-glucosidase AB OS=Homo sapiens GN=GANAB PE=1 SV=3
PSMB10	1.76414	18.8259	0.507461	0.616053	0.921511	-4.66449	15	9	25.2564	17.3752	18.2702	20.7011	18.1306	19.9146	0	17.1273	18.4366	18.6897	19.1478	14.5607	17.2401	20.3773	0	0	24.2407	28.2867	25.8306	0	27.0999	25.3671	23.2478	28.0243	18.1306	27.4782	26.4568	27.7336	18.309	19.75620	0.50613	0.418696	20.146	18.709	PSMB10	>sp|P40306|PSB10_HUMAN	0.00196188	2	sp|P40306|PSB10_HUMAN Proteasome subunit beta type-10 OS=Homo sapiens GN=PSMB10 PE=1 SV=1
IGHV5-51	0.217629	24.1635	0.506632	0.616627	0.921511	-4.66456	18	10	23.9171	22.4121	24.1554	24.4465	25.8149	24.3014	24.3104	24.0831	24.8927	24.7627	22.8882	23.5344	26.5369	24.113	22.963	24.1766	24.2928	24.0666	24.7627	25.3295	23.9463	25.8149	21.4771	24.2407	23.9803	23.3351	24.2629	23.7593	24.0892	24.2971	0.039018	0.0500522	24.1879	24.166	IGHV5-51	>tr|A0A0C4DH38|A0A0C4DH38_HUMAN	0	1	tr|A0A0C4DH38|A0A0C4DH38_HUMAN Protein IGHV5-51 (Fragment) OS=Homo sapiens GN=IGHV5-51 PE=1 SV=1
FTH1	-0.241954	24.0241	-0.505004	0.617755	0.92162	-4.6647	18	10	23.3462	24.5244	24.8578	24.6388	22.9986	24.2524	23.4926	25.3539	25.1759	22.6462	24.9252	24.3933	22.1722	23.4544	24.5576	23.0055	23.4446	22.6168	26.9964	22.6097	23.5454	23.7755	26.7094	23.5018	23.1593	24.9364	23.5018	24.0831	24.0961	23.8945	0.0427661	0.0602532	23.9293	23.42400	FTH1	>sp|P02794|FRIH_HUMAN	0	2	sp|P02794|FRIH_HUMAN Ferritin heavy chain OS=Homo sapiens GN=FTH1 PE=1 SV=2
F13A1	-0.169819	26.9632	-0.504051	0.618415	0.92162	-4.66478	18	10	26.0968	26.8478	28.0243	27.1724	25.7443	27.0455	26.6483	28.003	26.3515	25.8871	27.9664	28.0838	27.4083	26.2814	27.193	25.8959	27.9866	26.3991	26.2925	27.1528	27.1373	27.3854	27.193	27.9104	26.0742	27.4982	25.6348	27.6561	27.0214	26.8586	0.0271379	0.0334745	27.1626	26.6234	F13A1	>sp|P00488|F13A_HUMAN	0	1	sp|P00488|F13A_HUMAN Coagulation factor XIII A chain OS=Homo sapiens GN=F13A1 PE=1 SV=4
CMTM5	1.3522	15.6215	0.503225	0.618987	0.92162	-4.66485	15	9	16.8093	18.4531	20.6928	18.2146	19.2564	17.5688	0	17.6795	19.855	0	19.6274	19.2257	16.2095	21.2759	18.2807	21.7603	0	17.0064	14.9843	18.3408	17.8275	15.3645	18.36	0	20.816	16.7443	15.4289	17.6208	15.1446	16.4799	0.470954	0.37374	17.75350	17.7297	CMTM5	>sp|Q96DZ9|CKLF5_HUMAN	0	2	sp|Q96DZ9|CKLF5_HUMAN CKLF-like MARVEL transmembrane domain-containing protein 5 OS=Homo sapiens GN=CMTM5 PE=1 SV=2
RINT1	-1.23863	18.0249	-0.501616	0.620104	0.922147	-4.66499	17	9	25.3063	18.9131	17.4261	17.5197	0	19.1478	20.0474	19.4758	20.976	20.4273	19.855	18.4941	19.5956	22.0527	23.6777	20.8071	16.4334	16.1736	16.4334	23.6421	0	15.4289	23.6353	18.0031	22.5757	7.07451	22.4951	19.0816	18.4547	17.2513	0.328865	0.382851	19.7616	18.4581	RINT1	>tr|C9J5S3|C9J5S3_HUMAN	0.00202634	1	tr|C9J5S3|C9J5S3_HUMAN RAD50-interacting protein 1 (Fragment) OS=Homo sapiens GN=RINT1 PE=1 SV=1
PIGR	0.126056	27.2529	0.496603	0.623588	0.923873	-4.66542	18	10	26.8988	27.6561	27.0455	27.2664	27.2108	26.7769	27.0455	27.8097	26.8651	26.7302	27.5847	25.9576	26.8651	27.9866	27.1373	27.9346	26.5588	26.7607	28.0838	28.2867	27.248	28.5427	26.7905	27.062	27.4254	26.9964	26.9707	27.5847	27.2211	27.3102	0.0234515	0.0172359	27.09140	27.1364	PIGR	>sp|P01833|PIGR_HUMAN	0	1	sp|P01833|PIGR_HUMAN Polymeric immunoglobulin receptor OS=Homo sapiens GN=PIGR PE=1 SV=4
sp|P01616|KV203_HUMAN Ig kappa chain V-II region MIL OS=Homo sapiens PE=1 SV=1	-1.28223	13.4079	-0.495945	0.624046	0.923873	-4.66547	13	7	20.0224	18.2702	20.3622	21.5032	23.2924	22.1543	18.6267	20.0292	21.7686	22.2314	21.6309	18.8926	15.7544	0	0	15.7544	0	0	0	17.0581	18.5824	18.6736	16.5653	0	17.1751	7.07451	0	0	13.352	13.5087	0.684949	0.711452	17.8787	17.0123	sp|P01616|KV203_HUMAN Ig kappa chain V-II region MIL OS=Homo sapiens PE=1 SV=1	>sp|P01616|KV203_HUMAN	0	1	sp|P01616|KV203_HUMAN Ig kappa chain V-II region MIL OS=Homo sapiens PE=1 SV=1
MSN	-0.328038	26.5774	-0.494578	0.624997	0.923873	-4.66559	18	10	26.9194	27.4575	29.1589	28.8925	27.707	27.0821	27.062	25.0305	25.8871	25.526	25.3409	27.7537	26.4568	27.4782	24.8118	24.4172	28.7144	24.1036	28.2201	26.3645	28.971	26.4473	26.7607	24.4172	23.3351	29.1589	24.6613	26.0308	26.6649	26.4199	0.0620494	0.0670926	26.604	26.6881	MSN	>sp|P26038|MOES_HUMAN	0	1	sp|P26038|MOES_HUMAN Moesin OS=Homo sapiens GN=MSN PE=1 SV=3
sp|P01775|HV314_HUMAN Ig heavy chain V-III region LAY OS=Homo sapiens PE=1 SV=1	0.306658	21.6888	0.494495	0.625055	0.923873	-4.66559	18	10	19.6827	24.7627	22.3127	23.5979	23.0144	19.5348	21.8497	23.0055	18.9131	24.9125	22.516	22.8227	22.5835	21.6047	20.4044	21.2392	22.3479	20.0984	22.6097	21.9	22.9462	22.7897	19.0069	20.7115	20.6047	20.8071	20.6108	20.0984	21.5421	21.9531	0.0770245	0.0694824	21.7272	22.4143	sp|P01775|HV314_HUMAN Ig heavy chain V-III region LAY OS=Homo sapiens PE=1 SV=1	>sp|P01775|HV314_HUMAN	0	1	sp|P01775|HV314_HUMAN Ig heavy chain V-III region LAY OS=Homo sapiens PE=1 SV=1
GNB4	0.75356	18.6	0.494452	0.625085	0.923873	-4.6656	17	10	17.8177	20.0082	20.9325	19.0495	18.4095	19.751	20.2003	20.5001	19.2913	19.4758	19.8284	19.6481	18.7617	18.7482	19.8377	17.4261	20.5629	19.871	19.9826	0	20.0827	21.182	18.8865	18.9703	16.1033	21.724	15.6767	18.0707	18.2662	19.2008	0.26328	0.0576811	19.562	19.3993	GNB4	>sp|Q9HAV0|GBB4_HUMAN	0	2	sp|Q9HAV0|GBB4_HUMAN Guanine nucleotide-binding protein subunit beta-4 OS=Homo sapiens GN=GNB4 PE=1 SV=3
MAP1A	0.77091	27.8177	0.491686	0.627013	0.924462	-4.66583	18	10	26.8202	28.7908	30.0158	30.0869	30.2209	28.9312	30.7266	29.9598	27.4982	28.1528	28.5427	29.555	31.2913	30.2915	19.9987	20.1694	30.889	30.7266	28.8925	17.3309	30.2915	30.459	29.5045	29.2188	19.7547	31.1639	20.7548	28.8576	27.4559	28.4689	0.165285	0.111679	29.5297	29.0556	MAP1A	>sp|P78559|MAP1A_HUMAN	0.00991114	2	sp|P78559|MAP1A_HUMAN Microtubule-associated protein 1A OS=Homo sapiens GN=MAP1A PE=1 SV=6
LRG1	0.824632	18.9603	0.489935	0.628235	0.925136	-4.66598	17	10	20.1071	21.7996	23.1593	21.4686	21.8571	22.0694	20.2151	23.4233	20.6108	21.3903	22.3127	20.2777	19.0495	18.0409	21.7782	20.0292	19.9748	16.9032	14.2255	21.2322	17.6413	18.9959	8.13727	18.6466	0	20.1961	19.0069	18.3408	18.4889	19.809	0.304572	0.138082	20.2055	20.0681	LRG1	>sp|P02750|A2GL_HUMAN	0.000452899	1	sp|P02750|A2GL_HUMAN Leucine-rich alpha-2-glycoprotein OS=Homo sapiens GN=LRG1 PE=1 SV=2
SLC1A5	0.818887	19.9323	0.488289	0.629385	0.925701	-4.66611	17	10	20.1262	18.6267	23.7354	19.2113	19.3583	17.4526	23.3613	21.284	22.7821	0	21.0738	16.7674	19.6183	18.1172	22.3545	20.4513	20.2953	20.765	18.526	19.9916	19.8026	21.1034	23.3543	20.6405	21.2953	22.9695	23.7755	21.2655	19.7324	20.2921	0.270685	0.0736163	21.1844	20.2887	SLC1A5	>sp|Q15758|AAAT_HUMAN	0	1	sp|Q15758|AAAT_HUMAN Neutral amino acid transporter B(0) OS=Homo sapiens GN=SLC1A5 PE=1 SV=2
GP2	1.46144	6.21868	0.486914	0.630346	0.925988	-4.66623	7	6	0	5.84244	15.1826	0	0	8.24179	0	15.4289	0	0	8.5948	0	5.22948	17.8455	0	0	0	15.9073	18.4941	0	18.1426	0	8.13727	0	18.7954	18.2807	0	0	5.82623	6.92507	1.3783	1.05608	0	5.53596	GP2	>tr|I3L4Y3|I3L4Y3_HUMAN	0	3	tr|I3L4Y3|I3L4Y3_HUMAN Pancreatic secretory granule membrane major glycoprotein GP2 (Fragment) OS=Homo sapiens GN=GP2 PE=1 SV=1
KRT6C	-0.263552	27.7116	-0.481525	0.634119	0.929582	-4.66667	18	10	27.6058	29.6234	30.459	30.0158	29.8185	30.8185	27.4083	30.0158	30.8185	30.7266	33.0413	31.2913	26.8364	25.4126	26.3515	26.1316	27.5655	25.9128	25.0068	26.3387	25.5026	25.0305	27.1528	24.0375	23.936	28.3666	26.0398	24.6613	27.6363	27.8473	0.08777	0.100995	27.2805	27.2211	KRT6C	>sp|P48668|K2C6C_HUMAN	0	1	sp|P48668|K2C6C_HUMAN Keratin, type II cytoskeletal 6C OS=Homo sapiens GN=KRT6C PE=1 SV=3
LOC642131	-0.198438	25.2752	-0.481224	0.63433	0.929582	-4.6667	18	10	25.6986	24.2759	24.8979	25.3967	25.9329	24.4465	25.6205	25.0715	26.3387	26.2222	25.1219	24.4261	25.4909	26.5961	25.5026	23.5979	25.1362	24.1178	26.4473	25.0938	26.3991	26.2925	24.3524	25.9251	22.7687	24.2313	26.7905	25.5136	25.3444	25.1506	0.0408796	0.0365777	25.4497	25.30640	LOC642131	>tr|A0A087WW49|A0A087WW49_HUMAN	0	2	tr|A0A087WW49|A0A087WW49_HUMAN Protein LOC642131 (Fragment) OS=Homo sapiens GN=LOC642131 PE=4 SV=1
KRT20	-0.157693	25.7429	-0.479386	0.63562	0.929952	-4.66685	18	10	24.9364	25.8959	26.2422	26.2569	25.1362	25.8417	24.7375	26.4568	24.8213	25.5654	26.1987	26.0595	26.5772	25.7153	27.2289	25.3197	26.2422	25.7153	25.7871	26.3091	24.9031	25.5796	25.8306	24.5386	25.8708	24.2079	25.3295	27.4982	25.803	25.6347	0.0323614	0.0250465	25.8362	25.7512	KRT20	>sp|P35900|K1C20_HUMAN	0	2	sp|P35900|K1C20_HUMAN Keratin, type I cytoskeletal 20 OS=Homo sapiens GN=KRT20 PE=1 SV=1
sp|P01769|HV308_HUMAN Ig heavy chain V-III region GA OS=Homo sapiens PE=1 SV=1	1.09536	20.5555	0.477831	0.636711	0.929952	-4.66698	16	10	22.9079	5.84244	20.585	21.4224	20.2953	21.2655	19.7325	0	0	23.7267	19.4169	21.6972	23.6264	23.3351	24.7627	23.1339	22.3127	23.4717	24.0255	24.8696	23.3064	22.7821	24.3204	24.0255	23.0941	23.0144	23.4606	25.1219	20.45690	20.733	0.36997	0.26502	23.0543	23.0209	sp|P01769|HV308_HUMAN Ig heavy chain V-III region GA OS=Homo sapiens PE=1 SV=1	>sp|P01769|HV308_HUMAN	0	1	sp|P01769|HV308_HUMAN Ig heavy chain V-III region GA OS=Homo sapiens PE=1 SV=1
FN1	-0.187539	32.8685	-0.477577	0.63689	0.929952	-4.667	18	10	32.0892	33.0413	33.3295	33.0413	33.0413	33.3295	33.0413	33.0413	32.5405	31.8847	31.0731	33.7876	33.7876	33.0413	32.7581	31.8847	33.7876	33.0413	33.0413	32.7581	33.7876	33.7876	33.7876	33.0413	29.4459	33.3295	33.0413	32.7581	32.9416	32.7371	0.0308245	0.0245905	33.0413	33.0413	FN1	>sp|P02751|FINC_HUMAN	0	1	sp|P02751|FINC_HUMAN Fibronectin OS=Homo sapiens GN=FN1 PE=1 SV=4
PON1	-0.192281	24.1906	-0.475906	0.638064	0.930391	-4.66713	18	10	23.5573	24.0831	23.5903	24.2928	24.6239	24.4932	24.4052	24.3014	23.936	23.1679	23.7354	23.9707	24.2221	22.6883	24.0121	23.1023	26.0595	23.8976	22.6946	24.5576	23.3993	23.5732	24.8213	26.9555	24.3804	26.2683	24.6487	23.8976	24.2708	24.04620	0.0362695	0.0482468	24.2971	23.8165	PON1	>sp|P27169|PON1_HUMAN	0	1	sp|P27169|PON1_HUMAN Serum paraoxonase/arylesterase 1 OS=Homo sapiens GN=PON1 PE=1 SV=3
IGKJ3	0.226418	22.7291	0.474905	0.638768	0.930391	-4.66722	18	10	22.6462	21.9362	22.1248	22.2776	25.1487	21.975	22.3197	22.0987	21.58	21.2392	21.9275	21.2953	23.9244	22.6267	24.7513	20.8251	24.1036	23.0055	24.075	21.4224	22.2867	22.7533	25.0421	22.4726	24.83	23.3758	21.398	22.9536	22.685	22.80860	0.0553434	0.0555386	22.3032	22.5594	IGKJ3	>tr|A0A0A0MT96|A0A0A0MT96_HUMAN	0	3	tr|A0A0A0MT96|A0A0A0MT96_HUMAN Protein IGKJ3 (Fragment) OS=Homo sapiens GN=IGKJ3 PE=1 SV=1
IGKJ5	-0.252509	22.6607	-0.473865	0.6395	0.930391	-4.6673	18	10	22.6608	21.0267	20.883	20.4044	23.7755	22.6608	21.8403	21.807	21.398	21.5539	21.2022	22.4802	23.5828	22.6539	21.0738	22.5757	22.963	22.7533	22.6462	21.8139	23.4161	22.4554	26.3991	22.8302	22.5928	26.4298	22.9695	25.6517	22.8091	22.3937	0.0752752	0.0455934	22.5365	22.65350	IGKJ5	>tr|A0A0A0MTA3|A0A0A0MTA3_HUMAN	0.000585823	1	tr|A0A0A0MTA3|A0A0A0MTA3_HUMAN Protein IGKJ5 (Fragment) OS=Homo sapiens GN=IGKJ5 PE=4 SV=1
B2M	1.34013	12.7504	0.471972	0.640833	0.93121	-4.66745	13	8	0	5.84244	17.7601	0	18.4366	8.24179	0	13.5	17.0844	0	8.5948	0	19.9146	17.7601	15.9637	0	0	20.4782	20.4706	14.6399	21.5032	20.088	23.1221	17.9031	15.2961	21.4071	19.9556	19.0495	12.6451	12.94	0.692182	0.653915	15.6299	17.83160	B2M	>sp|P61769|B2MG_HUMAN	0	2	sp|P61769|B2MG_HUMAN Beta-2-microglobulin OS=Homo sapiens GN=B2M PE=1 SV=1
TKT	-1.3288	9.42514	-0.465169	0.645633	0.936979	-4.668	12	7	0	5.84244	14.0772	16.6958	18.6267	8.24179	15.6767	18.0793	14.8692	14.9843	8.5948	0	15.6767	0	17.4862	12.031	14.3015	0	13.3118	19.5024	11.8615	0	8.13727	0	0	15.9073	0	0	9.76351	8.81608	0.785402	0.796347	13.0815	10.31290	TKT	>sp|P29401|TKT_HUMAN	0.00404756	2	sp|P29401|TKT_HUMAN Transketolase OS=Homo sapiens GN=TKT PE=1 SV=3
IGLV1-40	0.183039	23.0139	0.464151	0.646352	0.936979	-4.66808	18	10	23.4446	22.0327	20.5663	22.7022	22.3197	22.8771	23.3462	22.2409	23.4926	23.9707	24.1648	22.1353	24.1766	23.2642	23.6074	23.7673	21.5096	24.4261	22.9367	23.1593	23.6074	22.8033	20.7932	23.1679	23.8037	23.0304	23.6673	23.3758	22.9659	23.1003	0.0364431	0.0516545	23.2118	23.3063	IGLV1-40	>tr|A0A075B6J0|A0A075B6J0_HUMAN	0	1	tr|A0A075B6J0|A0A075B6J0_HUMAN Protein IGLV1-40 (Fragment) OS=Homo sapiens GN=IGLV1-40 PE=1 SV=5
POTEI	0.186507	24.6294	0.461728	0.648067	0.937267	-4.66827	18	10	24.1327	23.4717	26.1601	24.4368	23.7267	25.3063	26.0134	24.8927	23.6777	23.9463	25.2313	25.6348	27.6561	24.6239	23.6353	24.7513	25.2024	23.8883	23.7516	24.3318	24.9963	23.6918	24.203	24.8213	24.6487	25.2915	23.7633	23.7354	24.5573	24.7591	0.0302132	0.0529558	24.5303	24.442	POTEI	>sp|P0CG38|POTEI_HUMAN	0	3	sp|P0CG38|POTEI_HUMAN POTE ankyrin domain family member I OS=Homo sapiens GN=POTEI PE=3 SV=1
PDIA3	1.0646	14.2626	0.460957	0.648613	0.937267	-4.66833	14	9	16.5653	18.6897	20.1337	19.4016	20.0224	16.9032	18.6736	18.3286	19.8939	18.4531	20.5328	18.5824	16.2736	0	15.0886	0	14.5203	13.7855	13.565	0	14.6399	18.5934	17.5938	15.5553	0	18.0031	0	15.5553	13.5684	15.5123	0.562063	0.388037	17.24850	16.4195	PDIA3	>tr|H7BZJ3|H7BZJ3_HUMAN	0.000842697	1	tr|H7BZJ3|H7BZJ3_HUMAN Protein disulfide-isomerase A3 (Fragment) OS=Homo sapiens GN=PDIA3 PE=1 SV=1
CD36	0.310809	21.9681	0.460583	0.648877	0.937267	-4.66836	18	10	22.6267	23.2325	24.7245	22.2409	20.1071	23.7848	23.0055	22.0629	21.5159	20.8005	22.2409	24.3204	22.2558	23.1023	21.2655	22.3962	19.8421	21.3651	21.1783	21.5967	23.1512	15.6086	20.7463	22.2626	23.525	20.9419	21.7831	23.4233	21.81760	22.239	0.0906906	0.0556291	21.923	22.2592	CD36	>sp|P16671|CD36_HUMAN	0	2	sp|P16671|CD36_HUMAN Platelet glycoprotein 4 OS=Homo sapiens GN=CD36 PE=1 SV=2
TGM2	-0.228041	21.5862	-0.459377	0.649731	0.937381	-4.66846	18	10	20.3033	23.2127	20.1865	20.7463	19.1478	21.6227	21.6737	20.7932	22.1942	22.1078	23.2807	24.1881	23.3993	21.5714	20.8915	22.2205	21.7686	21.4295	19.5956	21.4686	22.8771	21.9443	21.4381	21.6816	21.8571	19.6183	22.3714	20.8251	21.66430	21.4457	0.0449672	0.0738192	21.6482	21.5555	TGM2	>sp|P21980|TGM2_HUMAN	0	1	sp|P21980|TGM2_HUMAN Protein-glutamine gamma-glutamyltransferase 2 OS=Homo sapiens GN=TGM2 PE=1 SV=2
sp|P01721|LV601_HUMAN Ig lambda chain V-VI region AR OS=Homo sapiens PE=1 SV=1	0.761293	21.069	0.458015	0.650697	0.937655	-4.66856	17	10	22.9986	23.1417	22.0165	22.1078	21.06	22.5258	23.3993	23.1784	23.3993	23.3828	20.0082	22.0165	21.9275	22.3127	21.6816	21.1857	19.6274	21.9275	21.2101	0	23.1593	22.9186	18.0619	21.7603	21.58	21.3093	20.321	21.7131	20.7053	21.7236	0.258873	0.0426976	22.0621	21.8439	sp|P01721|LV601_HUMAN Ig lambda chain V-VI region AR OS=Homo sapiens PE=1 SV=1	>sp|P01721|LV601_HUMAN	0	1	sp|P01721|LV601_HUMAN Ig lambda chain V-VI region AR OS=Homo sapiens PE=1 SV=1
F13B	-0.171975	25.4665	-0.455063	0.652792	0.938197	-4.66879	18	10	23.3993	25.6642	26.0742	25.3868	25.7723	25.3671	26.9401	26.0308	24.1327	24.8696	24.8213	26.1987	26.5961	24.5386	25.4126	25.3868	26.0742	25.5898	25.9716	24.2629	25.5654	25.5026	26.2925	24.1982	25.4126	27.5195	24.789	25.2915	25.53260	25.3474	0.0344881	0.0376824	25.4126	25.62700	F13B	>sp|P05160|F13B_HUMAN	0	1	sp|P05160|F13B_HUMAN Coagulation factor XIII B chain OS=Homo sapiens GN=F13B PE=1 SV=3
sp|P01781|HV320_HUMAN Ig heavy chain V-III region GAL OS=Homo sapiens PE=1 SV=1	0.385926	26.7943	0.454995	0.652841	0.938197	-4.6688	18	10	26.3091	25.5026	26.0398	27.1528	24.4465	24.9125	26.2569	27.7783	26.9964	24.6107	27.4782	26.5183	27.8593	30.0869	23.525	23.4081	25.8149	27.3427	31.4558	24.3933	23.7452	30.889	26.9194	29.7689	28.6336	25.44	28.2867	28.67	26.7017	26.96110	0.0786375	0.0888566	26.7188	26.82590	sp|P01781|HV320_HUMAN Ig heavy chain V-III region GAL OS=Homo sapiens PE=1 SV=1	>sp|P01781|HV320_HUMAN	0	1	sp|P01781|HV320_HUMAN Ig heavy chain V-III region GAL OS=Homo sapiens PE=1 SV=1
sp|P01625|KV402_HUMAN Ig kappa chain V-IV region Len OS=Homo sapiens PE=1 SV=2	0.180044	25.3488	0.454205	0.653401	0.938197	-4.66886	18	10	26.3387	26.3515	26.9401	27.4083	28.5427	25.0577	24.4261	27.9346	27.9664	28.2529	28.1887	27.2664	23.4161	24.2759	24.2629	24.6388	23.3697	24.0375	23.6878	24.0121	24.9645	23.9901	23.0683	24.6239	25.0577	23.2559	24.2221	24.2079	25.1666	25.6766	0.069824	0.0722256	24.351	25.4888	sp|P01625|KV402_HUMAN Ig kappa chain V-IV region Len OS=Homo sapiens PE=1 SV=2	>sp|P01625|KV402_HUMAN	0	1	sp|P01625|KV402_HUMAN Ig kappa chain V-IV region Len OS=Homo sapiens PE=1 SV=2
sp|P01817|HV204_HUMAN Ig heavy chain V-II region MCE OS=Homo sapiens PE=1 SV=1	-0.26599	25.4201	-0.451507	0.655319	0.939835	-4.66907	18	10	27.3103	25.6517	24.6807	24.2221	24.1448	25.7443	23.9901	23.8502	25.537	25.9251	23.4233	23.5149	24.0553	24.8696	24.8832	26.6916	29.6234	24.6107	24.3606	26.745	25.4534	27.6823	23.5344	26.8478	26.8037	27.193	26.2814	24.1327	25.5548	25.1777	0.0642074	0.053769	25.4952	24.64570	sp|P01817|HV204_HUMAN Ig heavy chain V-II region MCE OS=Homo sapiens PE=1 SV=1	>sp|P01817|HV204_HUMAN	0	1	sp|P01817|HV204_HUMAN Ig heavy chain V-II region MCE OS=Homo sapiens PE=1 SV=1
TXN	-1.48222	10.9675	-0.449838	0.656507	0.940423	-4.6692	12	7	18.3892	5.84244	18.2146	16.2736	19.5117	17.7182	17.1935	16.0866	0	0	8.5948	19.3186	16.9351	0	17.3166	0	0	15.4289	0	16.6289	18.5698	0	16.9813	0	21.3496	7.07451	19.663	0	11.343	10.2917	0.768708	0.809268	16.4512	12.0119	TXN	>sp|P10599|THIO_HUMAN	0.00221239	1	sp|P10599|THIO_HUMAN Thioredoxin OS=Homo sapiens GN=TXN PE=1 SV=3
FABP5	-0.175964	20.2281	-0.446952	0.658563	0.942251	-4.66942	18	10	20.1694	21.984	20.9974	21.1857	19.8144	21.4686	20.4184	20.0676	19.0693	20.2592	21.2101	20.7548	20.3773	20.353	20.666	18.0209	20.4629	18.0793	20.3292	21.1783	21.5714	19.8333	20.7115	20.666	18.9703	19.5956	18.8805	19.2913	20.26320	20.1648	0.0417247	0.0629181	20.3857	20.3533	FABP5	>sp|Q01469|FABP5_HUMAN	0	1	sp|Q01469|FABP5_HUMAN Fatty acid-binding protein, epidermal OS=Homo sapiens GN=FABP5 PE=1 SV=3
GYPA	0.767977	21.2218	0.4448	0.660097	0.943218	-4.66958	17	10	20.7548	20.9419	22.5555	22.9462	23.7673	21.2184	23.1115	22.4315	22.99	23.2559	21.8642	22.7635	18.0793	22.0327	21.7686	23.2238	0	21.1445	21.4071	18.2328	21.3903	23.3993	19.8634	24.8118	22.7454	23.059	22.7184	21.7343	20.8701	21.855	0.257376	0.0859666	22.575	21.6356	GYPA	>sp|P02724|GLPA_HUMAN	0	2	sp|P02724|GLPA_HUMAN Glycophorin-A OS=Homo sapiens GN=GYPA PE=1 SV=2
FLOT2	-0.23107	21.6654	-0.443088	0.661319	0.943218	-4.66971	18	10	18.3286	21.9186	20.8327	21.5714	20.585	21.4516	20.1071	19.9481	23.6264	17.2873	22.5663	22.4872	22.0629	22.1626	22.4315	21.5867	21.5287	21.7686	21.1947	21.247	22.8302	22.1942	22.6168	23.3758	22.1078	23.5903	22.2776	22.9462	21.8007	21.422	0.0688294	0.0633978	22.1784	21.6777	FLOT2	>sp|Q14254|FLOT2_HUMAN	0	2	sp|Q14254|FLOT2_HUMAN Flotillin-2 OS=Homo sapiens GN=FLOT2 PE=1 SV=2
GSN	0.18495	25.3592	0.44238	0.661825	0.943218	-4.66977	18	10	25.2692	24.2221	29.555	25.4126	24.3409	25.3295	25.6517	25.3671	24.0255	24.2928	24.2313	24.505	25.1642	25.526	25.5898	25.1219	26.111	25.8306	25.4257	25.0577	25.3409	25.537	26.3843	25.3868	24.9252	25.1759	25.4909	25.7871	25.3061	25.4548	0.0233317	0.060642	25.3898	25.2167	GSN	>sp|P06396|GELS_HUMAN	0	1	sp|P06396|GELS_HUMAN Gelsolin OS=Homo sapiens GN=GSN PE=1 SV=1
CAP1	-0.246696	20.7431	-0.441632	0.662359	0.943218	-4.66982	18	10	18.2146	21.2322	20.0984	20.9325	21.121	21.8909	20.585	20.0984	20.343	20.7785	21.1947	21.564	21.564	22.9536	18.9959	18.0619	22.5053	21.8316	20.8327	20.2271	21.7782	20.036	20.3033	21.6227	20.8251	23.6878	18.1794	19.3501	20.8352	20.5774	0.0666089	0.0666905	20.6817	21.1578	CAP1	>sp|Q01518|CAP1_HUMAN	0	1	sp|Q01518|CAP1_HUMAN Adenylyl cyclase-associated protein 1 OS=Homo sapiens GN=CAP1 PE=1 SV=5
UBR1	-1.02129	20.3501	-0.440189	0.663391	0.943575	-4.66993	17	9	20.7115	23.1023	20.9502	22.4315	0	21.1283	21.954	22.1078	22.1179	21.0738	20.7785	22.6097	22.8988	22.7969	21.7831	20.7275	20.9075	22.1834	22.6267	22.5435	21.9	0	22.1179	22.4872	23.0235	20.3773	22.7821	21.6816	20.7409	19.64660	0.251957	0.354747	22.0309	21.56680	UBR1	>tr|H3BUZ4|H3BUZ4_HUMAN	0.00686362	1	tr|H3BUZ4|H3BUZ4_HUMAN E3 ubiquitin-protein ligase UBR1 (Fragment) OS=Homo sapiens GN=UBR1 PE=1 SV=1
UGP2	0.192161	22.8428	0.437248	0.665495	0.943844	-4.67015	18	10	24.802	22.2132	23.9629	23.8883	22.3361	23.7182	22.082	20.1337	21.7283	22.1179	21.9607	20.585	22.5258	24.5977	23.1115	22.3197	22.6946	22.6806	24.2629	22.7533	22.9079	22.3882	23.651	22.1078	23.4809	23.9629	23.9244	22.7022	22.8015	22.9172	0.0515746	0.0446567	22.8306	22.4309	UGP2	>sp|Q16851|UGPA_HUMAN	0	2	sp|Q16851|UGPA_HUMAN UTP--glucose-1-phosphate uridylyltransferase OS=Homo sapiens GN=UGP2 PE=1 SV=5
sp|P01699|LV101_HUMAN Ig lambda chain V-I region VOR OS=Homo sapiens PE=1 SV=1	-0.184135	24.0093	-0.434192	0.667684	0.943844	-4.67038	18	10	24.6923	24.1448	25.1219	24.9963	26.1601	26.4842	24.8927	25.2802	25.0836	25.9128	24.789	24.1036	23.7182	24.0255	25.4818	23.7755	21.1947	23.1115	21.8316	23.6172	23.316	24.2524	21.6671	22.99	23.6673	21.1697	24.1982	22.5835	23.9959	24.0335	0.0645581	0.0512941	24.1509	23.9601	sp|P01699|LV101_HUMAN Ig lambda chain V-I region VOR OS=Homo sapiens PE=1 SV=1	>sp|P01699|LV101_HUMAN	0	1	sp|P01699|LV101_HUMAN Ig lambda chain V-I region VOR OS=Homo sapiens PE=1 SV=1
FCN3	-0.176705	29.475	-0.434177	0.667695	0.943844	-4.67038	18	10	30.0158	28.971	30.592	29.0294	28.1173	30.0158	30.889	30.592	31.1639	29.2808	31.1639	29.7689	28.8925	28.8925	30.459	29.076	29.3979	28.7908	29.73	31.5755	29.1589	27.3589	28.476	28.8925	30.0869	28.2201	28.4398	28.2529	29.5032	29.4242	0.0390077	0.0317098	29.3394	29.02350	FCN3	>sp|O75636|FCN3_HUMAN	0	1	sp|O75636|FCN3_HUMAN Ficolin-3 OS=Homo sapiens GN=FCN3 PE=1 SV=2
PGK1	-1.20061	7.08052	-0.432695	0.668758	0.943844	-4.67049	10	6	0	5.84244	17.2576	0	0	8.24179	15.9637	13.1636	0	0	8.5948	15.0474	5.22948	14.7256	14.9843	0	0	0	11.8615	14.167	0	15.3357	16.4636	14.3015	0	7.07451	0	0	7.50929	6.30873	0.972071	1.03053	7.65815	5.53596	PGK1	>sp|P00558|PGK1_HUMAN	0	1	sp|P00558|PGK1_HUMAN Phosphoglycerate kinase 1 OS=Homo sapiens GN=PGK1 PE=1 SV=3
C8A	0.159228	26.9668	0.43191	0.669322	0.943844	-4.67055	18	10	28.0527	26.8988	26.5961	26.9707	26.3991	27.707	26.6916	26.8988	26.0968	27.5437	27.2108	27.0999	26.9707	26.0308	26.5588	28.5948	27.9664	27.1177	25.3539	25.6986	27.5655	28.2867	27.9104	27.5437	25.2313	27.3589	25.7443	26.9707	26.9073	27.0738	0.0324657	0.0330276	26.9707	27.0442	C8A	>sp|P07357|CO8A_HUMAN	0	1	sp|P07357|CO8A_HUMAN Complement component C8 alpha chain OS=Homo sapiens GN=C8A PE=1 SV=2
GGT3P	0.218488	22.7404	0.430306	0.670473	0.943844	-4.67067	18	10	23.8778	18.826	21.7343	22.6168	22.3714	20.7011	21.9	22.3545	21.1283	21.0814	20.5663	19.663	23.3064	25.3409	22.4476	23.3064	23.6264	23.6074	23.4926	21.6379	23.7593	24.7794	23.9629	26.0308	21.8909	24.113	24.7031	23.9066	22.7563	22.7119	0.0700534	0.0871602	22.53220	23.3064	GGT3P	>sp|A6NGU5|GGT3_HUMAN	0	2	sp|A6NGU5|GGT3_HUMAN Putative gamma-glutamyltranspeptidase 3 OS=Homo sapiens GN=GGT3P PE=5 SV=2
EMILIN1	0.239905	20.2766	0.429421	0.671108	0.943844	-4.67074	18	10	19.2257	19.2812	20.088	18.6161	18.2146	19.2257	20.3365	18.3408	15.7544	19.3642	19.0495	22.0987	21.807	19.7748	19.8144	20.9664	22.9786	21.3409	21.7343	20.2877	22.0629	21.6128	22.2927	21.1532	20.0082	23.6958	19.108	19.5117	20.2713	20.2861	0.094766	0.0630673	19.9113	20.5272	EMILIN1	>sp|Q9Y6C2|EMIL1_HUMAN	0	2	sp|Q9Y6C2|EMIL1_HUMAN EMILIN-1 OS=Homo sapiens GN=EMILIN1 PE=1 SV=2
sp|A6NIZ1|RP1BL_HUMAN Ras-related protein Rap-1b-like protein OS=Homo sapiens PE=2 SV=1	0.604011	18.2976	0.429229	0.671246	0.943844	-4.67075	17	10	18.9703	19.1722	21.836	19.3286	19.2812	18.8077	21.4071	20.8116	20.2777	20.3622	22.1888	20.8952	19.1652	18.3222	17.8365	18.5879	18.7897	17.1843	16.9682	18.6099	18.7285	16.1033	18.4095	15.9358	18.488	18.7673	17.0982	0	17.9468	18.929	0.260683	0.104599	18.7479	19.0677	sp|A6NIZ1|RP1BL_HUMAN Ras-related protein Rap-1b-like protein OS=Homo sapiens PE=2 SV=1	>sp|A6NIZ1|RP1BL_HUMAN	0	2	sp|A6NIZ1|RP1BL_HUMAN Ras-related protein Rap-1b-like protein OS=Homo sapiens PE=2 SV=1
tr|A0A0J9YXB3|A0A0J9YXB3_HUMAN Uncharacterized protein OS=Homo sapiens PE=4 SV=1	0.604011	18.2976	0.429229	0.671246	0.943844	-4.67075	17	10	18.9703	19.1722	21.836	19.3286	19.2812	18.8077	21.4071	20.8116	20.2777	20.3622	22.1888	20.8952	19.1652	18.3222	17.8365	18.5879	18.7897	17.1843	16.9682	18.6099	18.7285	16.1033	18.4095	15.9358	18.488	18.7673	17.0982	0	17.9468	18.929	0.260683	0.104599	18.7479	19.0677	tr|A0A0J9YXB3|A0A0J9YXB3_HUMAN Uncharacterized protein OS=Homo sapiens PE=4 SV=1	>tr|A0A0J9YXB3|A0A0J9YXB3_HUMAN	0	2	tr|A0A0J9YXB3|A0A0J9YXB3_HUMAN Uncharacterized protein OS=Homo sapiens PE=4 SV=1
ACTR1A	-1.12196	14.7492	-0.427948	0.672167	0.943844	-4.67084	16	8	0	21.3619	17.9103	16.7559	14.8886	17.6606	16.5449	12.6927	17.1394	19.103	18.0707	16.1469	19.0898	19.9519	17.7278	17.5111	17.5563	16.0256	16.6804	19.9705	16.5449	0	8.13727	0	19.2863	17.9764	18.2447	0	15.08	14.1538	0.407174	0.541223	17.3479	17.0958	ACTR1A	>sp|P61163|ACTZ_HUMAN	0	2	sp|P61163|ACTZ_HUMAN Alpha-centractin OS=Homo sapiens GN=ACTR1A PE=1 SV=1
ACTR1B	-1.12196	14.7492	-0.427948	0.672167	0.943844	-4.67084	16	8	0	21.3619	17.9103	16.7559	14.8886	17.6606	16.5449	12.6927	17.1394	19.103	18.0707	16.1469	19.0898	19.9519	17.7278	17.5111	17.5563	16.0256	16.6804	19.9705	16.5449	0	8.13727	0	19.2863	17.9764	18.2447	0	15.08	14.1538	0.407174	0.541223	17.3479	17.0958	ACTR1B	>sp|P42025|ACTY_HUMAN	0	2	sp|P42025|ACTY_HUMAN Beta-centractin OS=Homo sapiens GN=ACTR1B PE=1 SV=1
CETP	-1.11319	15.7679	-0.424048	0.674973	0.944461	-4.67113	16	9	15.8258	18.3892	17.6795	18.9603	16.8093	20.6928	18.2564	17.7182	15.3645	18.7954	19.2913	0	5.22948	20.1412	19.0069	0	0	20.0292	17.8821	18.9533	18.4674	20.8327	18.0793	20.3622	19.5614	7.07451	18.1618	19.937	16.1113	15.1498	0.409514	0.45286	18.6314	17.7808	CETP	>sp|P11597|CETP_HUMAN	0.0065261	1	sp|P11597|CETP_HUMAN Cholesteryl ester transfer protein OS=Homo sapiens GN=CETP PE=1 SV=2
PSMB3	0.148145	22.5817	0.42317	0.675605	0.944461	-4.67119	18	10	21.398	22.3479	20.4513	20.666	21.9362	20.1337	20.593	21.6816	22.4121	23.2478	23.1784	21.7283	22.2205	23.4606	22.9536	23.2642	23.8883	23.5149	23.8256	23.9542	22.6539	23.6421	24.0937	23.4544	23.3613	22.5343	23.7182	21.975	22.5943	22.5591	0.0545374	0.0479673	22.8038	22.7632	PSMB3	>sp|P49720|PSB3_HUMAN	0	1	sp|P49720|PSB3_HUMAN Proteasome subunit beta type-3 OS=Homo sapiens GN=PSMB3 PE=1 SV=2
CCT4	-0.215682	22.2178	-0.423096	0.675659	0.944461	-4.6712	18	10	21.4686	22.963	21.7996	20.8742	21.5867	22.5757	24.0666	21.7041	23.3828	20.5405	20.0474	24.7375	21.9186	22.7739	23.7938	23.9171	20.3033	22.0694	22.5663	21.7996	22.1543	23.4544	20.4513	22.3808	23.0683	20.7011	23.2559	21.7442	22.299	22.0718	0.0611692	0.0461413	22.365	21.99400	CCT4	>sp|P50991|TCPD_HUMAN	0	1	sp|P50991|TCPD_HUMAN T-complex protein 1 subunit delta OS=Homo sapiens GN=CCT4 PE=1 SV=4
IGLV4-60	1.27131	8.39647	0.422996	0.675731	0.944461	-4.67121	9	8	17.9031	5.84244	0	0	14.6399	18.526	17.2873	12.8133	0	17.0328	8.5948	0	5.22948	0	0	12.6711	14.5607	11.3153	0	0	0	0	16.4	17.0844	0	16.8499	13.6252	14.7256	7.87892	9.32805	1.04224	0.697092	6.40664	9.955060	IGLV4-60	>tr|A0A075B6I1|A0A075B6I1_HUMAN	0	1	tr|A0A075B6I1|A0A075B6I1_HUMAN Protein IGLV4-60 (Fragment) OS=Homo sapiens GN=IGLV4-60 PE=1 SV=1
[truncated: 333 more rows]

## Sheet: b) KEGG
Nmatch	Ncat	genes	Pvalue	Des	Relative	Pvalue2	Nall	Nid	Nup	Ndown	Neq	Nnot	gnAll	gnId	gnUp	gnDown	gnEq	gnNot
[truncated: 6 more rows]

[truncated: 9 more sheets: c) CC, d) MF, e) BP, f) KEGG_up, g) CC_up, h) MF_up, i) BP_up, j) CC_down, k) BP_down]
